# Supplementary material for: Analysis of cuproptosis in hepatocellular carcinoma using multi-omics reveals a comprehensive HCC landscape and the immune patterns of cuproptosis
Source: Front Oncol. 2022 Nov 2;12:1009036. doi: 10.3389/fonc.2022.1009036 (PMC9666696; doi:10.3389/fonc.2022.1009036)
Supplement: Supplementary file 9 [file Table_2.xlsx]

## Sheet: Sheet1
canonical markers
cell type	marker
T cell	CD3D
T cell	CD3E
T cell	CD3G
T cell	IL7R
CD4T cell	CD4
CD8T cell	CD8A
Treg	FOXP3
NK cell	CD7
NK cell	FGFBP2
NK cell	KLRF1
NK cell	GNLY
B cell	CD79A
B cell	CD79B
B cell	MS4A1
B cell	MZB1
Plasma cell	MS4A1-
Myeloid cell	CD68
Myeloid cell	CD14
Myeloid cell	CD163
Myeloid cell	CSF1R
Myeloid cell	S100A8
Mast cell	CD9
Mast cell	CD33
Mast cell	CD44
Hepatocyte	ALB
Hepatocyte	TF
Hepatocyte	TTR
Endothelial cell	PECAM1
Endothelial cell	CDH5
Endothelial cell	ICAM2
Endothelial cell	KDR
Endothelial cell	ERG
Endothelial cell	VWF
Endothelial cell	ENG
Fibroblast	COL1A2
Fibroblast	FAP
Fibroblast	PDPN
Fibroblast	DCN
Fibroblast	COL3A1
Fibroblast	COL6A1
Fibroblast	ACTA2
