# Supplementary material for: Analysis of cuproptosis in hepatocellular carcinoma using multi-omics reveals a comprehensive HCC landscape and the immune patterns of cuproptosis
Source: Front Oncol. 2022 Nov 2;12:1009036. doi: 10.3389/fonc.2022.1009036 (PMC9666696; doi:10.3389/fonc.2022.1009036)
Supplement: Supplementary file 10 [file Table_3.xlsx]

## Sheet: Sheet1
cuproptosis related genes
FDX1
LIPT1
LIAS
DLD
DLAT
PDHA1
PDHB
DBT
GCSH
DLST
SLC31A1
ATP7A
ATP7B
