# Supplementary material for: Analysis of cuproptosis in hepatocellular carcinoma using multi-omics reveals a comprehensive HCC landscape and the immune patterns of cuproptosis
Source: Front Oncol. 2022 Nov 2;12:1009036. doi: 10.3389/fonc.2022.1009036 (PMC9666696; doi:10.3389/fonc.2022.1009036)
Supplement: Supplementary file 11 [file Table_4.xlsx]

## Sheet: Table S4_DEGs of cuproptosis re
	p_val	avg_logFC	pct.1	pct.2	p_val_adj
PLA2G2A	0	4.02408	1	0.162	0
CYP2E1	0	3.46833	0.956	0.127	0
HPD	0	3.31323	0.997	0.209	0
C4BPA	0	3.25184	1	0.146	0
A1BG	0	2.95013	0.997	0.096	0
A2M	0	2.87839	0.98	0.113	0
SERPINA6	0	2.81536	0.986	0.209	0
INSIG1	0	2.76777	0.997	0.169	0
PCK1	0	2.76334	0.986	0.172	0
SERPINA7	0	2.73836	0.986	0.092	0
NNMT	0	2.71975	0.936	0.176	0
MT1G	0	2.69005	0.98	0.164	0
SCD	0	2.48275	0.983	0.12	0
MAT1A	0	2.46365	0.98	0.152	0
TDO2	0	2.45546	0.986	0.228	0
ANGPTL3	0	2.40734	0.99	0.208	0
TAT	0	2.40349	0.98	0.162	0
GNMT	0	2.30663	0.895	0.124	0
CST3	0	2.24391	0.983	0.164	0
MSMO1	0	2.23421	0.949	0.111	0
HRG	0	2.13691	0.99	0.196	0
HSPA5	0	2.09825	0.959	0.171	0
HGD	0	2.09069	0.953	0.163	0
APOC2	0	2.08818	0.986	0.208	0
PTP4A1	0	2.07263	0.993	0.225	0
APCS	0	2.06736	0.922	0.167	0
ITIH3	0	2.04616	0.993	0.207	0
SERPINF2	0	2.00445	0.973	0.133	0
PLG	0	1.99557	0.976	0.106	0
ITIH1	0	1.95217	0.98	0.208	0
IGFBP1	0	1.93925	0.868	0.085	0
CFB	0	1.9374	0.976	0.142	0
TM7SF2	0	1.92535	0.878	0.07	0
BAAT	0	1.91749	0.976	0.208	0
GADD45G	0	1.89108	0.915	0.126	0
ARG1	0	1.87091	0.925	0.143	0
LBP	0	1.8682	0.885	0.079	0
CPS1	0	1.86131	0.925	0.097	0
XBP1	0	1.8532	0.959	0.141	0
MRPL41	0	1.85227	0.966	0.148	0
APOF	0	1.82672	0.871	0.026	0
CYP2C9	0	1.82038	0.908	0.113	0
SLC27A5	0	1.81782	0.908	0.116	0
LRG1	0	1.81357	0.915	0.132	0
IDI1	0	1.79317	0.895	0.125	0
GOT1	0	1.79147	0.925	0.132	0
GRHPR	0	1.78378	0.949	0.188	0
TMEM123	0	1.75908	0.949	0.125	0
ASL	0	1.7579	0.949	0.183	0
PET100	0	1.74569	0.973	0.199	0
CTH	0	1.7335	0.766	0.083	0
HPN	0	1.72857	0.969	0.11	0
GPT	0	1.72725	0.915	0.073	0
MT1A	0	1.71903	0.902	0.068	0
UGT2B10	0	1.7134	0.871	0.106	0
APOA5	0	1.71281	0.902	0.061	0
CFI	0	1.70413	0.942	0.105	0
MASP2	0	1.70148	0.963	0.07	0
C5	0	1.68939	0.939	0.074	0
MT1M	0	1.68435	0.793	0.077	0
MUC13	0	1.68409	0.793	0.072	0
CES2	0	1.6794	0.986	0.187	0
ASS1	0	1.66484	0.946	0.119	0
GLUL	0	1.64423	0.908	0.13	0
HSD17B11	0	1.64234	0.966	0.173	0
PDIA4	0	1.62705	0.932	0.166	0
MGST3	0	1.62349	0.953	0.183	0
RGN	0	1.62252	0.898	0.095	0
AKAP12	0	1.62026	0.498	0.012	0
RHOB	0	1.61224	0.956	0.143	0
TP53INP1	0	1.60773	0.895	0.063	0
KLF6	0	1.5979	0.966	0.176	0
FCGRT	0	1.58705	0.956	0.171	0
PDIA3	0	1.58003	0.942	0.153	0
CPB2	0	1.5761	0.942	0.148	0
HACD3	0	1.57353	0.912	0.115	0
CXCL2	0	1.569	0.851	0.111	0
SLC38A4	0	1.56417	0.908	0.069	0
COX5A	0	1.5603	0.949	0.193	0
SLC22A1	0	1.54985	0.79	0.031	0
CYP2C8	0	1.54552	0.847	0.131	0
ACSM2B	0	1.54034	0.966	0.142	0
JUNB	0	1.53173	0.831	0.1	0
CADM1	0	1.52253	0.912	0.07	0
LAMP2	0	1.51985	0.932	0.153	0
MPST	0	1.51045	0.936	0.149	0
SAA4	0	1.50354	0.8	0.106	0
PGRMC1	0	1.49582	0.919	0.138	0
C19orf60	0	1.49178	0.902	0.056	0
ACSM2A	0	1.48921	0.919	0.116	0
AQP9	0	1.4842	0.871	0.034	0
G6PC	0	1.47862	0.912	0.055	0
ACSL1	0	1.47045	0.929	0.108	0
CYP2B6	0	1.46634	0.705	0.052	0
OTC	0	1.46368	0.895	0.131	0
PON3	0	1.46167	0.888	0.119	0
CYP2D6	0	1.44816	0.942	0.138	0
RTN4	0	1.44732	0.912	0.157	0
MT-ND4L	0	1.42951	0.912	0.121	0
SULT2A1	0	1.41953	0.902	0.137	0
PAH	0	1.41951	0.878	0.096	0
FAH	0	1.41244	0.942	0.136	0
SLC2A2	0	1.4103	0.932	0.136	0
SERPINA11	0	1.39956	0.82	0.036	0
HPGD	0	1.3975	0.78	0.087	0
C19orf70	0	1.39362	0.942	0.163	0
RAMP1	0	1.38649	0.919	0.146	0
CYP27A1	0	1.3802	0.875	0.041	0
SHMT1	0	1.37984	0.919	0.128	0
SDC2	0	1.37163	0.888	0.115	0
ACAT2	0	1.35942	0.844	0.111	0
PGLYRP2	0	1.35592	0.759	0.009	0
NAMPT	0	1.35309	0.844	0.124	0
SDF2L1	0	1.3501	0.881	0.125	0
PRG4	0	1.34866	0.841	0.057	0
LECT2	0	1.339	0.824	0.069	0
F5	0	1.3364	0.902	0.085	0
GDF15	0	1.33598	0.695	0.069	0
SLC38A2	0	1.33558	0.868	0.116	0
DHCR24	0	1.33366	0.919	0.159	0
SDC1	0	1.32761	0.898	0.13	0
PSAP	0	1.32472	0.946	0.175	0
UQCRFS1	0	1.31313	0.902	0.096	0
CYP4F3	0	1.31048	0.912	0.137	0
DUSP1	0	1.31037	0.881	0.138	0
CD3D	0	1.30584	0.6	0.049	0
INSR	0	1.30424	0.742	0.079	0
SQLE	0	1.30004	0.725	0.043	0
SERPINA4	0	1.29198	0.844	0.074	0
ETNPPL	0	1.28773	0.79	0.05	0
HAO1	0	1.28743	0.898	0.083	0
ACAT1	0	1.27145	0.905	0.152	0
HIGD1A	0	1.25623	0.895	0.145	0
TSC22D3	0	1.25282	0.807	0.059	0
FH	0	1.23913	0.827	0.121	0
C14orf1	0	1.23673	0.824	0.12	0
GOLT1A	0	1.23666	0.834	0.1	0
TFR2	0	1.23326	0.908	0.131	0
ERRFI1	0	1.2281	0.878	0.093	0
ITM2B	0	1.22551	0.895	0.105	0
QPRT	0	1.22001	0.861	0.113	0
APLP2	0	1.21363	0.878	0.132	0
GCSH	0	1.21293	0.827	0.047	0
LSR	0	1.21242	0.847	0.042	0
APMAP	0	1.20565	0.881	0.118	0
RAB2A	0	1.19711	0.902	0.152	0
IDH2	0	1.19128	0.831	0.085	0
FDFT1	0	1.18605	0.725	0.089	0
FMO3	0	1.18582	0.824	0.063	0
OCIAD2	0	1.17792	0.905	0.151	0
SERP1	0	1.17364	0.875	0.128	0
ASPDH	0	1.17302	0.803	0.047	0
SLC22A18	0	1.17145	0.864	0.062	0
SORD	0	1.16906	0.827	0.098	0
LINC00844	0	1.16868	0.688	0.068	0
SNHG8	0	1.16409	0.885	0.134	0
SIL1	0	1.16015	0.851	0.077	0
NR1I3	0	1.15913	0.759	0.065	0
SERINC2	0	1.15587	0.783	0.078	0
DPYS	0	1.15323	0.786	0.058	0
CXCL16	0	1.15236	0.634	0.052	0
TOB1	0	1.14373	0.834	0.102	0
C8B	0	1.14128	0.888	0.121	0
GADD45GIP1	0	1.13786	0.878	0.101	0
SPTBN1	0	1.13563	0.8	0.079	0
RDX	0	1.13289	0.793	0.06	0
HAGH	0	1.13046	0.844	0.085	0
MAD1L1	0	1.11979	0.763	0.042	0
PERP	0	1.11473	0.868	0.114	0
LEPR	0	1.10956	0.776	0.023	0
ZFAND5	0	1.10934	0.797	0.069	0
LGALS3BP	0	1.10925	0.807	0.097	0
CD81	0	1.1083	0.756	0.075	0
SLCO1B1	0	1.10676	0.742	0.049	0
SUCLG2	0	1.10618	0.854	0.113	0
HAAO	0	1.1013	0.807	0.111	0
MRPL54	0	1.09329	0.902	0.141	0
CFHR3	0	1.09321	0.607	0.037	0
PCK2	0	1.09171	0.742	0.085	0
PROC	0	1.0893	0.834	0.106	0
TMEM220	0	1.087	0.79	0.071	0
MIF	0	1.08278	0.888	0.084	0
CDO1	0	1.08244	0.763	0.059	0
SLC38A3	0	1.08054	0.82	0.07	0
NDFIP1	0	1.08005	0.783	0.052	0
MTTP	0	1.0794	0.807	0.07	0
PSAT1	0	1.07546	0.814	0.057	0
NGFRAP1	0	1.06935	0.854	0.089	0
TMEM45B	0	1.06906	0.837	0.088	0
CD46	0	1.06811	0.78	0.067	0
CCDC107	0	1.06354	0.837	0.111	0
CCL16	0	1.05592	0.8	0.042	0
ALDH6A1	0	1.0544	0.814	0.114	0
CLDN15	0	1.05214	0.766	0.04	0
ACAA1	0	1.04478	0.783	0.098	0
CYC1	0	1.03708	0.8	0.067	0
F12	0	1.03518	0.82	0.1	0
CYP4F11	0	1.02283	0.742	0.045	0
HEXB	0	1.0228	0.759	0.036	0
SCAND1	0	1.01479	0.844	0.099	0
GPAA1	0	1.01017	0.78	0.092	0
RP11-798K3.2	0	1.00969	0.81	0.104	0
FAM213A	0	1.0054	0.81	0.095	0
CYP4F2	0	1.00386	0.746	0.03	0
PVRL2	0	1.00385	0.708	0.047	0
CYP8B1	0	0.999712	0.58	0.034	0
HSD17B2	0	0.996833	0.766	0.078	0
MBL2	0	0.991168	0.769	0.016	0
LITAF	0	0.984264	0.749	0.086	0
SORBS2	0	0.976974	0.817	0.113	0
RCL1	0	0.968966	0.692	0.037	0
RASD1	0	0.960937	0.637	0.043	0
SLC39A14	0	0.956047	0.766	0.076	0
ACSL4	0	0.949754	0.637	0.038	0
EI24	0	0.944229	0.759	0.078	0
CEACAM1	0	0.943422	0.597	0.03	0
IGFBP2	0	0.940253	0.654	0.021	0
TOR1AIP2	0	0.935707	0.803	0.107	0
TST	0	0.928527	0.837	0.115	0
PGLS	0	0.925239	0.763	0.033	0
ANXA7	0	0.923627	0.793	0.105	0
GLUD1	0	0.916176	0.739	0.054	0
DHRS1	0	0.902725	0.729	0.072	0
HFE2	0	0.898917	0.729	0.047	0
CEBPB	0	0.896024	0.736	0.072	0
DPP7	0	0.889521	0.766	0.087	0
DNAJB9	0	0.8887	0.739	0.081	0
HYAL1	0	0.888057	0.712	0.067	0
ACSM1	0	0.883177	0.688	0.02	0
F13B	0	0.882753	0.722	0.049	0
SC5D	0	0.877797	0.654	0.034	0
SEL1L	0	0.875048	0.692	0.053	0
SNHG9	0	0.873439	0.729	0.071	0
CFHR5	0	0.872511	0.641	0.031	0
DNAJC3	0	0.866153	0.712	0.082	0
GK	0	0.864685	0.62	0.055	0
SPCS3	0	0.850651	0.756	0.089	0
ADH6	0	0.841143	0.668	0.065	0
TMEM86B	0	0.838727	0.664	0.051	0
METTL7B	0	0.838529	0.614	0.057	0
PGRMC2	0	0.838322	0.702	0.053	0
RP11-115C10.1	0	0.836807	0.502	0.034	0
DGAT2	0	0.835866	0.641	0.047	0
FNDC4	0	0.832586	0.658	0.044	0
RAB11B-AS1	0	0.829329	0.641	0.026	0
IRS2	0	0.8292	0.641	0.033	0
HDLBP	0	0.816557	0.695	0.06	0
F11R	0	0.815737	0.668	0.039	0
HSD17B4	0	0.812508	0.722	0.07	0
EMC10	0	0.807802	0.742	0.077	0
MUT	0	0.802967	0.681	0.068	0
HPR	0	0.802824	0.6	0.045	0
RDH11	0	0.800824	0.681	0.071	0
TSPAN6	0	0.799497	0.702	0.072	0
CHRDL2	0	0.795943	0.631	0.048	0
HTATIP2	0	0.795582	0.688	0.06	0
CPQ	0	0.794346	0.725	0.051	0
LINC00116	0	0.792594	0.749	0.078	0
HSD17B12	0	0.784557	0.661	0.063	0
ST6GAL1	0	0.784372	0.668	0.067	0
ACO1	0	0.777581	0.644	0.051	0
SLC7A2	0	0.776034	0.62	0.056	0
STAP2	0	0.77457	0.668	0.063	0
PLIN5	0	0.769855	0.634	0.049	0
C6	0	0.76243	0.631	0.052	0
TMEM56	0	0.758503	0.59	0.034	0
PHLDA1	0	0.756268	0.478	0.032	0
RAB4A	0	0.754957	0.708	0.054	0
ACOT12	0	0.753466	0.627	0.027	0
PYURF	0	0.749675	0.688	0.067	0
GPLD1	0	0.742777	0.61	0.027	0
HADH	0	0.740058	0.651	0.066	0
CIDEB	0	0.739807	0.566	0.026	0
MTHFD1	0	0.739551	0.651	0.051	0
GDA	0	0.734724	0.559	0.033	0
AOX1	0	0.733426	0.627	0.058	0
EVA1A	0	0.733377	0.654	0.019	0
SERPINA10	0	0.729372	0.631	0.046	0
CFHR2	0	0.728913	0.583	0.026	0
LIPC	0	0.724645	0.573	0.024	0
SPRYD4	0	0.715988	0.627	0.058	0
RORA	0	0.715761	0.576	0.035	0
GPT2	0	0.712581	0.637	0.041	0
ELOVL5	0	0.70952	0.583	0.042	0
TAF13	0	0.707175	0.62	0.046	0
MT-ND6	0	0.699269	0.641	0.036	0
OAT	0	0.698438	0.434	0.019	0
SLC25A25	0	0.697008	0.573	0.041	0
LDLR	0	0.692686	0.58	0.041	0
SMPDL3A	0	0.691654	0.637	0.057	0
CD302	0	0.691537	0.593	0.043	0
CPEB4	0	0.691376	0.569	0.047	0
ACADSB	0	0.689995	0.603	0.049	0
GLYATL1	0	0.686308	0.563	0.031	0
IL6ST	0	0.685977	0.644	0.059	0
CAMLG	0	0.677817	0.624	0.054	0
FUCA1	0	0.677188	0.607	0.053	0
F7	0	0.677027	0.61	0.035	0
TNFRSF1A	0	0.676314	0.569	0.039	0
PCYOX1	0	0.665151	0.576	0.043	0
UAP1	0	0.652731	0.563	0.041	0
MRPS34	0	0.649682	0.593	0.047	0
SPPL2A	0	0.649278	0.617	0.051	0
PXMP2	0	0.648332	0.566	0.043	0
TM9SF3	0	0.634821	0.607	0.053	0
TMED7	0	0.633826	0.553	0.027	0
PMPCA	0	0.630394	0.542	0.043	0
FBXO7	0	0.626161	0.597	0.052	0
IL1RN	0	0.625741	0.458	0.02	0
NAT8	0	0.624706	0.471	0.028	0
GLTSCR2	0	0.623729	0.546	0.021	0
DHCR7	0	0.617005	0.505	0.032	0
LAIR2	0	0.616694	0.342	0.013	0
CFHR4	0	0.607613	0.502	0.012	0
PLS3	0	0.600608	0.508	0.019	0
EDEM3	0	0.59824	0.522	0.03	0
MSRB2	0	0.593486	0.532	0.036	0
FOLH1	0	0.591829	0.42	0.015	0
CPN1	0	0.588984	0.508	0.02	0
UROS	0	0.58737	0.522	0.032	0
ABAT	0	0.586499	0.58	0.039	0
ACSL5	0	0.586143	0.488	0.018	0
CYP4A11	0	0.58611	0.502	0.035	0
KMO	0	0.579069	0.393	0.015	0
KLHDC2	0	0.577207	0.556	0.043	0
LINC01207	0	0.575765	0.414	0.015	0
RP11-403I13.5	0	0.573746	0.498	0.02	0
TXNDC15	0	0.573037	0.546	0.037	0
TMEM53	0	0.569361	0.525	0.038	0
TMEM57	0	0.55875	0.508	0.024	0
TIMP3	0	0.547529	0.431	0.016	0
LINC01588	0	0.5437	0.41	0.019	0
RNASET2	0	0.535129	0.492	0.019	0
SLC25A18	0	0.533876	0.492	0.026	0
STAG3	0	0.529888	0.431	0.014	0
SLC10A1	0	0.526269	0.403	0.014	0
ABCA8	0	0.521293	0.485	0.023	0
MAP1LC3A	0	0.518159	0.471	0.025	0
PALLD	0	0.513749	0.431	0.025	0
MYC	0	0.507449	0.325	0.009	0
PRADC1	0	0.504926	0.492	0.031	0
CYP4V2	0	0.503721	0.481	0.018	0
TSEN34	0	0.503578	0.495	0.025	0
UGT3A1	0	0.503194	0.431	0.014	0
FAM8A1	0	0.50153	0.461	0.027	0
PLA2G12B	0	0.500374	0.451	0.014	0
CTD-2336O2.1	0	0.500004	0.471	0.026	0
SLC39A3	0	0.498884	0.41	0.009	0
PSD3	0	0.49447	0.475	0.032	0
PPARGC1A	0	0.490791	0.458	0.025	0
FDX1	0	0.487876	0.454	0.025	0
GABARAPL1	0	0.486301	0.444	0.018	0
RAB32	0	0.47925	0.437	0.026	0
MRPL23	0	0.477139	0.403	0.013	0
TMPRSS6	0	0.476184	0.458	0.024	0
RP11-138A9.1	0	0.47475	0.427	0.016	0
HMGCR	0	0.472916	0.383	0.017	0
FAM210B	0	0.467305	0.434	0.025	0
F9	0	0.462932	0.38	0.009	0
SNTB1	0	0.459103	0.447	0.025	0
TTPA	0	0.45837	0.444	0.013	0
AGTR1	0	0.449981	0.4	0.011	0
CERS4	0	0.448042	0.4	0.015	0
RHOU	0	0.433754	0.414	0.021	0
PCOLCE2	0	0.42426	0.41	0.017	0
HLF	0	0.420252	0.407	0.022	0
ACSS3	0	0.409195	0.38	0.019	0
RELN	0	0.408951	0.302	0.009	0
CTB-50L17.14	0	0.405003	0.39	0.019	0
COMTD1	0	0.39728	0.366	0.016	0
HEPACAM	0	0.383805	0.298	0.002	0
LRCOL1	0	0.382317	0.288	0.005	0
GRAMD4	0	0.37534	0.319	0.012	0
KCNJ8	0	0.373642	0.329	0.006	0
HEPN1	0	0.370361	0.278	0.004	0
TMEM140	0	0.370245	0.369	0.015	0
HS3ST3B1	0	0.368188	0.353	0.004	0
ECM2	0	0.35906	0.332	0.006	0
RCN1	0	0.358797	0.332	0.013	0
PTRH1	0	0.357041	0.346	0.014	0
SLC27A2	0	0.349003	0.336	0.009	0
FNDC5	0	0.345427	0.312	0.01	0
ITPR1	0	0.344359	0.251	0.006	0
PDE3B	0	0.341588	0.329	0.013	0
BTNL8	0	0.332035	0.305	0.009	0
FBXL15	0	0.326019	0.329	0.013	0
ICA1	0	0.304771	0.329	0.009	0
RP11-41O4.1	0	0.296265	0.295	0.008	0
ENPEP	0	0.285776	0.268	0.006	0
ASPG	0	0.2662	0.251	0.005	0
GPR137B	0	0.251784	0.251	0.004	0
MAGT1	4.92931e-308	0.703693	0.678	0.072	9.78566e-304
SERPINC1	1.54814e-307	3.75686	1	0.255	3.07336e-303
GUK1	1.6128e-307	1.50238	0.973	0.202	3.20173e-303
ALKBH7	3.63548e-307	1.29056	0.932	0.171	7.21715e-303
RRAGA	5.3925e-307	0.400719	0.353	0.016	1.07052e-302
ITIH4	1.01086e-306	0.665397	0.59	0.053	2.00677e-302
LMNA	3.87514e-306	1.07351	0.854	0.127	7.69293e-302
POR	3.91286e-306	1.09469	0.831	0.125	7.7678e-302
SAR1B	4.50673e-306	1.14804	0.847	0.134	8.94676e-302
MYDGF	5.22959e-306	1.71633	0.966	0.19	1.03818e-301
ACADVL	6.95423e-306	1.05843	0.78	0.106	1.38055e-301
CCDC85B	9.12958e-306	0.321228	0.292	0.01	1.8124e-301
SMLR1	1.43809e-305	0.666158	0.576	0.051	2.8549e-301
AASS	1.74994e-305	0.549022	0.468	0.032	3.47398e-301
SNHG25	2.63568e-305	1.12105	0.854	0.135	5.23235e-301
FUCA2	4.08254e-305	0.809876	0.698	0.078	8.10466e-301
AADAC	7.1982e-305	1.12172	0.797	0.111	1.42899e-300
GAMT	7.54933e-305	1.85575	0.932	0.184	1.49869e-300
GJB1	1.53871e-304	1.11938	0.902	0.151	3.05464e-300
MGST2	2.79791e-304	1.57251	0.953	0.188	5.55442e-300
NCOA4	2.98638e-304	0.829067	0.715	0.084	5.92856e-300
SYBU	8.68761e-303	0.290395	0.302	0.011	1.72467e-298
C4BPB	2.36711e-302	3.20367	0.997	0.256	4.69918e-298
CD47	5.54354e-302	0.511579	0.488	0.035	1.1005e-297
RBKS	8.14375e-302	0.484237	0.454	0.03	1.6167e-297
SMCO4	9.87897e-302	0.856665	0.719	0.087	1.96117e-297
ICAM3	1.16341e-301	0.695493	0.627	0.063	2.30961e-297
ADH1A	8.01928e-301	2.16402	0.932	0.19	1.59199e-296
PDLIM1	7.88392e-300	0.932515	0.753	0.097	1.56511e-295
TRAM1	2.53613e-299	0.990443	0.834	0.122	5.03473e-295
SPON2	3.48575e-299	1.13648	0.705	0.085	6.9199e-295
GGH	4.76446e-299	2.04695	0.966	0.213	9.45841e-295
YIF1A	8.38488e-299	1.27606	0.912	0.167	1.66457e-294
CTSB	2.50498e-298	1.51261	0.905	0.163	4.97289e-294
MZT2B	3.06474e-298	0.81388	0.668	0.075	6.08412e-294
TMEM256	4.96491e-298	1.62718	0.966	0.215	9.85633e-294
CLPP	5.10154e-298	0.753268	0.719	0.086	1.01276e-293
ALAS1	1.15214e-297	0.950072	0.647	0.07	2.28722e-293
ISOC2	3.65313e-297	1.34325	0.919	0.174	7.25219e-293
SLC51A	1.4519e-296	0.81602	0.563	0.051	2.88231e-292
YIPF2	8.0543e-296	0.512766	0.512	0.04	1.59894e-291
JUND	1.37623e-295	1.08989	0.817	0.122	2.7321e-291
NME4	1.8132e-295	0.290475	0.298	0.011	3.59956e-291
UGT2B15	3.60956e-295	2.13093	0.956	0.202	7.1657e-291
TMBIM4	3.19588e-294	1.03113	0.844	0.129	6.34447e-290
ASGR2	3.35714e-294	1.98895	0.993	0.242	6.66459e-290
C8G	7.5733e-294	2.40104	0.993	0.246	1.50345e-289
APOB	8.75877e-294	2.19114	0.993	0.257	1.73879e-289
F2	2.96659e-293	2.47806	0.993	0.259	5.88928e-289
PCSK6	3.36305e-293	0.559626	0.529	0.044	6.67632e-289
DIO1	1.31188e-292	0.659629	0.58	0.054	2.60435e-288
UBE2B	1.32474e-292	1.07068	0.807	0.122	2.62988e-288
EPHX1	2.39961e-292	2.65545	0.993	0.259	4.76372e-288
SEC14L2	4.85832e-292	0.72449	0.532	0.046	9.64474e-288
PLA2G12A	6.76561e-292	0.457727	0.42	0.026	1.34311e-287
SERPING1	9.16771e-292	2.23458	0.993	0.261	1.81997e-287
MST1	1.01792e-291	0.996953	0.824	0.125	2.02077e-287
ALDH3A2	1.89249e-291	0.761151	0.692	0.082	3.75697e-287
AMDHD1	1.92499e-291	0.491972	0.417	0.026	3.82149e-287
NQO2	3.24418e-291	0.997104	0.803	0.119	6.44035e-287
CTSL	3.37818e-291	0.957407	0.739	0.097	6.70636e-287
ISOC1	8.78368e-291	0.649671	0.553	0.049	1.74374e-286
ELL2	1.83901e-290	0.702541	0.586	0.057	3.65081e-286
LIPA	1.9402e-290	0.479395	0.441	0.029	3.85168e-286
NUCB1	3.45882e-290	0.886142	0.79	0.112	6.86644e-286
C1S	4.01516e-290	2.24442	0.997	0.263	7.9709e-286
ALDH1L1	4.82596e-290	0.473194	0.434	0.028	9.5805e-286
C19orf43	1.96157e-289	1.26485	0.939	0.185	3.89411e-285
SCAMP1	3.07939e-289	0.286571	0.285	0.01	6.1132e-285
ITIH2	3.18015e-289	1.42789	0.959	0.182	6.31324e-285
GCH1	7.51636e-289	0.356378	0.308	0.013	1.49215e-284
GTF2E2	1.56791e-288	0.314394	0.322	0.014	3.11262e-284
ZFP36	2.37496e-288	1.19488	0.844	0.134	4.71478e-284
HMGCS1	3.20902e-288	1.5904	0.8	0.123	6.37054e-284
SLC30A1	2.01676e-287	0.466478	0.437	0.029	4.00366e-283
CLDN3	2.60645e-287	0.342626	0.305	0.012	5.17432e-283
SLC20A1	1.05289e-286	0.748624	0.58	0.055	2.09021e-282
SDCBP	1.0672e-286	1.38122	0.902	0.165	2.11861e-282
ATP1B1	1.63319e-286	1.65082	0.925	0.167	3.24222e-282
LAMP1	6.88127e-286	0.691787	0.641	0.069	1.36607e-281
GCDH	7.17278e-286	0.669683	0.603	0.061	1.42394e-281
GAPLINC	8.80056e-286	0.332356	0.251	0.008	1.74709e-281
LACTB2	1.12742e-285	0.876599	0.753	0.101	2.23815e-281
ROBO1	1.4487e-285	0.502579	0.414	0.026	2.87595e-281
SLC27A3	1.71673e-285	0.718752	0.539	0.048	3.40804e-281
TM9SF2	5.77617e-285	0.841513	0.753	0.1	1.14669e-280
UGT2B4	6.93129e-285	2.10895	0.99	0.25	1.376e-280
ATP5D	2.64981e-284	0.511843	0.505	0.041	5.26041e-280
DUSP23	8.61359e-284	1.13372	0.898	0.162	1.70997e-279
SERPIND1	1.29545e-283	1.32286	0.925	0.176	2.57172e-279
ABHD3	1.72263e-283	0.495955	0.471	0.035	3.41976e-279
NDUFS7	2.08628e-283	1.53741	0.959	0.217	4.14168e-279
GATM	2.65444e-283	1.86986	0.946	0.208	5.2696e-279
OCEL1	3.02443e-283	0.656417	0.603	0.062	6.0041e-279
HRSP12	3.21276e-283	1.72086	0.871	0.165	6.37796e-279
AKR7A3	4.1127e-283	0.770772	0.668	0.077	8.16452e-279
SPP2	5.05506e-283	0.699687	0.502	0.041	1.00353e-278
CLDN1	7.99378e-283	0.943323	0.749	0.103	1.58693e-278
TRPM4	9.57473e-283	0.576973	0.492	0.039	1.90078e-278
HTRA1	3.3883e-282	0.459025	0.407	0.025	6.72645e-278
GADD45A	3.70401e-282	0.927076	0.702	0.088	7.35321e-278
PPP2R5A	6.05845e-282	0.420684	0.431	0.029	1.20272e-277
IL17RC	2.07634e-281	0.263319	0.285	0.011	4.12196e-277
CP	2.28524e-281	1.89968	0.976	0.237	4.53665e-277
CTBS	2.47007e-281	0.433471	0.417	0.027	4.90358e-277
XDH	4.15614e-281	0.383019	0.336	0.016	8.25077e-277
MTDH	7.69651e-281	0.842653	0.729	0.093	1.52791e-276
LDHD	1.02589e-280	0.439779	0.431	0.029	2.03659e-276
CFL2	2.87954e-280	0.703208	0.668	0.077	5.71647e-276
NR0B2	6.03305e-280	1.09046	0.712	0.093	1.19768e-275
DESI1	6.82714e-280	0.600011	0.576	0.056	1.35532e-275
HSPA9	8.37473e-280	0.972872	0.847	0.139	1.66255e-275
TSPAN8	9.67267e-280	2.18243	0.949	0.201	1.92022e-275
AIG1	4.51503e-279	1.28595	0.929	0.183	8.96324e-275
SLC13A5	4.52213e-279	0.446479	0.373	0.021	8.97732e-275
FAM207A	5.46569e-279	0.449869	0.417	0.027	1.08505e-274
C1R	1.06157e-278	1.61063	0.953	0.214	2.10744e-274
EEF2	1.59083e-278	1.78451	0.983	0.25	3.15812e-274
GSTO1	2.62631e-278	1.96916	0.976	0.252	5.21375e-274
AKT1S1	2.69941e-278	0.409528	0.417	0.027	5.35887e-274
DECR1	2.74946e-278	1.54982	0.929	0.205	5.45823e-274
PDIA6	5.06271e-278	1.59195	0.936	0.191	1.00505e-273
MYOM1	5.94039e-278	0.347412	0.322	0.015	1.17929e-273
GADD45B	8.07548e-278	1.44186	0.912	0.177	1.60314e-273
SURF4	2.25756e-277	0.800154	0.712	0.092	4.4817e-273
CANX	2.8607e-277	1.20683	0.915	0.174	5.67907e-273
PPP1R16A	4.70468e-277	1.64661	0.976	0.241	9.33972e-273
NDUFS2	2.04516e-276	1.09426	0.864	0.154	4.06006e-272
VPS28	3.34972e-276	1.40739	0.949	0.208	6.64986e-272
OLFM2	4.48155e-276	0.295154	0.285	0.011	8.89678e-272
REEP5	4.94188e-276	1.00177	0.817	0.127	9.81062e-272
IGSF8	7.29516e-276	0.446288	0.407	0.026	1.44823e-271
SAT2	7.35537e-276	1.562	0.973	0.245	1.46019e-271
DPM3	1.03517e-275	1.17674	0.912	0.176	2.05501e-271
PLD3	1.03768e-275	0.674987	0.658	0.076	2.06e-271
JOSD2	3.01265e-275	0.647012	0.607	0.064	5.98072e-271
TM4SF5	3.34548e-275	2.81788	0.997	0.275	6.64144e-271
RPL22L1	5.56671e-275	1.45098	0.908	0.178	1.1051e-270
HAL	5.79272e-275	0.708721	0.536	0.049	1.14997e-270
SHD	8.76196e-275	0.63779	0.536	0.049	1.73942e-270
PON1	4.00985e-274	1.81311	0.966	0.233	7.96035e-270
F10	5.72744e-274	0.861354	0.759	0.107	1.13701e-269
WLS	5.77715e-274	0.315432	0.302	0.013	1.14688e-269
LURAP1L	1.26471e-273	0.331403	0.308	0.014	2.51071e-269
INSIG2	1.83148e-273	0.505067	0.461	0.035	3.63586e-269
LAMTOR2	1.95133e-273	1.48674	0.966	0.228	3.87377e-269
SERPINF1	2.25889e-273	2.29957	0.99	0.278	4.48435e-269
CPE	2.64489e-273	0.606643	0.485	0.039	5.25064e-269
APOE	3.42038e-273	2.79592	0.997	0.306	6.79013e-269
PSMF1	5.79658e-273	0.834012	0.763	0.11	1.15074e-268
SEC16B	6.3916e-273	0.430859	0.417	0.028	1.26886e-268
BNIP3	6.44694e-273	1.24961	0.936	0.191	1.27985e-268
SPAG7	1.34727e-272	0.608681	0.59	0.061	2.67459e-268
ALDH1A1	2.28696e-272	1.90528	0.963	0.24	4.54008e-268
ORMDL3	4.29908e-272	0.569219	0.522	0.046	8.53454e-268
SPTSSA	3.59471e-271	1.3767	0.932	0.196	7.13621e-267
OCIAD1	7.41569e-271	0.939006	0.827	0.134	1.47216e-266
CHP1	1.90404e-270	0.918029	0.722	0.098	3.7799e-266
SDS	2.1554e-270	1.48957	0.688	0.091	4.2789e-266
C2	2.55816e-270	1.30043	0.963	0.202	5.07845e-266
METTL7A	3.16808e-270	1.08548	0.878	0.158	6.28927e-266
MPC1	7.3639e-270	0.933915	0.736	0.104	1.46188e-265
MYO1B	9.08789e-270	0.521725	0.498	0.042	1.80413e-265
POLD4	1.88512e-269	0.570245	0.539	0.05	3.74235e-265
VNN1	2.06359e-269	1.27621	0.763	0.109	4.09663e-265
HPX	2.51237e-269	3.67958	1	0.315	4.98757e-265
SDC4	3.24307e-269	1.22445	0.847	0.146	6.43814e-265
SQSTM1	5.27925e-269	1.47633	0.905	0.188	1.04804e-264
ABHD2	5.68178e-269	0.748671	0.624	0.071	1.12795e-264
RP11-295G20.2	6.99001e-269	0.586365	0.59	0.06	1.38766e-264
CREG1	2.75706e-268	0.360046	0.346	0.018	5.47332e-264
ACP2	2.79716e-268	0.461076	0.502	0.043	5.55292e-264
UBE2E2	1.03235e-267	0.270221	0.281	0.011	2.04941e-263
YIPF4	1.43837e-267	0.48223	0.478	0.039	2.85545e-263
FUOM	2.02277e-267	1.06858	0.895	0.168	4.0156e-263
C8A	7.84335e-267	0.732029	0.685	0.085	1.55706e-262
AGMO	9.52548e-267	0.565672	0.542	0.051	1.891e-262
NDUFA3	6.25029e-266	1.68382	0.993	0.277	1.24081e-261
CMTM6	1.05251e-265	0.892371	0.739	0.105	2.08944e-261
GNPNAT1	1.79755e-265	0.623003	0.586	0.062	3.5685e-261
LEAP2	3.98951e-265	2.54253	0.997	0.302	7.91998e-261
EIF3E	4.82076e-265	1.33012	0.959	0.214	9.57016e-261
LGR4	9.00283e-265	0.473683	0.447	0.034	1.78724e-260
C3	1.22578e-264	3.1132	1	0.326	2.43342e-260
KTN1	3.15088e-264	0.740891	0.688	0.089	6.25513e-260
RPS2	1.90122e-263	2.71276	0.997	0.316	3.7743e-259
CDC37L1	3.80036e-263	0.571506	0.495	0.043	7.54448e-259
PMVK	6.88774e-263	1.06462	0.858	0.155	1.36735e-258
SARAF	9.55241e-263	1.11309	0.868	0.155	1.89634e-258
TPST2	2.0257e-262	0.64164	0.539	0.053	4.02142e-258
RP11-372E1.4	2.2633e-262	0.429267	0.386	0.025	4.4931e-258
NPM2	7.23935e-262	0.352995	0.302	0.014	1.43716e-257
FBP1	7.86469e-262	1.16441	0.736	0.109	1.5613e-257
CMPK1	2.19004e-261	0.879502	0.732	0.106	4.34767e-257
SH3D19	2.49676e-261	0.291139	0.292	0.013	4.95656e-257
PRAP1	3.53009e-261	2.61511	0.99	0.302	7.00793e-257
EMP2	1.24742e-260	0.675127	0.644	0.076	2.47637e-256
KIAA1161	1.27083e-260	0.282127	0.285	0.012	2.52285e-256
ALDH8A1	1.92344e-260	0.381805	0.376	0.023	3.81842e-256
GHITM	2.66409e-260	1.10798	0.881	0.171	5.28876e-256
LAP3	3.37594e-260	0.676042	0.6	0.067	6.70192e-256
CISD2	4.26458e-260	0.989988	0.827	0.142	8.46605e-256
STARD10	4.91813e-259	0.932668	0.756	0.117	9.76346e-255
CRYM	5.85981e-259	0.386159	0.342	0.019	1.16329e-254
SDHC	6.23763e-259	1.27868	0.946	0.217	1.23829e-254
TCP10L	6.68295e-259	0.4663	0.393	0.026	1.3267e-254
SMIM14	7.51311e-259	1.27358	0.905	0.188	1.4915e-254
ACSL3	9.87496e-259	0.548488	0.488	0.042	1.96038e-254
VAMP5	2.42514e-258	1.2131	0.817	0.146	4.81439e-254
DCAF11	3.02069e-258	0.655635	0.6	0.067	5.99667e-254
SLC6A1	3.95136e-258	0.367775	0.366	0.022	7.84425e-254
CNTNAP2	4.05111e-258	0.292658	0.271	0.011	8.04226e-254
UGP2	9.23506e-258	1.63382	0.946	0.223	1.83334e-253
TUSC2	1.91573e-257	0.473149	0.468	0.039	3.8031e-253
PGM2	1.98866e-257	0.363388	0.305	0.015	3.94789e-253
CTSZ	5.41109e-257	0.564585	0.512	0.047	1.07421e-252
MAP1LC3B	6.74404e-257	0.661943	0.62	0.072	1.33883e-252
VAPA	7.44972e-257	1.01325	0.8	0.136	1.47892e-252
NUDT7	7.7179e-257	0.586556	0.502	0.046	1.53216e-252
PRDX3	1.09973e-256	1.16778	0.875	0.175	2.18319e-252
TMEM205	1.80147e-256	1.96383	0.98	0.292	3.57628e-252
ADIPOR1	3.16585e-256	0.46633	0.492	0.043	6.28485e-252
NDUFA7	3.98024e-256	0.800902	0.736	0.107	7.90158e-252
CDHR5	4.86548e-256	0.471108	0.454	0.036	9.65894e-252
PPA1	7.75028e-256	1.27007	0.942	0.205	1.53859e-251
C1D	2.67639e-255	0.719641	0.658	0.083	5.31317e-251
MT1X	4.50635e-255	2.92117	0.993	0.304	8.94601e-251
NDUFV3	9.07414e-255	0.90355	0.803	0.136	1.8014e-250
RP11-356J5.12	1.44761e-254	0.284729	0.278	0.012	2.87379e-250
GALM	3.33955e-254	0.651842	0.597	0.067	6.62967e-250
BORCS7	3.63747e-254	0.855489	0.739	0.109	7.2211e-250
CCS	5.80166e-254	0.782019	0.708	0.1	1.15175e-249
MGMT	8.45206e-254	0.995437	0.807	0.141	1.6779e-249
TECR	1.83576e-253	1.06548	0.912	0.184	3.64435e-249
CNIH1	5.68905e-253	1.21569	0.868	0.165	1.12939e-248
ERO1B	7.55334e-253	0.457177	0.434	0.033	1.49949e-248
FXN	1.18486e-252	0.264932	0.271	0.011	2.35219e-248
SNX3	1.75359e-252	0.935238	0.827	0.143	3.48123e-248
PPP2CA	2.16856e-252	0.543718	0.515	0.049	4.30502e-248
CLTA	2.23843e-252	0.8658	0.715	0.106	4.44372e-248
TMEM245	5.45723e-252	0.466049	0.427	0.032	1.08337e-247
DOK4	2.1255e-251	0.307034	0.319	0.017	4.21955e-247
PANK3	5.9133e-251	0.435696	0.414	0.03	1.17391e-246
SEMA4G	8.54735e-251	0.312004	0.315	0.016	1.69682e-246
KDELR2	9.05517e-251	0.869953	0.739	0.112	1.79763e-246
NDUFAF1	9.98101e-251	0.446945	0.424	0.032	1.98143e-246
FAT1	1.96729e-250	0.400098	0.373	0.024	3.90547e-246
TMCO1	6.24205e-250	1.25708	0.929	0.205	1.23917e-245
CTSO	7.59343e-250	0.289462	0.302	0.015	1.50745e-245
PGM1	8.79437e-250	0.83623	0.715	0.103	1.74586e-245
CYP7A1	8.80749e-250	1.10523	0.495	0.047	1.74846e-245
NAPRT	2.06433e-249	0.562039	0.522	0.051	4.0981e-245
NADK2	3.13789e-249	0.594616	0.553	0.058	6.22935e-245
ACOX2	3.58607e-249	0.670749	0.559	0.06	7.11907e-245
AGT	5.47845e-249	2.09511	0.993	0.29	1.08758e-244
CD59	8.19278e-249	1.13741	0.861	0.163	1.62643e-244
LASP1	9.10736e-249	0.776189	0.658	0.085	1.80799e-244
HINT2	1.10689e-248	1.1004	0.895	0.189	2.1974e-244
C1orf53	1.60627e-248	0.434789	0.454	0.037	3.18876e-244
PCCB	2.15904e-248	0.616387	0.59	0.067	4.28612e-244
NFIC	2.60341e-248	0.802319	0.742	0.111	5.1683e-244
SCCPDH	5.28581e-248	1.05632	0.803	0.141	1.04934e-243
NDUFB6	5.49264e-248	1.18574	0.915	0.203	1.0904e-243
USO1	5.79146e-248	0.508843	0.495	0.045	1.14972e-243
TRIB1	5.83106e-248	0.578592	0.468	0.04	1.15758e-243
ADI1	6.75576e-248	1.51728	0.963	0.256	1.34115e-243
OAF	1.38675e-247	0.640013	0.59	0.068	2.75298e-243
SIGIRR	1.50914e-247	0.720218	0.607	0.073	2.99594e-243
GPC3	1.79271e-247	1.3578	0.841	0.164	3.55889e-243
LRRFIP1	2.05152e-247	0.645173	0.62	0.074	4.07268e-243
LYRM5	3.42706e-247	0.734781	0.708	0.102	6.8034e-243
KLF15	4.13942e-247	0.282127	0.275	0.012	8.21758e-243
ETFB	4.62964e-247	2.21295	0.986	0.326	9.19076e-243
APOM	4.84037e-247	1.59016	0.946	0.236	9.60911e-243
UQCRC2	1.14093e-246	0.774516	0.766	0.12	2.26498e-242
C8orf4	1.34001e-246	0.863067	0.654	0.084	2.66018e-242
TMEM134	1.41918e-246	0.684308	0.644	0.082	2.81735e-242
EIF3H	2.55896e-246	0.978808	0.864	0.16	5.08006e-242
TIMM8B	5.09332e-246	1.2712	0.953	0.243	1.01113e-241
PSMC4	6.95015e-246	0.982869	0.783	0.131	1.37974e-241
OSTC	7.39318e-246	1.06817	0.892	0.177	1.46769e-241
ENTPD5	9.83679e-246	0.776432	0.722	0.103	1.9528e-241
TMEM147	1.70872e-245	0.961732	0.837	0.153	3.39216e-241
FDPS	2.10544e-245	2.34522	0.966	0.283	4.17971e-241
AKR1C1	5.23349e-245	1.89841	0.976	0.281	1.03895e-240
MSRB1	6.90038e-245	0.82869	0.729	0.111	1.36986e-240
ALDH7A1	2.23574e-244	0.858222	0.671	0.095	4.43838e-240
CXADR	2.64809e-244	0.833672	0.708	0.103	5.25699e-240
MRPL36	3.17016e-244	0.784862	0.814	0.137	6.2934e-240
MT1E	3.78817e-244	3.06455	1	0.349	7.52027e-240
AZGP1	5.93901e-244	2.85305	0.993	0.356	1.17901e-239
PFN1	2.21957e-243	1.8327	0.983	0.303	4.4063e-239
ZBTB16	4.7466e-243	0.254393	0.285	0.013	9.42296e-239
C10orf10	8.70475e-243	1.30318	0.708	0.108	1.72807e-238
TMED2	1.00708e-242	1.35522	0.936	0.224	1.99925e-238
RPS4Y1	4.00209e-242	1.20535	0.908	0.192	7.94496e-238
TMED10	4.19195e-242	1.09563	0.915	0.187	8.32186e-238
HSD17B6	4.37505e-242	2.3923	0.973	0.307	8.68536e-238
ETFA	5.27893e-242	1.13262	0.871	0.183	1.04797e-237
KIF1C	6.53623e-242	0.403805	0.393	0.028	1.29757e-237
FIS1	1.39108e-241	1.58283	0.983	0.292	2.76157e-237
NDUFA13	2.95736e-241	1.68138	0.986	0.297	5.87095e-237
EBP	3.26496e-241	1.71285	0.932	0.246	6.48159e-237
DHRS7	9.11158e-241	1.26228	0.925	0.194	1.80883e-236
ALDH5A1	1.76232e-240	0.329043	0.363	0.023	3.49856e-236
GTF3A	1.8813e-240	0.748392	0.702	0.102	3.73476e-236
ADH1B	2.89652e-240	3.02382	0.983	0.318	5.75018e-236
BLVRB	2.93232e-240	1.72624	0.973	0.282	5.82125e-236
CFH	6.81129e-240	2.53958	1	0.354	1.35218e-235
ITFG1	1.39037e-239	0.505041	0.512	0.05	2.76016e-235
NDUFB8	1.95868e-239	1.32157	0.939	0.238	3.88836e-235
CNN3	4.91579e-239	0.830488	0.783	0.132	9.75883e-235
ANGPTL4	5.38754e-239	0.789207	0.597	0.072	1.06953e-234
FN1	5.44746e-239	1.51954	0.969	0.241	1.08143e-234
CNDP2	5.44947e-239	0.608153	0.637	0.081	1.08183e-234
RHEB	6.58301e-239	0.881022	0.858	0.164	1.30686e-234
GCAT	8.93503e-239	0.502472	0.505	0.049	1.77378e-234
ABCB4	1.33318e-238	0.778673	0.664	0.092	2.64662e-234
UFC1	3.98259e-238	0.86613	0.797	0.14	7.90623e-234
A1CF	6.4489e-238	1.04377	0.878	0.175	1.28024e-233
NIT1	6.59841e-238	0.537708	0.529	0.055	1.30992e-233
PRDX6	8.82131e-238	2.02224	0.986	0.326	1.75121e-233
FURIN	9.43815e-238	0.562358	0.529	0.054	1.87366e-233
FGA	9.94817e-238	3.39099	1	0.39	1.97491e-233
TMEM230	2.69304e-237	0.971764	0.834	0.159	5.34622e-233
EIF3K	3.00888e-237	1.50167	0.956	0.263	5.97323e-233
NAA38	1.62153e-236	1.07954	0.861	0.177	3.21906e-232
DHRSX	1.71453e-236	0.281807	0.268	0.012	3.40368e-232
LPIN2	1.90044e-236	0.862108	0.702	0.104	3.77275e-232
ZNF281	2.37315e-236	0.668667	0.61	0.075	4.71119e-232
TRIM55	7.02346e-236	0.31166	0.261	0.011	1.3943e-231
GGCX	7.28793e-236	0.694372	0.678	0.095	1.4468e-231
SLC22A9	8.35961e-236	0.481753	0.444	0.038	1.65955e-231
FOS	1.47455e-235	1.41151	0.976	0.24	2.92728e-231
KLF9	2.47322e-235	0.510118	0.502	0.049	4.90983e-231
PON2	3.25292e-235	1.16806	0.82	0.153	6.4577e-231
ATP6V0E2	5.73272e-235	0.487802	0.468	0.043	1.13806e-230
CLDN14	2.14094e-234	0.355687	0.349	0.022	4.2502e-230
FETUB	7.95768e-234	0.618084	0.481	0.046	1.57976e-229
RBM42	1.62914e-233	0.512968	0.519	0.054	3.23418e-229
UBXN6	7.16906e-233	0.363117	0.373	0.026	1.4232e-228
NDUFB9	9.7581e-233	1.47101	0.973	0.267	1.93718e-228
KNG1	1.09439e-232	3.1738	1	0.41	2.17259e-228
TMEM126A	1.68443e-232	0.619674	0.624	0.08	3.34393e-228
ECI2	2.96475e-232	1.01918	0.847	0.172	5.88562e-228
PRDX4	4.37229e-232	1.56683	0.939	0.236	8.67986e-228
PRODH2	4.54476e-232	0.500533	0.508	0.052	9.02226e-228
ARSE	5.49272e-232	0.331895	0.342	0.022	1.09041e-227
TMEM120A	5.88812e-232	0.631127	0.586	0.071	1.16891e-227
CD14	6.34303e-232	0.802281	0.559	0.065	1.25922e-227
ACOT13	6.55659e-232	0.87235	0.79	0.142	1.30161e-227
NDUFAF6	6.99631e-232	0.442532	0.369	0.026	1.38891e-227
FGL1	7.67897e-232	2.74133	1	0.359	1.52443e-227
REXO2	8.43234e-232	0.585884	0.58	0.069	1.67399e-227
IRF7	1.28914e-231	0.317783	0.315	0.018	2.55919e-227
TMEM175	6.4916e-231	0.280369	0.281	0.014	1.28871e-226
CYP2J2	2.23175e-230	0.356953	0.336	0.021	4.43047e-226
AFM	4.24202e-230	1.4067	0.888	0.204	8.42127e-226
C1orf122	4.6898e-230	0.560472	0.536	0.059	9.3102e-226
TMEM59	5.41902e-230	1.55395	0.986	0.287	1.07578e-225
SLC38A9	5.99908e-230	0.272375	0.261	0.012	1.19094e-225
MDH1	6.35951e-230	0.968543	0.824	0.158	1.26249e-225
TMEM192	7.19961e-230	0.418927	0.42	0.034	1.42927e-225
IRS1	1.08973e-229	0.4621	0.437	0.038	2.16333e-225
TXNDC17	1.81367e-229	1.76267	0.976	0.306	3.6005e-225
HERPUD1	2.11759e-229	0.938686	0.756	0.128	4.20383e-225
TBC1D17	2.17442e-229	0.276883	0.288	0.015	4.31666e-225
BST2	2.34492e-229	1.64416	0.99	0.307	4.65513e-225
GLS2	3.69212e-229	0.435204	0.359	0.025	7.32959e-225
ALDH2	5.66455e-229	1.0312	0.851	0.174	1.12453e-224
EMC6	9.83879e-229	0.664084	0.675	0.097	1.9532e-224
MOCS2	1.12373e-228	0.756326	0.698	0.107	2.23084e-224
NDUFA2	1.19737e-228	1.53809	0.98	0.31	2.37701e-224
DDT	1.57236e-228	2.25217	0.986	0.378	3.12145e-224
NDUFV1	1.86564e-228	0.730891	0.702	0.109	3.70368e-224
CCNG1	2.17927e-228	0.684279	0.634	0.086	4.32628e-224
MT-ND5	2.49718e-228	1.61559	0.98	0.295	4.95741e-224
CISD3	3.63951e-228	1.09799	0.881	0.197	7.22516e-224
MGAT2	3.91493e-228	0.366194	0.346	0.023	7.77192e-224
PAIP2	3.92913e-228	0.828243	0.797	0.144	7.8001e-224
ASGR1	4.15031e-228	2.41401	1	0.42	8.2392e-224
SEPW1	6.27085e-228	0.82364	0.708	0.111	1.24489e-223
ATOX1	9.44986e-228	1.81653	0.993	0.369	1.87599e-223
ZNHIT1	1.41296e-227	1.54216	0.959	0.288	2.80501e-223
ZMAT2	1.96391e-227	0.698202	0.685	0.101	3.89875e-223
GSDMD	2.04428e-227	0.788754	0.722	0.114	4.05831e-223
IFI6	4.49277e-227	1.69849	0.932	0.24	8.91905e-223
DDRGK1	4.58874e-227	0.836167	0.807	0.141	9.10957e-223
ADSS	5.37876e-227	0.462362	0.441	0.039	1.06779e-222
MRPS12	5.38111e-227	0.866523	0.783	0.142	1.06826e-222
CES1	5.39436e-227	2.00404	0.99	0.349	1.07089e-222
MCFD2	6.11712e-227	0.812589	0.695	0.107	1.21437e-222
EIF5B	7.24759e-227	0.933589	0.854	0.175	1.43879e-222
CLYBL	8.37452e-227	0.3994	0.38	0.028	1.66251e-222
FST	1.06492e-226	0.415025	0.329	0.02	2.11408e-222
DSTN	1.50379e-226	1.47719	0.976	0.28	2.98533e-222
2022-03-02	1.68552e-226	0.261958	0.261	0.012	3.34609e-222
TMEM208	1.7138e-226	1.02006	0.861	0.182	3.40223e-222
MAN1A1	1.9868e-226	0.606703	0.566	0.066	3.9442e-222
COL18A1	2.21336e-226	0.724579	0.664	0.096	4.39396e-222
IMMP2L	2.68494e-226	0.471228	0.454	0.042	5.33014e-222
ORMDL2	6.26127e-226	0.810709	0.732	0.117	1.24299e-221
MANF	7.14027e-226	1.10629	0.814	0.159	1.41749e-221
MCCC2	7.15177e-226	0.390373	0.383	0.029	1.41977e-221
WDR45	3.8877e-225	0.580189	0.6	0.076	7.71786e-221
VAMP8	5.37953e-225	0.980748	0.868	0.187	1.06794e-220
VIMP	1.48285e-224	0.874343	0.827	0.159	2.94376e-220
AGXT	1.84909e-224	3.07264	0.997	0.431	3.67081e-220
PSENEN	3.03655e-224	0.788874	0.698	0.11	6.02816e-220
USE1	3.76822e-224	0.586307	0.61	0.079	7.48067e-220
CRYZ	4.15373e-224	0.738785	0.708	0.11	8.24599e-220
GLYCTK	5.13359e-224	1.01042	0.807	0.163	1.01912e-219
ANG	5.21421e-224	2.45684	0.993	0.4	1.03513e-219
SLC35D1	5.50138e-224	0.360033	0.366	0.026	1.09213e-219
BLOC1S1	5.60736e-224	1.47407	0.976	0.293	1.11317e-219
TBCA	6.89212e-224	1.33773	0.973	0.294	1.36822e-219
SLC39A11	8.66935e-224	0.369732	0.376	0.028	1.72104e-219
HNRNPA0	1.2928e-223	0.595577	0.62	0.081	2.56646e-219
CHMP2A	3.80486e-223	1.26119	0.953	0.248	7.55341e-219
DKFZp779M0652	3.85541e-223	0.312373	0.312	0.018	7.65376e-219
PSMB6	7.10651e-223	1.21861	0.922	0.232	1.41078e-218
DERL1	1.10086e-222	0.633792	0.61	0.08	2.18543e-218
EIF5A	1.26229e-222	0.956815	0.844	0.165	2.50589e-218
LPGAT1	2.80477e-222	0.577671	0.461	0.044	5.56804e-218
PHYH	3.38728e-222	1.46522	0.949	0.264	6.72443e-218
IER2	7.30165e-222	0.942493	0.736	0.123	1.44952e-217
ATF6	8.40772e-222	0.443029	0.424	0.037	1.6691e-217
PRELID1	9.1526e-222	0.444073	0.458	0.043	1.81697e-217
PDLIM5	9.31489e-222	0.543806	0.532	0.06	1.84919e-217
EIF3G	1.35904e-221	0.99159	0.875	0.188	2.69797e-217
COX5B	1.48589e-221	2.16371	0.993	0.407	2.94979e-217
C5orf15	1.69293e-221	0.448699	0.444	0.041	3.3608e-217
ERCC1	2.08752e-221	0.608415	0.566	0.069	4.14415e-217
GSTK1	3.5618e-221	1.31792	0.956	0.277	7.07088e-217
ITPR2	5.58713e-221	0.513873	0.478	0.048	1.10916e-216
C11orf54	7.11444e-221	0.512053	0.515	0.056	1.41236e-216
PTS	7.7156e-221	0.614083	0.631	0.086	1.5317e-216
SOD2	7.99292e-221	1.8843	0.929	0.243	1.58676e-216
USMG5	8.0037e-221	1.86763	0.993	0.388	1.58889e-216
AP3S1	1.32714e-220	0.733832	0.739	0.123	2.63464e-216
SERINC5	2.18946e-220	0.479656	0.464	0.045	4.34652e-216
TMEM30A	2.79722e-220	0.39811	0.431	0.038	5.55305e-216
TTC38	6.36232e-220	0.446962	0.475	0.047	1.26305e-215
C19orf24	7.56744e-220	0.449396	0.441	0.04	1.50229e-215
SEC62	8.20517e-220	1.38187	0.936	0.267	1.62889e-215
LAPTM4A	8.90082e-220	1.34063	0.946	0.251	1.76699e-215
MT-ND3	9.19865e-220	3.16861	0.993	0.447	1.82612e-215
SPCS2	9.90137e-220	1.30272	0.936	0.241	1.96562e-215
CALR	1.19423e-219	1.70141	0.969	0.291	2.37079e-215
DCAF6	2.60241e-219	0.466447	0.471	0.046	5.16631e-215
MPZL1	5.31853e-219	0.324033	0.336	0.022	1.05583e-214
JTB	1.29579e-218	1.00378	0.885	0.198	2.5724e-214
NDUFA11	1.87841e-218	1.58919	0.99	0.337	3.72901e-214
CTNNA1	1.00431e-217	0.523491	0.522	0.058	1.99376e-213
EIF3L	1.02464e-217	0.755614	0.753	0.127	2.03411e-213
IMPAD1	1.16821e-217	0.343623	0.336	0.022	2.31914e-213
PLA2G16	1.52592e-217	0.788623	0.729	0.123	3.02925e-213
PLPP1	1.90915e-217	0.341352	0.329	0.021	3.79005e-213
RNF181	1.93765e-217	1.10082	0.919	0.233	3.84663e-213
SDHD	2.1972e-217	0.734597	0.692	0.108	4.36189e-213
OS9	2.29439e-217	0.811461	0.773	0.138	4.55482e-213
ZMPSTE24	2.41119e-217	0.484663	0.481	0.049	4.7867e-213
TMEM183A	2.6464e-217	0.471356	0.495	0.052	5.25363e-213
C9orf16	3.18456e-217	0.956257	0.783	0.152	6.322e-213
C19orf53	5.66227e-217	1.3587	0.969	0.304	1.12407e-212
SMARCA5	1.01427e-216	0.452823	0.393	0.032	2.01353e-212
NDUFS3	1.05512e-216	0.767429	0.783	0.141	2.09463e-212
SDHA	1.64577e-216	0.596369	0.603	0.08	3.26718e-212
MDH2	1.97278e-216	1.05984	0.898	0.209	3.91636e-212
RRBP1	3.19719e-216	1.09529	0.858	0.178	6.34707e-212
TTC39C	3.55382e-216	0.735638	0.668	0.101	7.05504e-212
IQGAP2	4.12325e-216	0.474134	0.498	0.053	8.18547e-212
NDUFB7	6.80229e-216	1.51518	0.969	0.328	1.35039e-211
TMEM33	1.72661e-215	0.513354	0.498	0.054	3.42767e-211
AR	1.95316e-215	0.429386	0.414	0.036	3.87742e-211
ILVBL	4.5446e-215	0.378651	0.353	0.025	9.02194e-211
RABEPK	6.50214e-215	0.44884	0.414	0.036	1.29081e-210
FKBP2	9.5786e-215	1.60901	0.973	0.329	1.90154e-210
CHID1	1.06267e-214	0.646428	0.647	0.094	2.10961e-210
ALDOB	1.37371e-214	2.8315	1	0.48	2.72709e-210
TMEM254	1.40346e-214	0.350127	0.353	0.025	2.78614e-210
ALG2	1.44686e-214	0.27859	0.302	0.018	2.87231e-210
SAT1	2.11183e-214	1.89774	1	0.382	4.1924e-210
EEF1D	2.6671e-214	1.79316	0.993	0.377	5.29472e-210
RABGGTB	3.72004e-214	0.695625	0.614	0.086	7.38502e-210
GLRX2	5.27809e-214	0.529039	0.525	0.06	1.04781e-209
AKR1C4	6.50326e-214	1.65359	0.878	0.222	1.29103e-209
TRAPPC1	7.14007e-214	0.887976	0.803	0.158	1.41745e-209
EIF3F	1.06079e-213	0.825886	0.749	0.132	2.10588e-209
SCARB2	1.06587e-213	0.545702	0.508	0.057	2.11596e-209
ATP6V0E1	1.13453e-213	1.01516	0.861	0.19	2.25228e-209
EID1	2.12658e-213	0.953364	0.858	0.183	4.22169e-209
UQCR11	2.63129e-213	2.5237	0.99	0.459	5.22363e-209
PINK1	3.13041e-213	0.301325	0.298	0.018	6.21449e-209
MRPL13	3.45515e-213	0.803802	0.769	0.138	6.85917e-209
PRKACA	5.49618e-213	0.392205	0.366	0.028	1.0911e-208
KHK	9.10015e-213	0.971753	0.739	0.137	1.80656e-208
ERP44	1.46014e-212	0.729253	0.688	0.109	2.89867e-208
UBE2D2	1.48271e-212	0.609197	0.603	0.082	2.94348e-208
ENY2	1.57389e-212	1.07237	0.936	0.247	3.12448e-208
C1GALT1C1	2.53907e-212	0.415406	0.397	0.033	5.04057e-208
TIMM17A	2.57942e-212	0.667081	0.641	0.094	5.12066e-208
CFHR1	2.93505e-212	1.71808	0.99	0.337	5.82667e-208
MRPL24	3.20356e-212	0.883327	0.803	0.154	6.35971e-208
TM4SF4	3.77829e-212	1.90219	0.993	0.349	7.50065e-208
SELK	4.04209e-212	1.0561	0.912	0.229	8.02436e-208
UBE2D3	4.48448e-212	1.0067	0.915	0.224	8.90259e-208
PRDX2	1.19323e-211	1.88762	0.973	0.361	2.36879e-207
TMX4	1.29727e-211	0.366986	0.373	0.029	2.57533e-207
HMGCS2	2.33085e-211	1.59703	0.959	0.283	4.6272e-207
APRT	3.19277e-211	1.25486	0.936	0.25	6.33828e-207
TCEA3	3.41614e-211	0.884765	0.817	0.166	6.78172e-207
HIGD2A	7.41116e-211	0.934029	0.851	0.185	1.47126e-206
GTF2H5	1.59102e-210	0.990517	0.861	0.193	3.1585e-206
MVD	1.69021e-210	0.672882	0.512	0.059	3.3554e-206
SLC35F5	2.01265e-210	0.261896	0.271	0.014	3.99551e-206
SURF1	2.1274e-210	0.483927	0.464	0.047	4.22331e-206
ITGA1	2.34922e-210	0.43459	0.454	0.045	4.66368e-206
MT2A	2.37157e-210	3.5229	1	0.502	4.70804e-206
IMP3	2.51292e-210	0.501765	0.519	0.06	4.98864e-206
PSMD8	2.78565e-210	1.16315	0.885	0.218	5.53008e-206
CYSTM1	2.99139e-210	1.08506	0.946	0.234	5.93851e-206
TMED9	3.28929e-210	0.959177	0.824	0.169	6.5299e-206
OXA1L	6.01995e-210	0.593857	0.624	0.087	1.19508e-205
ALDOC	6.06501e-210	0.725794	0.59	0.081	1.20403e-205
FAM162A	6.17885e-210	1.04217	0.871	0.206	1.22663e-205
AHSG	9.4789e-210	3.5436	1	0.499	1.88175e-205
ARF6	1.17253e-209	0.597008	0.566	0.072	2.32771e-205
LRP3	1.56212e-209	0.250636	0.258	0.013	3.10111e-205
ZHX1	2.30098e-209	0.46412	0.427	0.04	4.5679e-205
CYB5A	2.37196e-209	2.67577	1	0.495	4.70882e-205
HP	2.93163e-209	3.66393	0.993	0.479	5.81988e-205
NFKBIA	5.50338e-209	0.79483	0.664	0.103	1.09253e-204
RABAC1	5.5057e-209	0.9724	0.82	0.177	1.09299e-204
GOT2	6.33391e-209	0.610043	0.624	0.088	1.25741e-204
HSP90B1	6.66476e-209	1.46918	0.963	0.262	1.32309e-204
ARMC6	7.40984e-209	0.353475	0.346	0.025	1.471e-204
SERPINA5	8.43433e-209	0.872894	0.749	0.133	1.67438e-204
EPAS1	1.30909e-208	0.444599	0.397	0.034	2.59881e-204
ANXA11	2.70526e-208	0.478817	0.434	0.041	5.37048e-204
MTCH2	2.77479e-208	0.955198	0.824	0.178	5.50852e-204
PSMB5	2.79259e-208	1.00858	0.861	0.191	5.54385e-204
SERINC1	3.43356e-208	0.527276	0.515	0.059	6.81629e-204
CHCHD10	6.89872e-208	0.45861	0.431	0.041	1.36953e-203
ACOX1	9.6805e-208	0.64208	0.614	0.088	1.92177e-203
WEE1	1.05264e-207	0.683685	0.569	0.074	2.08969e-203
TRAP1	1.2853e-207	0.321689	0.322	0.022	2.55157e-203
PIGR	3.46034e-207	0.729166	0.458	0.047	6.86946e-203
PAIP2B	4.3037e-207	0.332449	0.319	0.021	8.5437e-203
SCP2	8.64176e-207	1.4577	0.969	0.323	1.71556e-202
MYEOV2	1.00676e-206	0.908917	0.844	0.185	1.99862e-202
YBX1	1.24451e-206	0.794103	0.695	0.116	2.4706e-202
SYAP1	1.2723e-206	0.700873	0.702	0.116	2.52577e-202
RNF152	1.33483e-206	0.257619	0.258	0.013	2.64991e-202
FGB	1.43107e-206	2.99999	1	0.491	2.84096e-202
CARHSP1	1.52751e-206	1.05754	0.929	0.243	3.03241e-202
MRPL57	1.6431e-206	1.17863	0.956	0.278	3.26187e-202
EXOSC4	2.14503e-206	0.589317	0.59	0.08	4.25831e-202
PIK3AP1	2.56432e-206	0.362634	0.332	0.023	5.09068e-202
UQCRC1	2.90054e-206	0.921955	0.844	0.185	5.75815e-202
POLDIP2	4.4409e-206	0.50164	0.515	0.06	8.81607e-202
H2AFJ	4.51357e-206	1.02862	0.908	0.223	8.96034e-202
OST4	5.56414e-206	1.50735	0.98	0.363	1.10459e-201
OSBPL8	7.88284e-206	0.357989	0.363	0.028	1.5649e-201
CDH1	8.54531e-206	0.428924	0.444	0.044	1.69642e-201
MRPS33	9.49264e-206	0.721007	0.756	0.135	1.88448e-201
SIAH2	9.87681e-206	0.331026	0.332	0.023	1.96074e-201
ANPEP	1.19743e-205	0.863328	0.834	0.161	2.37714e-201
VPS51	1.79566e-205	0.307874	0.315	0.021	3.56474e-201
NDUFB1	3.2771e-205	1.65296	0.986	0.382	6.5057e-201
ESD	3.45589e-205	0.786995	0.742	0.135	6.86064e-201
RP11-158I9.8	3.83972e-205	0.27872	0.254	0.013	7.62261e-201
PNPLA2	9.77056e-205	0.329359	0.329	0.023	1.93965e-200
BIRC2	1.29428e-204	0.413695	0.441	0.043	2.5694e-200
DUSP10	1.31171e-204	0.392419	0.342	0.025	2.60401e-200
POLR2K	1.77627e-204	0.998493	0.875	0.202	3.52626e-200
TAPBP	2.24416e-204	0.772016	0.736	0.129	4.4551e-200
COX6B1	2.47514e-204	2.09321	1	0.492	4.91365e-200
MRPL4	2.48013e-204	0.771063	0.708	0.125	4.92355e-200
RPS27L	2.69978e-204	1.58427	0.986	0.356	5.3596e-200
LMAN2	2.95733e-204	1.03994	0.895	0.212	5.8709e-200
COPE	3.12814e-204	1.44753	0.956	0.297	6.20999e-200
NDUFS5	4.40368e-204	1.51878	0.969	0.344	8.74218e-200
CD163L1	4.57118e-204	0.2975	0.264	0.014	9.0747e-200
NDUFC1	7.11034e-204	1.10701	0.953	0.26	1.41155e-199
PROX1	7.16673e-204	0.629879	0.586	0.08	1.42274e-199
NNT	1.74696e-203	0.380519	0.407	0.036	3.46807e-199
LMBRD1	1.81836e-203	0.458054	0.495	0.055	3.60981e-199
C4orf3	1.84534e-203	0.900205	0.861	0.192	3.66336e-199
CRLS1	4.72808e-203	0.445961	0.458	0.047	9.38618e-199
CITED2	6.26735e-203	0.454447	0.39	0.034	1.24419e-198
SMIM19	6.91157e-203	0.664807	0.675	0.108	1.37208e-198
CAT	9.46757e-203	0.957095	0.831	0.176	1.8795e-198
DBI	9.77795e-203	2.03733	0.986	0.465	1.94112e-198
NSMCE4A	1.09353e-202	0.29855	0.325	0.023	2.17088e-198
RNASE4	1.29483e-202	0.395164	0.369	0.03	2.57049e-198
SLC37A4	1.29556e-202	0.676638	0.6	0.087	2.57194e-198
KLB	1.57139e-202	0.362397	0.329	0.023	3.11952e-198
ATP5I	2.17604e-202	2.09533	0.99	0.491	4.31987e-198
MRPL15	2.40145e-202	0.53251	0.563	0.073	4.76735e-198
SLC9A3R1	4.38792e-202	0.818034	0.776	0.152	8.7109e-198
TOMM70A	5.60742e-202	0.331737	0.329	0.023	1.11319e-197
ETV2	5.61931e-202	0.261657	0.264	0.014	1.11554e-197
TMBIM6	5.73436e-202	1.76886	0.983	0.385	1.13839e-197
UQCRB	6.17125e-202	1.74938	0.983	0.395	1.22512e-197
NDUFA1	6.20887e-202	1.73397	0.986	0.408	1.23258e-197
EIF4A2	9.70732e-202	1.17766	0.905	0.241	1.9271e-197
RXRA	9.99504e-202	0.474591	0.495	0.056	1.98422e-197
FAM174A	1.09868e-201	0.319124	0.315	0.021	2.18111e-197
PABPC1	1.13402e-201	1.00876	0.831	0.185	2.25126e-197
PRKCSH	1.33888e-201	0.728043	0.692	0.116	2.65795e-197
TFG	2.52508e-201	0.57287	0.566	0.076	5.01279e-197
ZSWIM7	2.70405e-201	0.45187	0.468	0.05	5.36807e-197
COX6C	3.2308e-201	2.22279	0.997	0.499	6.41379e-197
MT-ND2	3.34161e-201	2.33553	0.993	0.471	6.63376e-197
FNDC3A	3.76815e-201	0.404037	0.363	0.029	7.48054e-197
GNB2L1	3.77699e-201	1.67124	0.997	0.41	7.49807e-197
CIB1	3.86363e-201	1.00772	0.854	0.2	7.67008e-197
POLR2F	4.01643e-201	1.14276	0.939	0.263	7.97342e-197
EGLN1	5.48254e-201	0.359343	0.363	0.029	1.08839e-196
GPX4	6.3384e-201	1.89757	0.99	0.441	1.2583e-196
TMEM176A	1.27529e-200	1.71106	0.997	0.37	2.5317e-196
MRPL52	2.07036e-200	1.0011	0.905	0.22	4.11007e-196
FLAD1	2.4051e-200	0.449068	0.478	0.052	4.77461e-196
ZFP36L1	2.42395e-200	1.16174	0.915	0.241	4.81203e-196
ALG8	2.92713e-200	0.542695	0.519	0.063	5.81094e-196
TF	3.03328e-200	3.00423	0.997	0.552	6.02167e-196
MT-ND1	3.10298e-200	1.96146	0.99	0.398	6.16003e-196
FABP1	5.93825e-200	3.60146	1	0.57	1.17886e-195
ACAA2	6.14151e-200	1.2615	0.885	0.229	1.21921e-195
FGG	1.08117e-199	3.08654	1	0.518	2.14634e-195
CLN3	2.00195e-199	0.505954	0.508	0.06	3.97427e-195
PSMA2	2.04132e-199	1.08454	0.939	0.253	4.05243e-195
VMP1	2.29949e-199	0.995995	0.851	0.194	4.56495e-195
ISG15	3.38368e-199	1.23523	0.858	0.206	6.71728e-195
NDUFA6	3.45383e-199	1.2232	0.939	0.283	6.85654e-195
ITGB1	3.4851e-199	0.94137	0.79	0.155	6.91863e-195
SRPRB	5.64787e-199	0.616349	0.597	0.085	1.12121e-194
LYPLA1	6.22958e-199	0.631764	0.651	0.101	1.2367e-194
PCBD1	8.4808e-199	1.28476	0.939	0.287	1.68361e-194
CBR4	9.08881e-199	0.439449	0.451	0.047	1.80431e-194
NPM1	2.25191e-198	1.15254	0.932	0.249	4.47049e-194
SEC11C	3.2111e-198	1.04252	0.915	0.227	6.37468e-194
APOA1BP	4.10982e-198	0.782826	0.79	0.151	8.15881e-194
FAM114A1	4.61536e-198	0.488946	0.502	0.059	9.16241e-194
CLU	9.79885e-198	2.44028	1	0.499	1.94527e-193
TMEM176B	1.19313e-196	1.91743	0.997	0.428	2.36861e-192
RP11-297L17.2	1.88979e-196	0.377737	0.356	0.029	3.75162e-192
TGFBI	2.03172e-196	0.314733	0.319	0.022	4.03336e-192
AK3	2.08749e-196	0.45959	0.468	0.051	4.14408e-192
DNAJB11	2.70292e-196	0.851555	0.753	0.143	5.36584e-192
MRPS16	2.72081e-196	0.757442	0.736	0.137	5.40135e-192
RPL13	2.85629e-196	2.35529	1	0.556	5.6703e-192
SLC35C1	4.56677e-196	0.447885	0.393	0.036	9.06595e-192
UHMK1	9.33593e-196	0.443579	0.454	0.048	1.85337e-191
NDUFS4	9.74348e-196	0.851659	0.827	0.179	1.93428e-191
ERLEC1	1.10098e-195	0.537916	0.546	0.071	2.18566e-191
MRPL19	1.38534e-195	0.593228	0.586	0.083	2.75018e-191
MCOLN1	1.5423e-195	0.265032	0.271	0.016	3.06178e-191
PAWR	1.89093e-195	0.514042	0.485	0.056	3.75387e-191
PROS1	2.26919e-195	0.388143	0.403	0.037	4.50479e-191
QDPR	2.31871e-195	0.645376	0.597	0.088	4.60309e-191
SLC43A1	2.92443e-195	0.455957	0.475	0.053	5.80558e-191
FTH1	2.95714e-195	2.42676	1	0.593	5.87052e-191
SCOC	3.07878e-195	0.61616	0.614	0.091	6.112e-191
TSTD1	4.17125e-195	0.987431	0.868	0.208	8.28077e-191
MT-CO2	4.46067e-195	3.35394	1	0.623	8.85532e-191
PFDN2	4.88329e-195	0.82276	0.82	0.179	9.69431e-191
ATAD1	6.25504e-195	0.332612	0.353	0.028	1.24175e-190
WDR13	6.35575e-195	0.64585	0.556	0.076	1.26174e-190
AVPI1	9.83891e-195	0.407894	0.393	0.036	1.95322e-190
MFSD3	1.14668e-194	0.25148	0.261	0.014	2.27639e-190
SEC23A	1.20289e-194	0.476269	0.502	0.06	2.38798e-190
SLC25A6	2.02433e-194	0.991362	0.895	0.216	4.0187e-190
MLF2	2.28088e-194	0.931244	0.854	0.194	4.52801e-190
LRPAP1	2.3533e-194	0.753046	0.688	0.119	4.67177e-190
PSME2	3.02091e-194	1.5539	0.963	0.33	5.99711e-190
TIMM13	6.25674e-194	0.914081	0.915	0.227	1.24209e-189
ATP5A1	6.6025e-194	1.05164	0.892	0.223	1.31073e-189
NIT2	8.70838e-194	0.702271	0.678	0.118	1.72879e-189
CCPG1	1.07465e-193	0.403776	0.42	0.041	2.13339e-189
MRPS18C	1.20319e-193	0.76908	0.715	0.133	2.38857e-189
PSMB7	1.54325e-193	0.934028	0.908	0.234	3.06367e-189
SLIRP	1.56518e-193	1.35204	0.963	0.327	3.10719e-189
UBL5	3.34468e-193	1.69978	1	0.463	6.63986e-189
LSS	3.48761e-193	0.414418	0.407	0.039	6.9236e-189
GC	4.13528e-193	2.62965	1	0.544	8.20936e-189
SLC31A1	5.77009e-193	0.42723	0.447	0.047	1.14548e-188
ECHDC1	7.67261e-193	0.488056	0.485	0.056	1.52317e-188
TXNL1	9.39011e-193	0.702366	0.746	0.138	1.86412e-188
AZIN1	1.32917e-192	0.43662	0.471	0.053	2.63867e-188
CD164	1.83823e-192	0.847703	0.756	0.146	3.64925e-188
RPL31	2.10658e-192	2.03344	0.997	0.533	4.18198e-188
ASNA1	2.50817e-192	0.653823	0.647	0.105	4.97922e-188
BTF3	2.53954e-192	1.16114	0.966	0.3	5.04149e-188
MGST1	2.78182e-192	2.28741	0.997	0.563	5.52246e-188
ECH1	4.56096e-192	1.34349	0.963	0.327	9.05441e-188
SEPP1	7.44729e-192	2.49749	0.997	0.634	1.47844e-187
ATF7IP2	8.37585e-192	0.616625	0.593	0.088	1.66277e-187
MT-CYB	8.52467e-192	2.23168	0.997	0.508	1.69232e-187
UQCRQ	8.71833e-192	2.85953	1	0.666	1.73076e-187
SLC25A39	9.29109e-192	0.765067	0.739	0.141	1.84447e-187
NSMCE1	9.37053e-192	0.627601	0.631	0.099	1.86024e-187
FAM45A	1.12233e-191	0.669465	0.647	0.107	2.22804e-187
LINC00493	1.22524e-191	0.892317	0.851	0.199	2.43235e-187
KRT18	1.59329e-191	1.9296	0.99	0.398	3.16301e-187
RDH10	2.26323e-191	0.433337	0.41	0.04	4.49297e-187
PTEN	3.62146e-191	0.337811	0.325	0.024	7.18932e-187
ERO1A	3.65908e-191	0.484554	0.505	0.061	7.26401e-187
AMBP	3.88383e-191	3.50809	1	0.766	7.71018e-187
EEF1B2	4.65627e-191	1.01811	0.868	0.214	9.24362e-187
MT-ATP6	7.89791e-191	2.38372	0.997	0.533	1.56789e-186
POMP	7.94486e-191	1.28075	0.966	0.322	1.57721e-186
ATP6V0B	9.39785e-191	1.16079	0.912	0.254	1.86566e-186
TCEB2	1.62218e-190	1.57285	0.997	0.406	3.22035e-186
WDR83OS	1.94254e-190	1.08824	0.922	0.268	3.85632e-186
HIBADH	2.2017e-190	0.513907	0.515	0.066	4.37081e-186
GRTP1	2.30974e-190	0.419598	0.431	0.044	4.5853e-186
RBP4	2.72877e-190	3.59798	1	0.792	5.41716e-186
TXN	2.82568e-190	1.79022	0.993	0.451	5.60953e-186
RPS9	3.41073e-190	2.09348	1	0.561	6.77098e-186
SULT1A1	5.5197e-190	0.62682	0.583	0.086	1.09577e-185
TSHZ2	6.75132e-190	0.604766	0.61	0.091	1.34027e-185
SERPINA1	1.31369e-189	3.30059	1	0.738	2.60793e-185
PTPRH	1.56248e-189	0.313659	0.298	0.02	3.10183e-185
EXT1	1.659e-189	0.312996	0.319	0.023	3.29345e-185
GLMP	1.6739e-189	0.60026	0.586	0.086	3.32303e-185
MTHFS	1.73395e-189	0.733703	0.742	0.145	3.44224e-185
HINT1	1.77153e-189	1.99982	1	0.567	3.51684e-185
CBR1	2.31366e-189	1.06197	0.888	0.23	4.59307e-185
ORM2	2.4615e-189	2.42012	0.997	0.566	4.88656e-185
TTR	2.509e-189	3.14009	1	0.707	4.98086e-185
APOC1	2.78273e-189	3.66063	1	0.88	5.52427e-185
VTN	4.89812e-189	2.80764	1	0.648	9.72375e-185
RBM47	5.06494e-189	0.512552	0.515	0.066	1.00549e-184
POLR2I	5.08225e-189	1.02215	0.898	0.246	1.00893e-184
P4HB	5.09953e-189	1.35785	0.986	0.346	1.01236e-184
MPC2	5.98049e-189	1.61036	0.99	0.394	1.18725e-184
RPL12	6.58082e-189	1.98044	1	0.531	1.30642e-184
CA2	8.01011e-189	0.509878	0.461	0.051	1.59017e-184
SAR1A	1.35869e-188	0.681692	0.661	0.111	2.69726e-184
BTG2	1.45049e-188	0.537175	0.447	0.049	2.8795e-184
NDUFB2	1.58832e-188	1.42723	0.973	0.377	3.15313e-184
TGIF1	1.76239e-188	0.516787	0.444	0.048	3.49869e-184
UQCRH	2.19703e-188	1.41707	0.973	0.379	4.36155e-184
MRPL40	2.88655e-188	0.774078	0.793	0.168	5.73038e-184
APOA2	2.99746e-188	3.99675	1	0.829	5.95055e-184
DCAF8	3.20436e-188	0.400683	0.414	0.041	6.3613e-184
ABCB1	4.57566e-188	0.555707	0.475	0.056	9.08361e-184
TIMM10	4.60006e-188	0.703986	0.698	0.129	9.13204e-184
SLC43A3	4.92937e-188	0.475433	0.478	0.056	9.78579e-184
CTSD	7.62912e-188	1.24951	0.939	0.293	1.51453e-183
SLC25A4	8.02952e-188	0.57495	0.634	0.1	1.59402e-183
DCXR	8.09036e-188	2.42699	0.993	0.542	1.6061e-183
NDUFAF3	8.28938e-188	0.928215	0.854	0.207	1.64561e-183
MRPL34	8.95696e-188	0.741544	0.78	0.16	1.77814e-183
VDAC1	1.36928e-187	0.937766	0.881	0.21	2.71829e-183
NDUFV2	1.54498e-187	1.34407	0.959	0.326	3.06708e-183
PSMC6	1.9974e-187	0.678824	0.702	0.127	3.96523e-183
HYOU1	2.63853e-187	0.384457	0.38	0.035	5.23802e-183
LEPROTL1	2.74399e-187	0.605983	0.593	0.088	5.44736e-183
NUCKS1	2.91237e-187	1.10483	0.959	0.29	5.78164e-183
MEAF6	3.58914e-187	0.665635	0.617	0.099	7.12517e-183
ROMO1	4.55009e-187	1.17286	0.973	0.321	9.03284e-183
TMEM258	4.64326e-187	1.36221	0.976	0.352	9.2178e-183
NSUN6	8.07445e-187	0.63802	0.566	0.083	1.60294e-182
2022-03-05	8.11857e-187	0.301321	0.305	0.022	1.6117e-182
APOA1	1.05364e-186	3.81128	1	0.678	2.09169e-182
RPS24	1.26361e-186	1.81497	0.993	0.517	2.50853e-182
MAGEA1	1.4156e-186	0.267909	0.295	0.02	2.81026e-182
TUFM	1.47045e-186	0.976357	0.885	0.228	2.91913e-182
PIN4	1.74595e-186	0.808475	0.78	0.165	3.46607e-182
SKP1	1.79292e-186	1.34332	0.98	0.359	3.55931e-182
PDCD5	2.62119e-186	1.00928	0.881	0.23	5.20358e-182
ETS2	2.78242e-186	0.595604	0.525	0.07	5.52367e-182
MT-ND4	3.10076e-186	2.42134	0.993	0.557	6.15563e-182
MED29	3.86784e-186	0.487567	0.515	0.066	7.67844e-182
CASC4	4.97424e-186	0.357775	0.363	0.032	9.87486e-182
IDH1	5.94184e-186	0.718942	0.739	0.141	1.17957e-181
RNF128	9.04754e-186	0.445596	0.458	0.051	1.79612e-181
RAB1A	9.09872e-186	0.722164	0.698	0.128	1.80628e-181
CALD1	9.36771e-186	1.32624	0.969	0.353	1.85968e-181
RPL34	1.21012e-185	2.09581	1	0.652	2.40234e-181
EIF3M	1.68118e-185	0.670348	0.681	0.119	3.33747e-181
CEP57	2.65049e-185	0.585197	0.556	0.078	5.26175e-181
KIF22	4.49605e-185	0.97811	0.766	0.165	8.92557e-181
ADH4	4.50236e-185	1.80322	0.749	0.175	8.93809e-181
TATDN1	4.70895e-185	0.604979	0.559	0.081	9.3482e-181
RPL26	6.08625e-185	2.02815	0.993	0.569	1.20824e-180
ALB	7.72107e-185	3.4668	1	0.967	1.53279e-180
MT-CO1	8.70027e-185	2.69775	0.993	0.666	1.72718e-180
APOH	2.59114e-184	2.90184	1	0.716	5.14393e-180
HADHB	3.38605e-184	0.714991	0.685	0.124	6.72198e-180
MT-CO3	4.5254e-184	2.50295	0.993	0.63	8.98381e-180
TMED1	4.71552e-184	0.455236	0.468	0.055	9.36125e-180
PPIC	5.00826e-184	0.640858	0.62	0.099	9.9424e-180
RPS5	5.05343e-184	2.08176	0.99	0.523	1.00321e-179
TMEM167A	5.59261e-184	0.67764	0.681	0.123	1.11024e-179
EIF3J	7.08875e-184	0.782201	0.753	0.153	1.40726e-179
PJA2	7.56595e-184	0.422174	0.441	0.048	1.50199e-179
HMG20B	1.21249e-183	0.293449	0.295	0.02	2.40704e-179
CPNE3	1.47654e-183	0.635698	0.58	0.087	2.93122e-179
PSMB1	2.08276e-183	1.15488	0.949	0.289	4.13469e-179
HSD17B10	2.74309e-183	1.07986	0.864	0.234	5.44558e-179
LIN7A	2.88819e-183	0.339035	0.346	0.029	5.73364e-179
TFPI	5.87526e-183	0.704708	0.671	0.119	1.16636e-178
RPL4	6.46353e-183	1.3161	0.973	0.339	1.28314e-178
ELMOD2	8.03543e-183	0.290178	0.295	0.021	1.59519e-178
CERS2	8.50116e-183	0.705286	0.702	0.129	1.68765e-178
RPL13A	1.13858e-182	2.35543	1	0.759	2.26031e-178
GNAS	1.46975e-182	0.612681	0.641	0.106	2.91776e-178
RPL36	1.50355e-182	2.07407	0.997	0.591	2.98484e-178
PSMA4	1.87115e-182	1.06762	0.892	0.248	3.71461e-178
IRF2BP2	1.93751e-182	0.583624	0.631	0.101	3.84634e-178
EFNA1	1.99569e-182	0.934564	0.844	0.193	3.96184e-178
RAD23B	3.00606e-182	0.4685	0.485	0.06	5.96763e-178
PLA2G4C	4.27929e-182	0.291684	0.271	0.017	8.49524e-178
HULC	5.64655e-182	1.47683	0.885	0.262	1.12095e-177
SNRPE	6.1322e-182	1.10368	0.912	0.271	1.21736e-177
MYH9	6.29662e-182	0.511514	0.505	0.065	1.25001e-177
GNS	6.48278e-182	0.390685	0.393	0.038	1.28696e-177
ADH5	6.67936e-182	0.805993	0.793	0.169	1.32599e-177
COX7A2	1.02204e-181	1.72411	0.99	0.469	2.02896e-177
CDK2AP2	1.73837e-181	0.733275	0.664	0.119	3.45102e-177
RPL3	1.91724e-181	2.08402	1	0.602	3.80611e-177
IFITM2	2.12595e-181	1.36603	0.946	0.299	4.22044e-177
FTL	2.55197e-181	2.77277	1	0.972	5.06616e-177
SRA1	4.52996e-181	0.607629	0.651	0.112	8.99287e-177
RPS11	5.27064e-181	1.81026	0.993	0.536	1.04633e-176
SOD1	5.50711e-181	1.96132	0.997	0.57	1.09327e-176
VCP	9.40859e-181	0.517745	0.505	0.066	1.86779e-176
PABPC4	1.01906e-180	0.442137	0.427	0.046	2.02303e-176
CCM2	1.14363e-180	0.302183	0.322	0.025	2.27034e-176
DAP3	1.19116e-180	0.581321	0.603	0.095	2.36469e-176
TACO1	1.39741e-180	0.272197	0.268	0.017	2.77414e-176
GOLPH3	2.14269e-180	0.540339	0.492	0.062	4.25366e-176
PRCP	3.58505e-180	0.36847	0.363	0.033	7.11705e-176
ERGIC1	3.62063e-180	0.429425	0.437	0.049	7.18767e-176
DNPH1	3.86847e-180	0.970543	0.881	0.229	7.67969e-176
YWHAE	4.08483e-180	0.897762	0.864	0.213	8.1092e-176
NDUFS6	4.46724e-180	1.20207	0.959	0.331	8.86836e-176
ID2	4.68374e-180	1.27234	0.912	0.27	9.29816e-176
NDUFA4	4.87292e-180	1.78158	0.993	0.511	9.67373e-176
PSMD7	5.60155e-180	0.781196	0.749	0.154	1.11202e-175
PRPSAP1	5.71043e-180	0.425675	0.475	0.057	1.13363e-175
MRPL55	6.52795e-180	0.785339	0.807	0.181	1.29593e-175
IL32	9.62537e-180	2.75157	0.963	0.424	1.91083e-175
IFI27	1.06264e-179	2.48906	1	0.589	2.10954e-175
ATP6AP2	2.7349e-179	0.666909	0.668	0.116	5.42932e-175
RPS28	3.98023e-179	2.12421	1	0.749	7.90155e-175
HMOX2	4.37863e-179	0.46504	0.42	0.045	8.69245e-175
ARL6IP4	4.82465e-179	0.969536	0.898	0.242	9.57789e-175
GPX3	5.53053e-179	0.898579	0.641	0.115	1.09792e-174
ZNF706	7.30184e-179	0.737345	0.78	0.161	1.44956e-174
BSG	9.42825e-179	0.961335	0.864	0.204	1.8717e-174
ATP6V1G1	1.0238e-178	0.932924	0.868	0.226	2.03245e-174
RPS25	1.08059e-178	1.7608	0.997	0.596	2.14519e-174
ALDH1B1	1.50341e-178	0.284727	0.295	0.021	2.98457e-174
FAM120A	1.55974e-178	0.471946	0.481	0.06	3.09639e-174
COX7B	1.9742e-178	1.47765	0.986	0.43	3.91919e-174
CETN2	2.23123e-178	0.507026	0.492	0.063	4.42943e-174
EMC3	2.23294e-178	0.689048	0.688	0.127	4.43283e-174
EEF1A1	2.72845e-178	2.08457	1	0.592	5.41651e-174
NEDD9	3.39549e-178	0.636315	0.515	0.07	6.74072e-174
SHFM1	3.46082e-178	1.24305	0.986	0.386	6.87041e-174
DHRS4L2	3.49531e-178	0.620716	0.597	0.094	6.93889e-174
RMDN1	3.50099e-178	0.38047	0.363	0.033	6.95017e-174
NDUFB10	5.35397e-178	1.05641	0.942	0.299	1.06287e-173
PYGL	5.74451e-178	0.353788	0.369	0.034	1.1404e-173
ELP2	7.08822e-178	0.411494	0.397	0.04	1.40715e-173
CTD-2350C19.2	7.23677e-178	0.553395	0.498	0.065	1.43664e-173
ATP5H	7.91387e-178	1.1587	0.963	0.341	1.57106e-173
RPL8	9.41771e-178	1.92551	1	0.585	1.8696e-173
HABP2	1.19228e-177	0.578859	0.563	0.082	2.36692e-173
ATP5J	1.56603e-177	1.51521	0.986	0.471	3.10888e-173
C14orf2	1.74119e-177	1.39996	0.983	0.404	3.45661e-173
RPL28	1.78634e-177	2.06505	1	0.664	3.54625e-173
RP13-650J16.1	2.03637e-177	0.352765	0.312	0.024	4.0426e-173
FAM134C	2.22968e-177	0.316594	0.336	0.028	4.42636e-173
TMEM70	3.39099e-177	0.526543	0.532	0.075	6.7318e-173
NAPA	3.44204e-177	0.683992	0.702	0.134	6.83313e-173
C2orf72	3.78804e-177	0.376933	0.366	0.034	7.52002e-173
RNF103	3.84829e-177	0.338328	0.342	0.029	7.63962e-173
PIN1	5.81259e-177	0.672512	0.668	0.122	1.15392e-172
NDUFB4	1.07915e-176	1.16324	0.956	0.337	2.14233e-172
TSPYL1	1.27422e-176	0.383162	0.346	0.03	2.52957e-172
UBA52	1.46042e-176	1.85704	0.993	0.573	2.89923e-172
LYPLAL1	1.90222e-176	0.446708	0.468	0.057	3.77629e-172
AP2S1	5.22417e-176	0.973964	0.905	0.256	1.0371e-171
COX7A2L	6.25481e-176	0.800542	0.746	0.158	1.24171e-171
SSR4	6.87402e-176	1.39772	0.966	0.354	1.36463e-171
MCL1	7.77081e-176	0.743329	0.715	0.14	1.54266e-171
CTSF	9.43207e-176	0.320927	0.308	0.024	1.87245e-171
RPL39	1.07143e-175	2.04289	1	0.683	2.12701e-171
YIPF6	1.53961e-175	0.509975	0.546	0.078	3.05642e-171
ERLIN2	2.31491e-175	0.268702	0.298	0.022	4.59557e-171
SYNE4	2.43631e-175	0.315682	0.298	0.022	4.83657e-171
GPX1	2.46691e-175	1.20289	0.949	0.342	4.89731e-171
PRDX1	2.58675e-175	1.62082	0.973	0.479	5.13522e-171
PRDX5	2.87636e-175	1.19705	0.949	0.335	5.71016e-171
SMPD1	4.32381e-175	0.44891	0.4	0.042	8.58362e-171
AUP1	4.37687e-175	0.660919	0.654	0.117	8.68897e-171
UBXN8	4.42476e-175	0.346103	0.363	0.034	8.78404e-171
IBTK	4.68296e-175	0.453394	0.468	0.057	9.2966e-171
MTX1	4.93436e-175	0.648793	0.678	0.123	9.79569e-171
NDUFAB1	6.57785e-175	0.98659	0.888	0.249	1.30583e-170
UROD	9.04852e-175	0.718733	0.722	0.145	1.79631e-170
MZT2A	1.08516e-174	0.452427	0.441	0.051	2.15426e-170
PSMC3	1.43118e-174	0.839982	0.776	0.174	2.84118e-170
SPCS1	1.69438e-174	1.03391	0.922	0.279	3.36368e-170
MED31	2.9405e-174	0.392105	0.39	0.04	5.83747e-170
LARP7	2.94937e-174	0.474763	0.498	0.066	5.85509e-170
OSGIN1	4.97841e-174	0.527676	0.468	0.058	9.88313e-170
COX17	7.65999e-174	1.14004	0.942	0.329	1.52066e-169
COX8A	1.06796e-173	1.3146	0.983	0.389	2.12012e-169
NOP10	1.08779e-173	0.983798	0.922	0.277	2.15948e-169
DLAT	1.21986e-173	0.322987	0.251	0.015	2.42166e-169
CA5A	1.63419e-173	0.295921	0.281	0.02	3.24419e-169
ORAI3	1.78325e-173	0.305841	0.268	0.018	3.54011e-169
MGAT1	1.88425e-173	0.413285	0.41	0.044	3.74061e-169
CHMP5	1.89957e-173	0.685202	0.675	0.127	3.77103e-169
MLIP	2.89903e-173	0.265677	0.271	0.018	5.75516e-169
VDAC2	3.54165e-173	0.716879	0.725	0.145	7.03088e-169
SMIM12	3.63228e-173	0.498526	0.505	0.068	7.21081e-169
DDOST	4.41911e-173	0.748188	0.715	0.139	8.77281e-169
RPS19	4.44632e-173	2.12075	0.997	0.731	8.82684e-169
EFR3A	7.53154e-173	0.326314	0.339	0.03	1.49516e-168
PPA2	7.72194e-173	0.549651	0.573	0.088	1.53296e-168
VNN3	8.12047e-173	0.365412	0.319	0.026	1.61208e-168
POP4	9.08296e-173	0.466398	0.485	0.063	1.80315e-168
BCHE	9.56178e-173	0.921966	0.773	0.176	1.89821e-168
SLC39A9	1.13912e-172	0.310003	0.325	0.027	2.26138e-168
RPL27A	1.46737e-172	1.93294	1	0.654	2.91301e-168
RPS14	1.69871e-172	1.94224	1	0.673	3.37228e-168
RPL7A	1.86845e-172	1.55203	0.997	0.465	3.70924e-168
ARSA	2.13339e-172	0.411127	0.414	0.045	4.23521e-168
MRPS5	2.43504e-172	0.572266	0.576	0.09	4.83403e-168
ORM1	2.44601e-172	2.50971	1	0.812	4.85583e-168
RPL18	3.46026e-172	1.70803	0.997	0.549	6.86931e-168
PSMB3	4.18656e-172	1.21713	0.936	0.319	8.31115e-168
PBX1	6.32035e-172	0.302588	0.288	0.021	1.25472e-167
TMEM219	7.34628e-172	0.78045	0.766	0.17	1.45838e-167
UBB	7.95071e-172	1.94402	0.986	0.635	1.57838e-167
PPIB	1.21683e-171	1.43315	0.98	0.387	2.41566e-167
FBXW5	1.79309e-171	0.570108	0.569	0.089	3.55963e-167
RBM3	1.86751e-171	0.743145	0.688	0.134	3.70737e-167
RPS21	2.3271e-171	1.6061	0.99	0.486	4.61975e-167
VDAC3	3.15239e-171	0.636851	0.631	0.108	6.25812e-167
RPL36AL	3.30829e-171	1.32437	0.983	0.445	6.56762e-167
ALG3	6.04614e-171	0.606224	0.586	0.095	1.20028e-166
PFDN5	7.38007e-171	1.17437	0.969	0.349	1.46509e-166
SMARCA1	7.41478e-171	0.486101	0.468	0.059	1.47198e-166
RPL7	8.22142e-171	1.87533	0.997	0.57	1.63212e-166
POLR2L	9.90056e-171	1.58051	0.986	0.527	1.96546e-166
USF2	1.18161e-170	0.34635	0.332	0.029	2.34573e-166
DAD1	2.97827e-170	0.985769	0.858	0.226	5.91246e-166
SMDT1	3.67484e-170	0.810012	0.854	0.216	7.2953e-166
TP53TG1	3.99023e-170	0.54396	0.559	0.086	7.9214e-166
DHRS7B	7.43627e-170	0.338328	0.329	0.028	1.47625e-165
COX7C	7.46709e-170	1.67683	0.993	0.589	1.48237e-165
FAM177A1	8.18966e-170	0.62363	0.624	0.109	1.62581e-165
RPS6	9.78193e-170	1.78614	0.993	0.619	1.94191e-165
TMEM14A	1.00347e-169	0.922371	0.841	0.211	1.99209e-165
OGFOD3	1.06105e-169	0.295683	0.281	0.02	2.1064e-165
ABCG8	1.19664e-169	0.301556	0.298	0.023	2.37558e-165
SLPI	1.80072e-169	1.53027	0.902	0.283	3.57479e-165
TM2D1	1.94585e-169	0.531475	0.525	0.075	3.8629e-165
RNF13	2.50032e-169	0.50541	0.488	0.065	4.96364e-165
FMR1	2.56134e-169	0.28708	0.329	0.028	5.08476e-165
SNRPD2	2.62451e-169	1.12583	0.969	0.358	5.21018e-165
DNAJC25	2.98873e-169	0.303935	0.278	0.02	5.93322e-165
APOC3	3.22076e-169	3.12526	1	0.871	6.39386e-165
ALAD	3.99449e-169	0.459572	0.461	0.058	7.92987e-165
YIF1B	5.23281e-169	0.478133	0.502	0.068	1.03882e-164
SF3B5	5.84699e-169	0.894242	0.841	0.214	1.16075e-164
GPRC5C	8.09333e-169	0.585855	0.593	0.098	1.60669e-164
GPR88	9.93399e-169	0.323503	0.305	0.024	1.9721e-164
HSF1	1.19181e-168	0.297357	0.285	0.021	2.36598e-164
NMT1	1.47713e-168	0.582719	0.664	0.123	2.93239e-164
COX4I1	1.7799e-168	1.54224	0.983	0.466	3.53347e-164
PTRHD1	1.92352e-168	0.584991	0.603	0.102	3.81857e-164
HMGB3	1.9925e-168	0.656474	0.559	0.088	3.95551e-164
EHD4	2.48287e-168	0.34218	0.312	0.026	4.92899e-164
DPY30	2.72062e-168	0.615866	0.702	0.138	5.40098e-164
NME1	3.61823e-168	0.90219	0.807	0.199	7.18291e-164
FBXO25	3.97666e-168	0.485494	0.458	0.057	7.89447e-164
ATP6AP1	4.45021e-168	0.370522	0.414	0.046	8.83457e-164
ARHGEF12	4.91652e-168	0.404681	0.437	0.052	9.76028e-164
MORF4L2	7.51194e-168	0.902906	0.78	0.185	1.49127e-163
PVR	8.93243e-168	0.265032	0.251	0.016	1.77327e-163
SARS	9.89167e-168	0.644444	0.647	0.118	1.96369e-163
SYF2	1.02078e-167	0.69869	0.688	0.137	2.02645e-163
RP4-665J23.1	1.08953e-167	0.296407	0.285	0.021	2.16293e-163
ACYP2	1.3795e-167	0.33434	0.329	0.029	2.73859e-163
ECHS1	1.98504e-167	1.06465	0.881	0.261	3.9407e-163
RPL23	3.18332e-167	1.35536	0.993	0.436	6.31952e-163
RPS29	6.0913e-167	1.79509	1	0.64	1.20924e-162
MAOB	6.2245e-167	0.550837	0.58	0.093	1.23569e-162
CYCS	6.2991e-167	1.11755	0.932	0.316	1.2505e-162
RPL18A	7.04723e-167	1.8493	0.993	0.609	1.39902e-162
SPINK1	1.14046e-166	2.11196	0.983	0.399	2.26403e-162
ALDH9A1	1.27099e-166	0.470708	0.529	0.077	2.52318e-162
TXN2	1.34851e-166	0.661193	0.725	0.15	2.67706e-162
TMEM41B	1.40511e-166	0.418785	0.403	0.045	2.78942e-162
RPL14	1.4093e-166	1.56647	1	0.543	2.79774e-162
FAM195A	1.69932e-166	0.433479	0.444	0.054	3.3735e-162
ATP5O	1.74966e-166	1.17151	0.966	0.35	3.47343e-162
EXOSC5	1.90707e-166	0.382743	0.366	0.036	3.78591e-162
CHCHD5	2.28098e-166	0.611694	0.624	0.109	4.52819e-162
RPS15	2.39083e-166	1.9132	0.997	0.665	4.74628e-162
RPL10A	2.55514e-166	1.57864	0.986	0.481	5.07246e-162
SPG21	3.10353e-166	0.410577	0.451	0.055	6.16113e-162
OXR1	3.23617e-166	0.359277	0.38	0.039	6.42444e-162
NDUFB11	3.52863e-166	1.04669	0.963	0.322	7.00505e-162
RANBP1	5.59953e-166	0.585175	0.617	0.106	1.11162e-161
RFK	9.32793e-166	0.296011	0.292	0.023	1.85178e-161
LINC00657	1.19879e-165	0.471548	0.461	0.059	2.37984e-161
MRPS14	1.55833e-165	0.615296	0.637	0.115	3.09359e-161
CTSH	1.75278e-165	0.616087	0.658	0.121	3.47961e-161
NDUFC2	1.78359e-165	1.2158	0.969	0.369	3.54079e-161
MT1F	1.79482e-165	0.592699	0.386	0.042	3.56308e-161
RPL24	2.77245e-165	1.50002	0.993	0.529	5.50386e-161
PUF60	2.9107e-165	0.615453	0.651	0.119	5.77832e-161
CHCHD7	3.57746e-165	0.50079	0.525	0.077	7.10197e-161
GPR108	4.41215e-165	0.483196	0.515	0.074	8.75899e-161
EIF4G1	4.58739e-165	0.546822	0.58	0.094	9.10688e-161
CD63	6.46339e-165	1.42722	0.986	0.387	1.28311e-160
RPS16	9.2659e-165	1.74232	0.997	0.627	1.83947e-160
ING1	9.45748e-165	0.409868	0.38	0.04	1.8775e-160
CREB3L3	9.67e-165	0.563247	0.498	0.07	1.91969e-160
NANS	1.02994e-164	0.590113	0.522	0.078	2.04464e-160
LSM7	1.31127e-164	0.766324	0.776	0.18	2.60313e-160
NDUFA9	1.51615e-164	0.632581	0.671	0.127	3.00986e-160
NCLN	1.6912e-164	0.275177	0.278	0.02	3.35737e-160
RPL36A	1.90985e-164	1.08968	0.932	0.326	3.79143e-160
EMC4	2.0944e-164	0.617076	0.654	0.123	4.1578e-160
EIF1AY	2.84417e-164	0.493083	0.522	0.076	5.64625e-160
FNIP1	3.12416e-164	0.434649	0.444	0.055	6.20209e-160
SLC22A10	4.22764e-164	0.255023	0.261	0.018	8.39271e-160
CALM2	4.29837e-164	1.38146	0.98	0.461	8.53313e-160
TIMM50	4.46306e-164	0.460795	0.502	0.07	8.86006e-160
MRPL1	9.99315e-164	0.483051	0.498	0.07	1.98384e-159
PIPOX	1.22124e-163	0.402312	0.38	0.04	2.42441e-159
RPS23	1.3335e-163	1.71993	0.997	0.611	2.64727e-159
COA3	1.9858e-163	0.979807	0.885	0.261	3.94221e-159
ATRN	2.33181e-163	0.297223	0.315	0.027	4.62911e-159
BDH1	2.39351e-163	0.357938	0.376	0.039	4.75159e-159
ABCD3	2.63307e-163	0.52288	0.546	0.084	5.22716e-159
UBC	4.04369e-163	1.38366	1	0.472	8.02754e-159
ZDHHC9	5.73023e-163	0.255102	0.261	0.018	1.13757e-158
CREB3	5.86877e-163	0.430714	0.403	0.046	1.16507e-158
SUCLG1	6.49425e-163	0.828113	0.793	0.203	1.28924e-158
ARPC5	8.23357e-163	0.791851	0.753	0.171	1.63453e-158
MYL12B	8.25436e-163	1.19872	0.949	0.339	1.63866e-158
ARL6IP1	1.22199e-162	0.807427	0.8	0.187	2.4259e-158
TMED5	1.70936e-162	0.493999	0.569	0.091	3.39342e-158
MTIF3	1.79335e-162	0.724369	0.746	0.168	3.56015e-158
STT3B	1.87388e-162	0.417594	0.407	0.046	3.72003e-158
MRPS21	2.05357e-162	0.914843	0.888	0.257	4.07675e-158
C2orf76	3.16054e-162	0.255772	0.275	0.02	6.2743e-158
WDR18	3.21612e-162	0.435899	0.471	0.062	6.38464e-158
SLC35A3	5.2722e-162	0.314226	0.308	0.026	1.04664e-157
NDUFS8	7.98008e-162	0.917243	0.837	0.23	1.58421e-157
NEDD8	8.33394e-162	0.935147	0.915	0.278	1.65445e-157
ENPP1	1.12441e-161	0.44781	0.431	0.053	2.23218e-157
RPS27A	1.51789e-161	1.68091	0.993	0.601	3.01331e-157
RPS4X	1.6155e-161	1.53741	0.993	0.54	3.20709e-157
ACSS2	1.73765e-161	0.564679	0.42	0.051	3.44959e-157
BTD	1.79253e-161	0.40942	0.417	0.049	3.55853e-157
JUN	1.83077e-161	0.933969	0.844	0.218	3.63445e-157
RARRES3	2.2288e-161	0.87435	0.739	0.171	4.42462e-157
FAM3C	2.40893e-161	0.545934	0.512	0.075	4.7822e-157
PSMC2	2.58673e-161	0.589322	0.634	0.115	5.13518e-157
HSPA4	4.84421e-161	0.449144	0.437	0.054	9.61672e-157
IFITM3	6.26176e-161	1.81892	1	0.648	1.24308e-156
MYL12A	7.03264e-161	1.11969	0.932	0.304	1.39612e-156
CLDN7	7.42681e-161	0.751869	0.614	0.112	1.47437e-156
PSMB2	8.17503e-161	0.918808	0.858	0.242	1.62291e-156
LRRFIP2	9.15248e-161	0.315266	0.349	0.034	1.81695e-156
UBXN1	9.3212e-161	0.605638	0.651	0.123	1.85045e-156
B2M	1.01942e-160	2.14154	1	0.866	2.02376e-156
ANAPC16	1.38454e-160	0.824145	0.824	0.218	2.74858e-156
ACADM	2.26293e-160	0.627307	0.647	0.123	4.49237e-156
PRR13	2.83744e-160	0.652409	0.705	0.147	5.63289e-156
DCPS	3.22222e-160	0.487103	0.464	0.062	6.39674e-156
ATP5E	4.07866e-160	1.5682	0.993	0.608	8.09695e-156
TOMM7	4.42329e-160	1.04878	0.953	0.349	8.78112e-156
MAGED2	4.62822e-160	0.415469	0.4	0.046	9.18795e-156
RARRES2	4.73001e-160	1.85325	0.997	0.656	9.39001e-156
MRPS15	5.12533e-160	0.73533	0.797	0.194	1.01748e-155
RPL9	5.35634e-160	1.49495	0.986	0.536	1.06334e-155
LONP2	6.09237e-160	0.554315	0.522	0.08	1.20946e-155
MMADHC	6.56503e-160	0.49411	0.573	0.093	1.30329e-155
MAN2A1	1.78586e-159	0.395749	0.4	0.046	3.54528e-155
HSPA8	1.83758e-159	0.969413	0.922	0.282	3.64797e-155
KDSR	2.53968e-159	0.279463	0.292	0.023	5.04177e-155
ATP5L	3.6465e-159	1.34303	0.973	0.475	7.23902e-155
DPYSL2	3.81432e-159	0.361972	0.342	0.033	7.57219e-155
AIMP2	4.0062e-159	0.448474	0.454	0.06	7.9531e-155
IFNAR1	5.21312e-159	0.438984	0.441	0.056	1.03491e-154
IL13RA1	5.23034e-159	0.361013	0.376	0.04	1.03833e-154
ACP1	6.55856e-159	0.699767	0.763	0.174	1.302e-154
HNMT	6.67334e-159	0.481185	0.529	0.081	1.32479e-154
NBR1	6.69926e-159	0.369671	0.397	0.045	1.32994e-154
ADCK3	1.08583e-158	0.37984	0.373	0.04	2.15558e-154
SNF8	1.12536e-158	0.611643	0.624	0.115	2.23407e-154
GABARAPL2	1.44652e-158	0.738473	0.759	0.174	2.87163e-154
FAU	1.45396e-158	1.59569	0.997	0.628	2.88641e-154
CCL15	3.5578e-158	0.554992	0.508	0.076	7.06295e-154
RPL30	3.69865e-158	1.6244	0.99	0.568	7.34256e-154
RPS3A	3.75836e-158	1.55754	0.98	0.528	7.46109e-154
TPP1	4.24259e-158	0.430759	0.471	0.064	8.42239e-154
RPS13	4.65175e-158	1.51241	0.993	0.57	9.23466e-154
RPL29	4.85289e-158	1.50084	0.993	0.594	9.63396e-154
CUEDC2	5.31485e-158	0.425047	0.454	0.059	1.0551e-153
RPL10	5.71608e-158	1.83468	1	0.777	1.13476e-153
PEX16	7.43619e-158	0.397202	0.441	0.056	1.47623e-153
LAGE3	1.45527e-157	0.457484	0.488	0.069	2.88901e-153
RPL38	1.54771e-157	1.44676	0.997	0.582	3.07252e-153
TMEM97	1.68427e-157	0.861333	0.702	0.148	3.34361e-153
HDHD3	1.90317e-157	0.538186	0.569	0.095	3.77818e-153
G3BP1	2.17977e-157	0.451351	0.495	0.071	4.32729e-153
NAP1L1	2.3693e-157	0.900212	0.759	0.183	4.70353e-153
RAB21	2.57482e-157	0.410874	0.376	0.041	5.11154e-153
RND1	3.13911e-157	0.641356	0.542	0.087	6.23177e-153
ADK	3.14704e-157	0.413752	0.417	0.051	6.2475e-153
HSPBP1	3.18349e-157	0.348608	0.359	0.037	6.31986e-153
NDUFB5	3.66637e-157	0.805106	0.742	0.173	7.27847e-153
C18orf32	4.07043e-157	0.296447	0.332	0.031	8.08061e-153
SSR3	4.30716e-157	0.789865	0.844	0.216	8.55057e-153
ST13	4.74339e-157	0.847663	0.885	0.25	9.41657e-153
TALDO1	4.98488e-157	0.75917	0.837	0.217	9.89599e-153
FHIT	5.75515e-157	0.44823	0.434	0.055	1.14251e-152
LGALS1	6.54333e-157	1.23441	0.915	0.311	1.29898e-152
RUVBL2	6.61241e-157	0.562747	0.522	0.081	1.3127e-152
CLN8	1.035e-156	0.261157	0.278	0.022	2.05469e-152
PEX19	1.05858e-156	0.387773	0.39	0.044	2.10149e-152
ZNF593	1.5354e-156	0.622815	0.641	0.125	3.04808e-152
BRK1	2.24471e-156	0.861479	0.868	0.246	4.4562e-152
NEDD4L	2.48707e-156	0.356235	0.346	0.034	4.93734e-152
RPS17	2.60538e-156	1.59871	0.99	0.629	5.17219e-152
RNF130	3.10585e-156	0.29776	0.285	0.023	6.16574e-152
ECSIT	3.83473e-156	0.410407	0.441	0.056	7.6127e-152
EIF4G2	3.90974e-156	0.680334	0.712	0.153	7.76162e-152
TMA7	4.16161e-156	1.22526	0.976	0.451	8.26162e-152
SAP18	5.47972e-156	0.913266	0.942	0.314	1.08783e-151
NR1H2	5.91986e-156	0.376902	0.386	0.043	1.17521e-151
CLTB	8.72984e-156	0.290097	0.308	0.027	1.73305e-151
TRAPPC2L	9.88863e-156	0.63113	0.695	0.144	1.96309e-151
PEX2	1.13459e-155	0.353383	0.369	0.04	2.25239e-151
RGS3	1.24783e-155	0.304541	0.302	0.026	2.47719e-151
EGR1	1.2943e-155	0.901663	0.719	0.159	2.56945e-151
SLC25A5	1.6803e-155	0.955214	0.942	0.306	3.33573e-151
YAF2	3.32708e-155	0.48459	0.488	0.071	6.60492e-151
CTR9	3.49236e-155	0.344571	0.342	0.034	6.93303e-151
ZFAS1	3.6376e-155	0.731457	0.722	0.161	7.22136e-151
ECI1	3.76526e-155	0.260841	0.278	0.022	7.4748e-151
SLC35B1	4.68553e-155	0.596064	0.644	0.124	9.30171e-151
EAPP	4.86682e-155	0.58426	0.617	0.114	9.6616e-151
PSME1	5.81039e-155	1.06539	0.969	0.349	1.15348e-150
ZCCHC10	6.42556e-155	0.434497	0.447	0.059	1.2756e-150
PIK3R1	6.81434e-155	0.397202	0.431	0.054	1.35278e-150
APP	9.33526e-155	0.462157	0.42	0.052	1.85324e-150
NDUFA10	9.68959e-155	0.570567	0.61	0.112	1.92358e-150
SLC25A1	1.05305e-154	0.519405	0.508	0.077	2.09051e-150
EIF4EBP2	1.07948e-154	0.414975	0.424	0.053	2.14299e-150
TPT1	1.16232e-154	1.3057	0.99	0.485	2.30745e-150
RPL41	1.23066e-154	1.78129	1	0.809	2.4431e-150
TIMP1	1.27168e-154	2.11961	0.837	0.255	2.52455e-150
RPL11	1.30646e-154	1.55919	1	0.643	2.59358e-150
C5orf24	1.34191e-154	0.357882	0.373	0.04	2.66395e-150
CGNL1	1.7044e-154	0.338852	0.342	0.034	3.38357e-150
KLKB1	2.43415e-154	0.526188	0.529	0.084	4.83227e-150
EIF1	2.95658e-154	1.41682	1	0.589	5.8694e-150
UPB1	3.64045e-154	0.628131	0.61	0.115	7.22702e-150
SERINC3	4.89017e-154	0.511028	0.536	0.086	9.70796e-150
RARS	5.31798e-154	0.408089	0.383	0.043	1.05573e-149
ADIPOR2	5.43975e-154	0.365982	0.376	0.042	1.0799e-149
TM7SF3	6.55925e-154	0.263454	0.264	0.02	1.30214e-149
SLCO2B1	6.58053e-154	0.252919	0.251	0.018	1.30637e-149
FMO5	7.34829e-154	0.584771	0.617	0.113	1.45878e-149
RPS8	8.91669e-154	1.55077	1	0.603	1.77014e-149
RPS12	9.13516e-154	1.72261	0.997	0.642	1.81351e-149
TRAPPC6A	1.0169e-153	0.559311	0.59	0.105	2.01876e-149
ELOF1	1.17217e-153	0.534392	0.559	0.095	2.32699e-149
CNPY2	1.37213e-153	0.855424	0.79	0.205	2.72396e-149
CYP2C18	2.155e-153	0.356358	0.369	0.04	4.2781e-149
RPL32	2.30362e-153	1.60274	1	0.718	4.57315e-149
SELT	2.71116e-153	0.596555	0.668	0.132	5.3822e-149
SRP14	2.76616e-153	1.23853	0.99	0.46	5.49139e-149
OAZ1	2.96309e-153	1.19482	0.98	0.416	5.88233e-149
NEAT1	5.14382e-153	1.47437	0.997	0.438	1.02115e-148
NPC2	6.04807e-153	0.826216	0.773	0.195	1.20066e-148
SEC61B	6.1378e-153	1.11425	0.983	0.401	1.21848e-148
ATP5G3	8.37122e-153	1.01355	0.919	0.312	1.66186e-148
RPSA	8.95567e-153	1.36611	0.983	0.466	1.77788e-148
TLE1	1.33691e-152	0.333242	0.339	0.034	2.65403e-148
NCOA2	1.57882e-152	0.316712	0.342	0.034	3.13427e-148
SLC40A1	1.96741e-152	0.506072	0.542	0.088	3.9057e-148
ZFAND6	2.03937e-152	0.674134	0.681	0.145	4.04855e-148
AC007325.4	2.94058e-152	0.280549	0.254	0.018	5.83764e-148
SBDS	3.58729e-152	0.593211	0.658	0.131	7.12149e-148
SNRPG	4.72093e-152	0.865493	0.892	0.267	9.37199e-148
C14orf166	5.02399e-152	0.737171	0.79	0.197	9.97362e-148
RNH1	8.23309e-152	0.62895	0.62	0.12	1.63443e-147
PSMA3	9.14359e-152	0.799523	0.82	0.216	1.81519e-147
RSL24D1	1.31976e-151	0.643947	0.675	0.141	2.61999e-147
TROVE2	1.42627e-151	0.465739	0.458	0.063	2.83143e-147
SLC17A5	2.51473e-151	0.256962	0.254	0.019	4.99224e-147
ISG20	2.65074e-151	0.539905	0.532	0.086	5.26225e-147
ATP5G1	2.66461e-151	1.07069	0.953	0.354	5.28979e-147
UBE2L3	2.81896e-151	0.716586	0.814	0.207	5.59619e-147
CYP3A5	4.36803e-151	0.960341	0.847	0.235	8.67141e-147
NSDHL	4.98256e-151	0.272893	0.268	0.021	9.89138e-147
SKAP2	5.62906e-151	0.319683	0.325	0.031	1.11748e-146
ATP5G2	6.12233e-151	1.15575	0.973	0.413	1.21541e-146
AKR1D1	6.79036e-151	0.403333	0.302	0.027	1.34802e-146
TRMT112	9.45424e-151	0.923237	0.908	0.297	1.87686e-146
MTSS1	1.02864e-150	0.459454	0.441	0.059	2.04205e-146
RPS3	1.66584e-150	1.39646	0.99	0.51	3.30703e-146
ATP5J2	1.76944e-150	1.13062	0.976	0.401	3.51269e-146
ACTG1	1.95981e-150	1.26263	0.939	0.358	3.89061e-146
PBXIP1	1.96247e-150	0.262756	0.275	0.022	3.89589e-146
EGFR	2.12302e-150	0.402466	0.39	0.046	4.21461e-146
RBCK1	2.6059e-150	0.682957	0.671	0.141	5.17323e-146
SDCCAG8	2.74405e-150	0.321278	0.329	0.032	5.44749e-146
UXT	3.12444e-150	0.805279	0.837	0.23	6.20264e-146
DGCR6L	3.75096e-150	0.593335	0.641	0.127	7.4464e-146
AKR1A1	4.77e-150	0.771249	0.8	0.217	9.4694e-146
DRAP1	7.80984e-150	0.732247	0.776	0.194	1.55041e-145
ANAPC11	9.09892e-150	0.951519	0.953	0.342	1.80632e-145
CHCHD2	2.60597e-149	1.20055	0.986	0.448	5.17337e-145
SLC25A3	3.3004e-149	0.895646	0.895	0.283	6.55196e-145
FAM96A	3.89125e-149	0.748461	0.756	0.181	7.72491e-145
ESPN	4.16387e-149	0.505158	0.525	0.086	8.26611e-145
UQCR10	4.83914e-149	1.1463	0.98	0.434	9.60667e-145
FOSB	7.25959e-149	0.729215	0.62	0.119	1.44117e-144
MRPL14	1.17914e-148	0.700049	0.824	0.212	2.34083e-144
SLC25A23	1.2446e-148	0.264644	0.254	0.019	2.47078e-144
MKRN1	1.38292e-148	0.278467	0.315	0.03	2.74538e-144
NFE2L2	1.57215e-148	0.380275	0.366	0.041	3.12103e-144
HMGCL	1.90124e-148	0.569929	0.593	0.11	3.77434e-144
WWP1	2.16953e-148	0.392743	0.437	0.058	4.30695e-144
CYHR1	2.26209e-148	0.392411	0.42	0.054	4.4907e-144
NIPSNAP1	2.42801e-148	0.501962	0.556	0.095	4.82008e-144
PTPRF	3.21365e-148	0.459487	0.495	0.076	6.37974e-144
LAMTOR5	3.42965e-148	0.810341	0.892	0.27	6.80853e-144
ACTR3	3.48707e-148	0.454066	0.488	0.073	6.92254e-144
TRIQK	3.93734e-148	0.254856	0.281	0.023	7.81641e-144
DNAJA1	4.05217e-148	0.918284	0.844	0.254	8.04438e-144
HECTD1	5.56686e-148	0.395819	0.42	0.054	1.10513e-143
CCT7	6.86912e-148	0.52614	0.549	0.092	1.36366e-143
SHROOM3	7.90014e-148	0.305868	0.298	0.027	1.56834e-143
PCBP1	9.48628e-148	0.63794	0.678	0.145	1.88322e-143
SUMO1	1.05618e-147	0.693234	0.776	0.189	2.09673e-143
AHNAK	1.26655e-147	0.534436	0.539	0.09	2.51436e-143
RAB11A	1.55884e-147	0.613219	0.668	0.14	3.09462e-143
BOLA3	1.64391e-147	0.64021	0.705	0.155	3.2635e-143
NDUFB3	2.82469e-147	0.737994	0.759	0.187	5.60757e-143
SHC1	2.88817e-147	0.494337	0.437	0.059	5.7336e-143
RAB10	3.55205e-147	0.478018	0.532	0.087	7.05152e-143
PSMA1	3.93801e-147	0.810948	0.78	0.207	7.81774e-143
CHEK2	4.10906e-147	0.328501	0.285	0.024	8.15731e-143
ATP5B	4.17693e-147	0.966399	0.912	0.304	8.29204e-143
ATP13A3	4.61584e-147	0.438756	0.414	0.053	9.16337e-143
RAB8A	4.64114e-147	0.423989	0.444	0.061	9.2136e-143
NOSIP	4.92379e-147	0.596105	0.58	0.107	9.77471e-143
AIFM1	5.32899e-147	0.428303	0.468	0.067	1.05791e-142
DCTN3	7.50411e-147	0.612628	0.698	0.154	1.48972e-142
AGPAT5	8.13972e-147	0.278989	0.281	0.024	1.6159e-142
LLNLR-245B6.1	8.84511e-147	0.400232	0.383	0.046	1.75593e-142
METTL12	1.27601e-146	0.293222	0.315	0.03	2.53314e-142
KRT8	1.62958e-146	1.26132	0.936	0.341	3.23505e-142
NUDT5	1.67379e-146	0.657541	0.769	0.186	3.3228e-142
GLRX	3.40347e-146	0.671937	0.597	0.115	6.75657e-142
EDF1	3.58361e-146	1.16378	0.973	0.452	7.11419e-142
C1QBP	3.87549e-146	0.251093	0.254	0.019	7.69363e-142
TCF25	3.87999e-146	0.606036	0.671	0.144	7.70255e-142
QKI	3.93596e-146	0.36977	0.366	0.042	7.81366e-142
GOLIM4	3.96564e-146	0.452032	0.532	0.085	7.87258e-142
ZBTB38	4.87552e-146	0.349855	0.356	0.039	9.67889e-142
COMMD1	5.19679e-146	0.45296	0.512	0.081	1.03167e-141
IFT27	6.80598e-146	0.380654	0.431	0.057	1.35112e-141
RAB14	8.25623e-146	0.505637	0.549	0.094	1.63903e-141
FRG1	1.03634e-145	0.494151	0.519	0.085	2.05734e-141
PPP2CB	1.2668e-145	0.326503	0.332	0.034	2.51485e-141
RPL27	1.44005e-145	1.341	0.997	0.563	2.85878e-141
YTHDF3	1.99454e-145	0.292557	0.298	0.027	3.95957e-141
CIRBP	2.18709e-145	0.721148	0.844	0.229	4.34182e-141
HNRNPK	2.41969e-145	0.825724	0.841	0.242	4.80356e-141
GBP2	2.65138e-145	0.536396	0.492	0.076	5.26352e-141
FAM46A	3.01937e-145	0.711447	0.559	0.099	5.99405e-141
SRP9	3.64901e-145	0.762713	0.861	0.241	7.24402e-141
SEC63	4.11868e-145	0.523134	0.556	0.096	8.1764e-141
RPL15	4.24739e-145	1.48077	0.997	0.652	8.43191e-141
RPLP1	5.75106e-145	1.63899	0.997	0.811	1.1417e-140
RHOBTB3	8.29748e-145	0.327844	0.336	0.035	1.64722e-140
JKAMP	1.01797e-144	0.343099	0.363	0.041	2.02088e-140
TPM1	1.62525e-144	0.602199	0.661	0.138	3.22644e-140
ECE1	1.69241e-144	0.28774	0.312	0.03	3.35977e-140
FRY	1.91796e-144	0.382099	0.366	0.042	3.80753e-140
TOB2	3.06855e-144	0.366526	0.363	0.041	6.09168e-140
BTG1	3.17312e-144	0.603233	0.641	0.127	6.29927e-140
TOMM20	3.83348e-144	0.593044	0.685	0.145	7.61023e-140
LSM5	4.60916e-144	0.748354	0.858	0.241	9.15011e-140
DIAPH1	4.73872e-144	0.282051	0.305	0.029	9.4073e-140
FAM96B	7.69442e-144	0.844041	0.861	0.258	1.5275e-139
RPL21	8.35575e-144	1.52415	0.997	0.705	1.65878e-139
TM4SF20	9.88407e-144	0.449777	0.332	0.034	1.96219e-139
DYNLT1	1.04465e-143	0.613111	0.671	0.144	2.07385e-139
CCT3	1.76408e-143	0.705224	0.78	0.191	3.50205e-139
RPS27	1.86804e-143	1.59196	0.997	0.772	3.70844e-139
RPL5	2.4971e-143	1.23156	0.993	0.487	4.95724e-139
SH3BGRL2	3.38082e-143	0.304845	0.295	0.027	6.71159e-139
MESDC2	5.5516e-143	0.546187	0.6	0.112	1.1021e-138
ANAPC13	7.66707e-143	0.562524	0.576	0.107	1.52207e-138
RPS15A	1.20519e-142	1.46086	0.99	0.647	2.39255e-138
GNG5	1.83481e-142	0.804759	0.932	0.307	3.64247e-138
ASMTL	1.84466e-142	0.298256	0.308	0.03	3.66202e-138
RPL19	2.23642e-142	1.47113	0.997	0.647	4.43973e-138
RTP3	2.82529e-142	0.63599	0.427	0.06	5.60877e-138
EIF2S2	3.87592e-142	0.824788	0.871	0.268	7.69448e-138
MALAT1	4.87337e-142	2.03877	1	0.791	9.67462e-138
MRPS36	4.91135e-142	0.596573	0.664	0.142	9.75e-138
ABCA6	5.83714e-142	0.403078	0.39	0.049	1.15879e-137
SCAMP3	6.23877e-142	0.461747	0.468	0.07	1.23852e-137
LSM10	8.58359e-142	0.442804	0.508	0.082	1.70401e-137
SEC16A	8.74398e-142	0.321929	0.295	0.027	1.73585e-137
PSMA7	8.76682e-142	1.10498	0.976	0.442	1.74039e-137
ETHE1	8.99432e-142	0.423378	0.471	0.071	1.78555e-137
TMEM161A	9.18823e-142	0.302397	0.336	0.035	1.82405e-137
RAB3B	1.41748e-141	0.388315	0.302	0.029	2.81398e-137
AQP11	1.44974e-141	0.265772	0.264	0.022	2.87802e-137
FBL	1.49805e-141	0.531659	0.6	0.114	2.97393e-137
BET1	1.51601e-141	0.426286	0.485	0.075	3.00958e-137
VRK3	1.66221e-141	0.362484	0.363	0.042	3.29983e-137
RNFT1	1.95906e-141	0.258313	0.281	0.025	3.88912e-137
RWDD1	2.00173e-141	0.736081	0.766	0.199	3.97383e-137
CRK	2.89407e-141	0.265613	0.268	0.022	5.74531e-137
SRSF2	2.91896e-141	0.530997	0.559	0.102	5.79472e-137
HDDC3	2.92131e-141	0.443216	0.431	0.06	5.79939e-137
EMC7	2.93222e-141	0.606721	0.631	0.128	5.82104e-137
RPS18	3.14951e-141	1.5813	1	0.727	6.2524e-137
ERGIC2	4.11803e-141	0.45578	0.481	0.074	8.1751e-137
APEH	4.69729e-141	0.435567	0.431	0.06	9.32506e-137
HSD17B7	5.29712e-141	0.493278	0.434	0.061	1.05158e-136
MTFR1	5.33422e-141	0.271683	0.302	0.029	1.05895e-136
HNF4A	9.02511e-141	0.526889	0.451	0.066	1.79167e-136
PTRH2	1.02596e-140	0.328591	0.356	0.04	2.03674e-136
MRPL44	1.075e-140	0.337321	0.373	0.044	2.13408e-136
MYL6	1.52464e-140	1.25904	0.99	0.541	3.02672e-136
AAK1	1.9547e-140	0.390325	0.397	0.051	3.88047e-136
ALCAM	2.11697e-140	0.383955	0.356	0.041	4.20261e-136
HAX1	2.42025e-140	0.565003	0.722	0.163	4.80467e-136
STOML2	2.84615e-140	0.621002	0.722	0.171	5.65018e-136
PIH1D1	4.11023e-140	0.538138	0.576	0.107	8.15962e-136
EIF4A1	5.85303e-140	0.598884	0.597	0.116	1.16194e-135
TMEM141	7.33008e-140	0.696499	0.824	0.221	1.45517e-135
CWC15	7.35976e-140	0.549884	0.644	0.134	1.46106e-135
EIF4B	8.17826e-140	0.521786	0.525	0.09	1.62355e-135
PPM1A	1.4015e-139	0.314573	0.346	0.038	2.78225e-135
GSPT1	1.42828e-139	0.343689	0.339	0.037	2.83543e-135
SSR1	2.59885e-139	0.666405	0.729	0.17	5.15923e-135
SMIM7	2.66251e-139	0.616963	0.634	0.134	5.28561e-135
LEPROT	3.1637e-139	0.504185	0.542	0.095	6.28057e-135
PLPP3	3.32548e-139	0.281061	0.288	0.026	6.60174e-135
PPCS	3.49983e-139	0.576196	0.617	0.126	6.94786e-135
AIMP1	4.33015e-139	0.611857	0.617	0.126	8.59622e-135
RPL37	6.92553e-139	1.32163	1	0.634	1.37486e-134
PARK7	1.02909e-138	0.86036	0.888	0.298	2.04295e-134
BRI3	1.15624e-138	0.419963	0.495	0.079	2.29537e-134
MIEN1	1.19513e-138	0.672074	0.722	0.175	2.37258e-134
ACTB	1.21972e-138	1.37419	1	0.646	2.42139e-134
RPS26	1.69219e-138	1.15329	0.983	0.464	3.35933e-134
RPL26L1	1.91256e-138	0.550068	0.59	0.115	3.79681e-134
TGDS	2.49804e-138	0.308274	0.298	0.029	4.95911e-134
EMC2	2.79366e-138	0.398293	0.427	0.059	5.54597e-134
MRPL32	3.19206e-138	0.488666	0.573	0.105	6.33688e-134
GCLM	3.95851e-138	0.363709	0.322	0.034	7.85843e-134
CCT8	4.73075e-138	0.612546	0.681	0.15	9.39148e-134
BHMT	5.36838e-138	1.37382	0.742	0.214	1.06573e-133
BCAP31	5.40718e-138	0.672971	0.729	0.172	1.07343e-133
SNRPB2	6.71998e-138	0.639794	0.759	0.185	1.33405e-133
TGOLN2	2.59839e-137	0.506321	0.481	0.078	5.15832e-133
UXS1	2.71284e-137	0.250141	0.251	0.02	5.38552e-133
ZFAND1	3.11188e-137	0.346436	0.386	0.049	6.1777e-133
CRB3	3.68628e-137	0.352562	0.353	0.041	7.318e-133
SHMT2	3.82059e-137	0.570763	0.624	0.127	7.58464e-133
ANO6	4.36318e-137	0.271145	0.275	0.024	8.66179e-133
TCEB1	4.8327e-137	0.764365	0.79	0.217	9.59387e-133
FAM102A	4.88427e-137	0.275811	0.251	0.02	9.69626e-133
HM13	4.95566e-137	0.621499	0.647	0.139	9.83797e-133
PEBP1	5.31378e-137	1.19977	0.993	0.592	1.05489e-132
ZSCAN16-AS1	1.29045e-136	0.509103	0.576	0.11	2.5618e-132
RAB6A	1.31807e-136	0.383464	0.393	0.051	2.61662e-132
RPL37A	1.57912e-136	1.28553	0.997	0.572	3.13487e-132
SH3BGRL3	1.82148e-136	1.08303	0.827	0.247	3.616e-132
ARF4	2.58538e-136	0.739736	0.766	0.205	5.13249e-132
RPLP2	3.09902e-136	1.41624	0.997	0.733	6.15218e-132
IVD	4.27939e-136	0.400116	0.424	0.06	8.49545e-132
MRPL51	4.74171e-136	0.834378	0.875	0.28	9.41324e-132
ERGIC3	5.04548e-136	0.74403	0.783	0.205	1.00163e-131
AKR1C3	1.13397e-135	0.993244	0.963	0.407	2.25115e-131
PSMA5	1.50404e-135	0.626983	0.698	0.163	2.98583e-131
SLC12A2	1.75658e-135	0.473793	0.329	0.036	3.48715e-131
TTC3	1.7821e-135	0.552591	0.559	0.106	3.53782e-131
PCMT1	1.7866e-135	0.530711	0.563	0.105	3.54676e-131
RPS20	2.184e-135	1.27177	0.99	0.595	4.33568e-131
CSRP2	3.01996e-135	0.632815	0.542	0.101	5.99523e-131
NR5A2	3.3237e-135	0.258708	0.268	0.023	6.5982e-131
EIF3A	3.44947e-135	0.523413	0.515	0.09	6.8479e-131
EIF2A	3.89964e-135	0.410156	0.444	0.066	7.74156e-131
MALSU1	4.21532e-135	0.503014	0.556	0.103	8.36826e-131
ESRRA	5.38842e-135	0.363465	0.4	0.053	1.06971e-130
GPC6	6.48731e-135	0.403754	0.403	0.054	1.28786e-130
EIF3I	7.09598e-135	0.651342	0.783	0.206	1.40869e-130
CISD1	7.81107e-135	0.655433	0.725	0.181	1.55065e-130
KRT10	9.45291e-135	0.276448	0.292	0.028	1.87659e-130
EBAG9	1.19022e-134	0.355052	0.38	0.048	2.36283e-130
GLB1	1.64728e-134	0.306193	0.329	0.036	3.27018e-130
NHP2	1.98513e-134	0.691692	0.675	0.158	3.94088e-130
SSBP1	2.45698e-134	0.720516	0.817	0.233	4.8776e-130
STOM	3.49865e-134	0.589154	0.536	0.096	6.94551e-130
ACBD5	4.48732e-134	0.407547	0.407	0.056	8.90822e-130
SERF2	4.52523e-134	1.26936	1	0.677	8.98348e-130
TBCB	5.29806e-134	0.493337	0.553	0.102	1.05177e-129
HHEX	6.78763e-134	0.413161	0.369	0.046	1.34748e-129
STAT2	7.18905e-134	0.377651	0.366	0.045	1.42717e-129
MRPS26	7.58001e-134	0.399558	0.468	0.073	1.50478e-129
PAPOLA	8.80084e-134	0.64397	0.722	0.174	1.74714e-129
SUN2	8.87065e-134	0.277604	0.298	0.03	1.761e-129
QTRT1	1.13609e-133	0.416928	0.437	0.065	2.25537e-129
RPL23A	1.29876e-133	1.26379	0.997	0.603	2.5783e-129
TIPARP	2.07267e-133	0.281672	0.305	0.031	4.11466e-129
EPHX2	3.73528e-133	0.508169	0.597	0.118	7.41528e-129
RPL35A	3.91824e-133	1.28237	0.997	0.602	7.77849e-129
GLOD4	4.59899e-133	0.393006	0.414	0.058	9.12991e-129
SGK2	6.59639e-133	0.399162	0.38	0.049	1.30952e-128
MASP1	7.33752e-133	0.315662	0.332	0.037	1.45665e-128
NDUFA8	7.90813e-133	0.614947	0.658	0.15	1.56992e-128
RAB18	1.06257e-132	0.507241	0.573	0.11	2.10942e-128
CORO1B	1.86939e-132	0.456364	0.451	0.07	3.71112e-128
TM2D3	1.93739e-132	0.401629	0.414	0.058	3.8461e-128
DERL2	4.26582e-132	0.411319	0.427	0.062	8.46851e-128
EIF4E2	4.33428e-132	0.52631	0.593	0.119	8.60441e-128
DDX1	8.22961e-132	0.466814	0.508	0.087	1.63374e-127
RPS7	1.52921e-131	1.21283	0.983	0.595	3.03578e-127
ATP5C1	1.6221e-131	0.693377	0.915	0.3	3.22019e-127
RPN2	1.98027e-131	0.716914	0.78	0.202	3.93123e-127
HNRNPH2	2.11049e-131	0.394834	0.424	0.061	4.18975e-127
CDH2	2.24411e-131	0.399247	0.447	0.068	4.45502e-127
MRPS30	2.38582e-131	0.258418	0.281	0.027	4.73634e-127
MGEA5	2.42744e-131	0.399873	0.4	0.055	4.81896e-127
STAU1	3.82151e-131	0.560577	0.61	0.127	7.58647e-127
CNKSR3	4.46669e-131	0.321061	0.353	0.042	8.86727e-127
SFT2D2	4.6416e-131	0.298251	0.292	0.029	9.21451e-127
ELF3	4.9752e-131	0.889826	0.719	0.181	9.87676e-127
CLTC	7.65425e-131	0.484099	0.529	0.095	1.51952e-126
AAMDC	1.55085e-130	0.576086	0.624	0.132	3.07875e-126
ADRM1	1.88677e-130	0.673611	0.698	0.171	3.74562e-126
RPL35	1.90859e-130	1.2484	0.997	0.657	3.78894e-126
SEC61G	2.99353e-130	0.993884	0.956	0.38	5.94276e-126
SIGMAR1	6.34557e-130	0.39783	0.41	0.058	1.25972e-125
ETF1	7.03473e-130	0.349437	0.376	0.049	1.39654e-125
KDELR1	7.78848e-130	0.652448	0.685	0.161	1.54617e-125
GDI2	9.58847e-130	0.560735	0.685	0.154	1.9035e-125
ARHGAP29	1.27084e-129	0.31679	0.332	0.038	2.52286e-125
ZNF428	1.7567e-129	0.419994	0.447	0.07	3.4874e-125
TMEM126B	1.94692e-129	0.410681	0.444	0.069	3.86503e-125
CTSS	2.19075e-129	0.391284	0.403	0.056	4.34909e-125
DNAJC15	2.95582e-129	0.562993	0.62	0.134	5.86789e-125
ADAM10	4.28058e-129	0.312846	0.319	0.035	8.49782e-125
UBXN4	5.6589e-129	0.580426	0.702	0.166	1.1234e-124
RNF167	8.50775e-129	0.442547	0.454	0.073	1.68896e-124
CSDE1	8.77472e-129	0.588682	0.624	0.137	1.74196e-124
TPD52	1.21555e-128	0.490728	0.586	0.116	2.4131e-124
RCAN1	1.87946e-128	0.412971	0.386	0.053	3.7311e-124
CEBPD	2.22613e-128	0.386723	0.397	0.054	4.41932e-124
SSR2	2.43768e-128	0.7768	0.851	0.26	4.83929e-124
CTSA	2.48147e-128	0.635639	0.661	0.151	4.92622e-124
FNDC3B	2.656e-128	0.402236	0.397	0.055	5.27269e-124
PSMB4	4.01552e-128	0.586595	0.685	0.163	7.9716e-124
CFDP1	5.40657e-128	0.642934	0.742	0.199	1.07331e-123
GRINA	5.59765e-128	0.482664	0.536	0.099	1.11125e-123
ANP32A	6.00214e-128	0.495769	0.58	0.115	1.19154e-123
ETFDH	6.77961e-128	0.293508	0.329	0.038	1.34589e-123
SRI	7.23354e-128	0.517567	0.573	0.113	1.436e-123
HIST1H4C	9.77581e-128	0.367163	0.797	0.198	1.94069e-123
NT5DC1	1.23412e-127	0.336095	0.346	0.042	2.44998e-123
IFI35	1.29205e-127	0.513512	0.542	0.103	2.56498e-123
ECHDC2	1.74924e-127	0.762706	0.763	0.22	3.47259e-123
SPTAN1	1.79938e-127	0.33944	0.369	0.048	3.57212e-123
MICU1	2.01302e-127	0.321809	0.369	0.048	3.99625e-123
NUDT9	2.13468e-127	0.33839	0.349	0.043	4.23776e-123
RPN1	2.23379e-127	0.577617	0.593	0.122	4.43453e-123
TPD52L1	3.04432e-127	0.357287	0.386	0.052	6.04359e-123
TCEAL4	5.51385e-127	0.643288	0.712	0.179	1.09461e-122
HNRNPU	7.85759e-127	0.582044	0.58	0.119	1.55989e-122
DPAGT1	1.00533e-126	0.290226	0.302	0.032	1.99579e-122
COPZ1	1.01088e-126	0.607208	0.651	0.151	2.00679e-122
KISS1	1.06193e-126	0.318239	0.292	0.03	2.10813e-122
RAB7A	1.82289e-126	0.541815	0.685	0.16	3.6188e-122
NUCB2	1.84206e-126	0.690602	0.725	0.181	3.65685e-122
CALM1	2.35629e-126	0.709352	0.895	0.285	4.6777e-122
LDHA	2.44446e-126	1.0041	0.949	0.39	4.85274e-122
C20orf24	2.88964e-126	0.292964	0.329	0.038	5.73651e-122
OTUD6B-AS1	4.30883e-126	0.413651	0.478	0.08	8.55389e-122
RAB17	8.09986e-126	0.369042	0.403	0.058	1.60799e-121
BABAM1	8.29887e-126	0.470197	0.542	0.104	1.64749e-121
TMEM50B	1.15168e-125	0.396176	0.414	0.061	2.28631e-121
TMEM261	1.391e-125	0.475115	0.505	0.091	2.76141e-121
RP11-254I22.3	1.51952e-125	0.357207	0.329	0.038	3.01656e-121
HMCES	1.56338e-125	0.341071	0.356	0.045	3.10362e-121
AGXT2	1.5945e-125	0.306156	0.292	0.03	3.1654e-121
GOLM1	1.61205e-125	0.357591	0.373	0.049	3.20024e-121
RAD23A	2.18727e-125	0.624038	0.702	0.177	4.34216e-121
EIF6	3.45041e-125	0.674127	0.759	0.21	6.84975e-121
TMA16	5.45958e-125	0.396733	0.383	0.053	1.08384e-120
TOLLIP	7.93234e-125	0.426534	0.458	0.076	1.57473e-120
FKBP8	1.1028e-124	0.584718	0.681	0.163	2.18927e-120
AP2B1	1.17503e-124	0.29758	0.332	0.039	2.33267e-120
MAPK6	1.39361e-124	0.461242	0.444	0.072	2.76659e-120
C11orf58	1.87131e-124	0.636059	0.739	0.197	3.71493e-120
PRKAR1A	2.56297e-124	0.484314	0.539	0.104	5.08801e-120
CHMP1B	2.59424e-124	0.366168	0.417	0.062	5.15008e-120
HSPE1	4.19722e-124	0.920473	0.946	0.416	8.33231e-120
UBE2W	4.2434e-124	0.284178	0.312	0.035	8.424e-120
IK	4.89916e-124	0.48987	0.549	0.108	9.7258e-120
CCBL2	6.56432e-124	0.261589	0.271	0.026	1.30315e-119
MRPL22	7.72226e-124	0.536904	0.593	0.128	1.53302e-119
CCDC90B	9.41518e-124	0.308026	0.332	0.04	1.8691e-119
NACA	9.46542e-124	0.976595	0.99	0.508	1.87907e-119
QARS	1.14765e-123	0.373898	0.397	0.057	2.27831e-119
CNIH4	1.42628e-123	0.50321	0.563	0.111	2.83146e-119
CEBPG	1.53131e-123	0.475465	0.478	0.084	3.03996e-119
ELP5	2.69667e-123	0.440635	0.495	0.087	5.35342e-119
CAMTA1	3.72975e-123	0.658961	0.651	0.159	7.4043e-119
RPLP0	4.32049e-123	1.01732	0.983	0.533	8.57703e-119
ATP5F1	4.3723e-123	0.720861	0.739	0.205	8.67989e-119
HIST1H2AC	5.37409e-123	0.558097	0.573	0.116	1.06687e-118
MRPS28	7.06846e-123	0.383379	0.434	0.068	1.40323e-118
EIF1B	7.92644e-123	0.516047	0.627	0.141	1.57356e-118
COX14	8.32436e-123	0.687732	0.783	0.231	1.65255e-118
AHR	8.69882e-123	0.305973	0.308	0.035	1.72689e-118
SVIP	8.86366e-123	0.594963	0.634	0.146	1.75961e-118
NTHL1	9.5326e-123	0.38898	0.431	0.067	1.89241e-118
MAT2B	9.95986e-123	0.28052	0.329	0.039	1.97723e-118
ATRAID	1.10071e-122	0.552462	0.641	0.148	2.18512e-118
TIPRL	1.22315e-122	0.391378	0.427	0.066	2.4282e-118
POLR2E	1.33334e-122	0.542755	0.668	0.157	2.64695e-118
PMPCB	1.483e-122	0.40261	0.444	0.071	2.94405e-118
RPP25L	1.48856e-122	0.382657	0.431	0.067	2.95509e-118
SHARPIN	1.57282e-122	0.272224	0.285	0.029	3.12236e-118
MRPS25	1.98742e-122	0.402907	0.461	0.077	3.94543e-118
UGT2B7	2.71732e-122	0.830352	0.685	0.186	5.39442e-118
UCHL5	3.48571e-122	0.340831	0.383	0.053	6.91983e-118
PNKP	4.23697e-122	0.348083	0.353	0.046	8.41124e-118
LARP4	4.24783e-122	0.338625	0.4	0.058	8.43279e-118
CUTA	4.29958e-122	0.773779	0.902	0.323	8.53552e-118
MBNL2	5.12036e-122	0.308199	0.315	0.036	1.01649e-117
PCGF5	5.37854e-122	0.346881	0.346	0.044	1.06775e-117
GOLGA7	5.72763e-122	0.332566	0.41	0.06	1.13705e-117
TBC1D15	5.88529e-122	0.251508	0.275	0.027	1.16835e-117
SNRNP27	7.1099e-122	0.42736	0.424	0.067	1.41146e-117
DDX3X	7.61836e-122	0.447463	0.454	0.076	1.5124e-117
DHPS	1.20065e-121	0.443132	0.519	0.098	2.38354e-117
SF3B6	1.49101e-121	0.703135	0.814	0.253	2.95994e-117
GRN	2.4966e-121	0.576227	0.671	0.155	4.95625e-117
CCNL1	2.50116e-121	0.669765	0.688	0.174	4.9653e-117
PDHB	3.58867e-121	0.466437	0.515	0.097	7.12422e-117
DDX46	3.71801e-121	0.565156	0.62	0.142	7.38098e-117
SERBP1	3.97534e-121	0.698276	0.797	0.235	7.89185e-117
C1RL	4.43493e-121	0.326582	0.336	0.042	8.80422e-117
MCTS1	4.62975e-121	0.524162	0.6	0.131	9.19099e-117
NUDC	5.36343e-121	0.719505	0.766	0.22	1.06475e-116
RTCB	6.9747e-121	0.381531	0.42	0.065	1.38462e-116
PSMC1	9.33744e-121	0.516904	0.617	0.136	1.85367e-116
DCTN6	1.11141e-120	0.434743	0.478	0.083	2.20636e-116
GLYAT	1.19128e-120	0.394883	0.298	0.034	2.36492e-116
PCYT2	1.25008e-120	0.360729	0.393	0.057	2.48165e-116
PPP2R1A	1.60625e-120	0.468619	0.556	0.11	3.18873e-116
SSSCA1	1.97753e-120	0.47357	0.519	0.098	3.9258e-116
SYVN1	2.12882e-120	0.318846	0.319	0.038	4.22613e-116
CD99	2.52591e-120	0.535795	0.786	0.205	5.01444e-116
CCDC167	3.06074e-120	0.586051	0.708	0.178	6.07617e-116
IMPDH2	3.08887e-120	0.471111	0.434	0.071	6.13202e-116
MRPL27	3.21501e-120	0.616177	0.722	0.196	6.38244e-116
BAX	3.49104e-120	0.608852	0.61	0.136	6.93041e-116
CAPZA2	3.97696e-120	0.599146	0.712	0.183	7.89506e-116
PTOV1	5.61975e-120	0.303157	0.336	0.042	1.11563e-115
PPP1CA	6.35606e-120	0.664358	0.705	0.182	1.26181e-115
DNAJA2	6.61926e-120	0.409793	0.441	0.072	1.31405e-115
ATP6V1A	6.66925e-120	0.317446	0.339	0.043	1.32398e-115
H1F0	7.03319e-120	0.583809	0.627	0.142	1.39623e-115
CPD	8.10651e-120	0.456464	0.464	0.079	1.6093e-115
PFDN1	8.38606e-120	0.386614	0.451	0.075	1.6648e-115
CCDC47	1.65702e-119	0.477935	0.556	0.112	3.28952e-115
TMEM98	3.28587e-119	0.404407	0.464	0.078	6.5231e-115
GALT	3.80004e-119	0.479831	0.498	0.094	7.54385e-115
PTGES3	4.05679e-119	0.718173	0.878	0.297	8.05354e-115
C8orf33	4.41313e-119	0.418922	0.454	0.077	8.76095e-115
IPO7	8.66777e-119	0.291778	0.312	0.036	1.72073e-114
SCML1	8.67414e-119	0.463898	0.485	0.088	1.72199e-114
NAA20	9.96781e-119	0.42005	0.542	0.105	1.97881e-114
YPEL5	1.02385e-118	0.405794	0.444	0.074	2.03254e-114
HACD2	1.27155e-118	0.396378	0.451	0.075	2.52427e-114
RBX1	1.28217e-118	0.693213	0.793	0.238	2.54536e-114
PDCD6	1.36548e-118	0.49471	0.597	0.129	2.71076e-114
[truncated: 926 more rows]
