# Supplementary material for: Analysis of cuproptosis in hepatocellular carcinoma using multi-omics reveals a comprehensive HCC landscape and the immune patterns of cuproptosis
Source: Front Oncol. 2022 Nov 2;12:1009036. doi: 10.3389/fonc.2022.1009036 (PMC9666696; doi:10.3389/fonc.2022.1009036)
Supplement: Supplementary file 12 [file Table_5.xlsx]

## Sheet: Table S5_GO
	ONTOLOGY	ID	Description	GeneRatio	BgRatio	pvalue	p.adjust	qvalue	geneID	Count
GO:0070972	BP	GO:0070972	protein localization to endoplasmic reticulum	113/2625	147/18670	1.25091e-66	7.63558e-63	5.9346e-63	INSIG1/HSPA5/RTN4/GPAA1/SPCS3/TRAM1/SEC16B/RPS2/VAPA/KDELR2/RPS4Y1/DDRGK1/SEC62/SPCS2/OS9/RPL13/RPL31/RPS9/RPL12/RPS24/RPL34/RPL26/RPS5/RPL4/RPL13A/RPL36/RPL3/RPS11/RPS28/RPS25/RPL8/RPL28/UBA52/RPL39/SPCS1/RPS19/RPL27A/RPS14/RPL7A/RPL18/RPS21/RPL7/RPS6/RPL23/RPS29/RPL18A/RPL14/RPS15/RPL10A/RPL24/RPS16/RPL36A/RPS23/RPS27A/RPS4X/RPL9/RPL30/RPS3A/RPS13/RPL29/RPL10/RPL38/SSR3/RPS17/RPL41/RPL11/RPS8/R…	113
GO:0006413	BP	GO:0006413	translational initiation	130/2625	193/18670	6.65168e-65	2.03009e-61	1.57785e-61	DNAJC3/EIF3E/RPS2/EIF3H/RPS4Y1/EIF3K/PAIP2/EIF5B/EIF3G/EIF3L/EIF3F/PAIP2B/EIF4A2/RXRA/PABPC1/NPM1/RPL13/UHMK1/RPL31/RPS9/RPL12/RPS24/RPL34/EIF3M/RPL26/RPS5/EIF3J/RPL4/RPL13A/RPL36/RPL3/RPS11/RPS28/RPS25/RPL8/RPL28/UBA52/RPL39/RPS19/RPL27A/RPS14/RPL7A/RPL18/RPS21/RPL7/RPS6/FMR1/RPL23/RPS29/RPL18A/RPL14/RPS15/RPL10A/RPL24/EIF4G1/RPS16/RPL36A/EIF1AY/RPS23/MTIF3/RPS27A/RPS4X/RPL9/RPL30/RPS3A/RPS13/RP…	130
GO:0006613	BP	GO:0006613	cotranslational protein targeting to membrane	94/2625	109/18670	2.20571e-64	4.48788e-61	3.48811e-61	TRAM1/RPS2/RPS4Y1/SEC62/RPL13/RPL31/RPS9/RPL12/RPS24/RPL34/RPL26/RPS5/RPL4/RPL13A/RPL36/RPL3/RPS11/RPS28/RPS25/RPL8/RPL28/UBA52/RPL39/RPS19/RPL27A/RPS14/RPL7A/RPL18/RPS21/RPL7/RPS6/RPL23/RPS29/RPL18A/RPL14/RPS15/RPL10A/RPL24/RPS16/RPL36A/RPS23/ARL6IP1/RPS27A/RPS4X/RPL9/RPL30/RPS3A/RPS13/RPL29/RPL10/RPL38/SSR3/RPS17/RPL41/RPL11/RPS8/RPS12/RPL32/SRP14/SEC61B/RPSA/RPS3/RPL27/SRP9/SEC63/RPL15/RPLP1/R…	94
GO:0045047	BP	GO:0045047	protein targeting to ER	97/2625	118/18670	2.19799e-62	3.35414e-59	2.60694e-59	HSPA5/SPCS3/TRAM1/RPS2/RPS4Y1/SEC62/SPCS2/RPL13/RPL31/RPS9/RPL12/RPS24/RPL34/RPL26/RPS5/RPL4/RPL13A/RPL36/RPL3/RPS11/RPS28/RPS25/RPL8/RPL28/UBA52/RPL39/SPCS1/RPS19/RPL27A/RPS14/RPL7A/RPL18/RPS21/RPL7/RPS6/RPL23/RPS29/RPL18A/RPL14/RPS15/RPL10A/RPL24/RPS16/RPL36A/RPS23/RPS27A/RPS4X/RPL9/RPL30/RPS3A/RPS13/RPL29/RPL10/RPL38/SSR3/RPS17/RPL41/RPL11/RPS8/RPS12/RPL32/SRP14/SEC61B/RPSA/RPS3/RPL27/SRP9/SEC…	97
GO:0072599	BP	GO:0072599	establishment of protein localization to endoplasmic reticulum	98/2625	122/18670	3.43471e-61	3.54954e-58	2.75881e-58	HSPA5/SPCS3/TRAM1/RPS2/RPS4Y1/SEC62/SPCS2/RPL13/RPL31/RPS9/RPL12/RPS24/RPL34/RPL26/RPS5/RPL4/RPL13A/RPL36/RPL3/RPS11/RPS28/RPS25/RPL8/RPL28/UBA52/RPL39/SPCS1/RPS19/RPL27A/RPS14/RPL7A/RPL18/RPS21/RPL7/RPS6/RPL23/RPS29/RPL18A/RPL14/RPS15/RPL10A/RPL24/RPS16/RPL36A/RPS23/RPS27A/RPS4X/RPL9/RPL30/RPS3A/RPS13/RPL29/RPL10/RPL38/SSR3/RPS17/RPL41/RPL11/RPS8/RPS12/RPL32/SRP14/SEC61B/RPSA/RPS3/RAB10/RPL27/SR…	98
GO:0006614	BP	GO:0006614	SRP-dependent cotranslational protein targeting to membrane	90/2625	105/18670	3.48906e-61	3.54954e-58	2.75881e-58	TRAM1/RPS2/RPS4Y1/RPL13/RPL31/RPS9/RPL12/RPS24/RPL34/RPL26/RPS5/RPL4/RPL13A/RPL36/RPL3/RPS11/RPS28/RPS25/RPL8/RPL28/UBA52/RPL39/RPS19/RPL27A/RPS14/RPL7A/RPL18/RPS21/RPL7/RPS6/RPL23/RPS29/RPL18A/RPL14/RPS15/RPL10A/RPL24/RPS16/RPL36A/RPS23/RPS27A/RPS4X/RPL9/RPL30/RPS3A/RPS13/RPL29/RPL10/RPL38/SSR3/RPS17/RPL41/RPL11/RPS8/RPS12/RPL32/SRP14/SEC61B/RPSA/RPS3/RPL27/SRP9/SEC63/RPL15/RPLP1/RPL21/RPS27/RPL…	90
GO:0006605	BP	GO:0006605	protein targeting	202/2625	435/18670	5.31566e-61	4.63526e-58	3.60266e-58	HSPA5/BAAT/AKAP12/LAMP2/HAO1/ACAA1/SPCS3/HSD17B4/PMPCA/FBXO7/RHOU/SLC27A2/NCOA4/TRAM1/NUCB1/SDCBP/CHP1/RPS2/NUDT7/ACOX2/UQCRC2/TIMM8B/RPS4Y1/FIS1/NDUFA13/ECI2/IMMP2L/AGXT/PHYH/GSTK1/SEC62/SPCS2/OS9/SCARB2/PINK1/UBE2D2/TIMM17A/UBE2D3/ACOX1/SCP2/CAT/CIB1/CLU/RPL13/SLC25A6/TIMM13/UBL5/RPL31/ECH1/RPS9/RPL12/TIMM10/ROMO1/RPS24/PDCD5/IDH1/RPL34/RPL26/RPS5/RPL4/RPL13A/RPL36/RPL3/RPS11/YWHAE/RPS28/RPS25/…	202
GO:0006402	BP	GO:0006402	mRNA catabolic process	179/2625	364/18670	8.94675e-59	6.82637e-56	5.30566e-56	TOB1/ZFP36/PSMF1/EIF3E/RPS2/PPP2CA/PSMC4/RPS4Y1/HNRNPA0/PSMB6/PSMD8/PSMB5/YBX1/CARHSP1/EXOSC4/PABPC1/ZFP36L1/PSMA2/NPM1/RPL13/PSME2/PSMB7/RPL31/RPS9/RPL12/BTG2/PSMC6/RPS24/RPL34/RPL26/RPS5/PSMB1/RPL4/RPL13A/RPL36/PSMA4/RPL3/RPS11/PABPC4/PSMD7/RPS28/RPS25/RPL8/RPL28/UBA52/RPL39/PSMC3/RPS19/RPL27A/RPS14/RPL7A/RPL18/PSMB3/UBB/RPS21/RPL7/RPS6/FMR1/RPL23/RPS29/RPL18A/RPL14/EXOSC5/RPS15/RPL10A/RPL24/EI…	179
GO:0006401	BP	GO:0006401	RNA catabolic process	185/2625	397/18670	3.73859e-56	2.53559e-53	1.97074e-53	TOB1/RNASET2/ZFP36/PSMF1/EIF3E/RPS2/PPP2CA/PSMC4/RPS4Y1/HNRNPA0/PSMB6/PSMD8/PSMB5/YBX1/CARHSP1/EXOSC4/PABPC1/ZFP36L1/PSMA2/NPM1/RPL13/PSME2/PSMB7/SLIRP/RPL31/RPS9/RPL12/BTG2/PSMC6/RPS24/RPL34/RPL26/RPS5/PSMB1/RPL4/RPL13A/RPL36/PSMA4/RPL3/RPS11/PABPC4/PSMD7/RPS28/RPS25/RPL8/RPL28/UBA52/RPL39/PSMC3/RPS19/RPL27A/RPS14/RPL7A/RPL18/PSMB3/UBB/RPS21/RPL7/RPS6/FMR1/RPL23/RPS29/RPL18A/RPL14/EXOSC5/RPS15/R…	185
GO:0000184	BP	GO:0000184	nuclear-transcribed mRNA catabolic process, nonsense-mediated decay	92/2625	120/18670	3.12734e-54	1.90893e-51	1.48368e-51	EIF3E/RPS2/PPP2CA/RPS4Y1/PABPC1/RPL13/RPL31/RPS9/RPL12/RPS24/RPL34/RPL26/RPS5/RPL4/RPL13A/RPL36/RPL3/RPS11/RPS28/RPS25/RPL8/RPL28/UBA52/RPL39/RPS19/RPL27A/RPS14/RPL7A/RPL18/RPS21/RPL7/RPS6/RPL23/RPS29/RPL18A/RPL14/RPS15/RPL10A/RPL24/EIF4G1/RPS16/RPL36A/RPS23/RPS27A/RPS4X/RPL9/RPL30/RPS3A/RPS13/RPL29/RPL10/RPL38/RPS17/RPL41/RPL11/RPS8/RPS12/RPL32/RPSA/RPS3/RPL27/RPL15/RPLP1/RPL21/RPS27/RPL5/RPS15A…	92
GO:0022900	BP	GO:0022900	electron transport chain	109/2625	186/18670	1.02791e-45	5.70399e-43	4.43331e-43	COX5A/UQCRFS1/HAAO/CYC1/AOX1/SLC25A18/PPARGC1A/FDX1/POR/NQO2/NDUFS7/AKR7A3/XDH/NDUFS2/NDUFA3/SDHC/NDUFA7/NDUFV3/NDUFAF1/NDUFB6/ETFB/UQCRC2/HSD17B6/ETFA/NDUFA13/ALDH5A1/NDUFB8/NDUFB9/ALDH2/NDUFA2/NDUFV1/IMMP2L/COX5B/NDUFA11/SDHD/NDUFS3/SDHA/NDUFB7/GLRX2/AKR1C4/UQCR11/PINK1/SURF1/CYB5A/UQCRC1/NDUFB1/COX6B1/NDUFS5/NDUFC1/UQCRB/NDUFA1/COX6C/NDUFA6/NDUFS4/QDPR/UQCRQ/NDUFB2/UQCRH/NDUFV2/ADH5/COX7A2/NDU…	109
GO:0044282	BP	GO:0044282	small molecule catabolic process	181/2625	445/18670	1.9846e-44	1.0095e-41	7.84614e-42	HPD/PCK1/MAT1A/TDO2/TAT/HGD/ARG1/GOT1/CTH/GPT/GLUL/MPST/OTC/PON3/SULT2A1/PAH/FAH/CYP27A1/SHMT1/ACAT2/CYP4F3/HAO1/ACAT1/QPRT/GCSH/SORD/DPYS/HAGH/HAAO/PCK2/CDO1/ALDH6A1/ACAA1/CYP4F11/HEXB/CYP4F2/TST/GLUD1/HYAL1/GK/IRS2/HSD17B4/PLIN5/HADH/GPT2/OAT/ACADSB/PCYOX1/ABAT/CYP4A11/KMO/SLC27A2/ACADVL/AASS/RBKS/ALDH3A2/AMDHD1/ALDH1L1/GCDH/ABHD3/LDHD/AIG1/DECR1/HAL/PON1/APOE/ALDH1A1/CHP1/SDS/ABHD2/ALDH8A1/CRY…	181
GO:0019080	BP	GO:0019080	viral gene expression	109/2625	191/18670	3.67148e-44	1.7239e-41	1.33987e-41	HPN/ZFP36/RPS2/RPS4Y1/FURIN/EIF3G/EIF3L/EIF3F/POLR2K/POLR2F/RPL13/RPL31/RPS9/POLR2I/RPL12/NUCKS1/RPS24/RPL34/RPL26/RPS5/RPL4/RPL13A/RPL36/RPL3/RPS11/RPS28/RPS25/RPL8/RPL28/UBA52/RPL39/PSMC3/RPS19/RPL27A/RPS14/RPL7A/RPL18/RPS21/RPL7/POLR2L/USF2/RPS6/RPL23/RPS29/RPL18A/RPL14/RPS15/RPL10A/RPL24/RPS16/RPL36A/RPS23/RPS27A/RPS4X/JUN/IFITM3/RPL9/RPL30/RPS3A/RPS13/RPL29/RPL10/RPL38/RPS17/RPL41/RPL11/RPS8…	109
GO:0000956	BP	GO:0000956	nuclear-transcribed mRNA catabolic process	114/2625	207/18670	5.07367e-44	2.21212e-41	1.71933e-41	TOB1/ZFP36/EIF3E/RPS2/PPP2CA/RPS4Y1/EXOSC4/PABPC1/ZFP36L1/RPL13/RPL31/RPS9/RPL12/BTG2/RPS24/RPL34/RPL26/RPS5/RPL4/RPL13A/RPL36/RPL3/RPS11/RPS28/RPS25/RPL8/RPL28/UBA52/RPL39/RPS19/RPL27A/RPS14/RPL7A/RPL18/RPS21/RPL7/RPS6/RPL23/RPS29/RPL18A/RPL14/EXOSC5/RPS15/RPL10A/RPL24/EIF4G1/RPS16/LSM7/RPL36A/RPS23/RPS27A/RPS4X/DCPS/RPL9/RPL30/RPS3A/RPS13/RPL29/RPL10/RPL38/RPS17/RPL41/RPL11/RPS8/RPS12/RPL32/RPS…	114
GO:0016054	BP	GO:0016054	organic acid catabolic process	134/2625	275/18670	1.47327e-43	5.62051e-41	4.36843e-41	HPD/PCK1/MAT1A/TDO2/TAT/HGD/ARG1/GOT1/CTH/GPT/GLUL/MPST/OTC/PON3/SULT2A1/PAH/FAH/SHMT1/ACAT2/CYP4F3/HAO1/ACAT1/QPRT/GCSH/SORD/HAAO/PCK2/CDO1/ALDH6A1/ACAA1/HEXB/CYP4F2/TST/GLUD1/HYAL1/IRS2/HSD17B4/PLIN5/HADH/GPT2/OAT/ACADSB/PCYOX1/ABAT/CYP4A11/KMO/SLC27A2/ACADVL/AASS/ALDH3A2/AMDHD1/ALDH1L1/GCDH/ABHD3/LDHD/AIG1/DECR1/HAL/PON1/CHP1/SDS/ABHD2/ALDH8A1/CRYM/NUDT7/ACOX2/PCCB/ETFB/ALDH7A1/ETFA/ALDH5A1/GC…	134
GO:0046395	BP	GO:0046395	carboxylic acid catabolic process	134/2625	275/18670	1.47327e-43	5.62051e-41	4.36843e-41	HPD/PCK1/MAT1A/TDO2/TAT/HGD/ARG1/GOT1/CTH/GPT/GLUL/MPST/OTC/PON3/SULT2A1/PAH/FAH/SHMT1/ACAT2/CYP4F3/HAO1/ACAT1/QPRT/GCSH/SORD/HAAO/PCK2/CDO1/ALDH6A1/ACAA1/HEXB/CYP4F2/TST/GLUD1/HYAL1/IRS2/HSD17B4/PLIN5/HADH/GPT2/OAT/ACADSB/PCYOX1/ABAT/CYP4A11/KMO/SLC27A2/ACADVL/AASS/ALDH3A2/AMDHD1/ALDH1L1/GCDH/ABHD3/LDHD/AIG1/DECR1/HAL/PON1/CHP1/SDS/ABHD2/ALDH8A1/CRYM/NUDT7/ACOX2/PCCB/ETFB/ALDH7A1/ETFA/ALDH5A1/GC…	134
GO:0006612	BP	GO:0006612	protein targeting to membrane	111/2625	202/18670	9.20474e-43	3.30504e-40	2.56878e-40	HSPA5/TRAM1/SDCBP/CHP1/RPS2/RPS4Y1/FIS1/SEC62/CIB1/RPL13/RPL31/RPS9/RPL12/RPS24/RPL34/RPL26/RPS5/RPL4/RPL13A/RPL36/RPL3/RPS11/RPS28/RPS25/RPL8/RPL28/UBA52/RPL39/RPS19/RPL27A/RPS14/RPL7A/RPL18/RPS21/RPL7/RPS6/RPL23/RPS29/RPL18A/RPL14/RPS15/RPL10A/RPL24/RPS16/RPL36A/RPS23/ZDHHC9/ARL6IP1/RPS27A/RPS4X/RPL9/RPL30/RPS3A/RPS13/RPL29/RPL10/PEX16/RPL38/SSR3/PEX19/RPS17/RPL41/RPL11/RPS8/RPS12/RPL32/SRP14/S…	111
GO:0045333	BP	GO:0045333	cellular respiration	108/2625	194/18670	2.32547e-42	7.88594e-40	6.12919e-40	COX5A/UQCRFS1/FH/IDH2/SUCLG2/CYC1/ACO1/SLC25A25/SLC25A18/PPARGC1A/NDUFS7/NDUFS2/BNIP3/NDUFA3/SDHC/NDUFA7/NDUFV3/FXN/NDUFAF1/NDUFB6/ETFB/UQCRC2/ETFA/NDUFA13/ALDH5A1/NDUFB8/NDUFB9/MDH1/NDUFA2/NDUFV1/IMMP2L/BLOC1S1/PRELID1/COX5B/NDUFA11/SDHD/NDUFS3/SDHA/MDH2/NDUFB7/UQCR11/PINK1/SURF1/OXA1L/TRAP1/UQCRC1/NDUFB1/COX6B1/NDUFS5/NDUFC1/NNT/CAT/UQCRB/NDUFA1/COX6C/NDUFA6/NDUFS4/UQCRQ/NDUFB2/UQCRH/NDUFV2/IDH…	108
GO:0090150	BP	GO:0090150	establishment of protein localization to membrane	148/2625	332/18670	4.1363e-42	1.32884e-39	1.03282e-39	HSPA5/SPTBN1/TRAM1/SDCBP/ATP1B1/CHP1/RPS2/ACSL3/VAMP5/RPS4Y1/FIS1/NDUFA13/SEC62/OXA1L/CIB1/LYPLA1/RPL13/TIMM13/RPL31/KRT18/RPS9/RPL12/TIMM10/ROMO1/RPS24/PDCD5/RPL34/RPL26/RPS5/RPL4/RPL13A/RPL36/RPL3/RPS11/GOLPH3/YWHAE/RPS28/RPS25/RPL8/RPL28/UBA52/RPL39/RPS19/RPL27A/RPS14/RPL7A/RPL18/RPS21/RPL7/RPS6/NMT1/RPL23/RPS29/RPL18A/RPL14/RPS15/RPL10A/RPL24/RPS16/RPL36A/RPS23/ZDHHC9/ARL6IP1/RPS27A/RPS4X/HSP…	148
GO:0015980	BP	GO:0015980	energy derivation by oxidation of organic compounds	132/2625	286/18670	1.16496e-39	3.55547e-37	2.76342e-37	GNMT/COX5A/G6PC/UQCRFS1/INSR/FH/IDH2/LEPR/SUCLG2/CYC1/ACSM1/IRS2/ACO1/SLC25A25/IL6ST/SLC25A18/MYC/PPARGC1A/ACADVL/NDUFS7/NDUFS2/BNIP3/NDUFA3/SDHC/UGP2/PGM2/NDUFA7/NDUFV3/FXN/NDUFAF1/PGM1/NDUFB6/ETFB/UQCRC2/ETFA/NDUFA13/ALDH5A1/NDUFB8/NDUFB9/MDH1/IRS1/NDUFA2/NDUFV1/IMMP2L/BLOC1S1/PRELID1/COX5B/NDUFA11/SDHD/NDUFS3/SDHA/MDH2/NDUFB7/UQCR11/PINK1/KHK/SURF1/OXA1L/TRAP1/UQCRC1/NDUFB1/COX6B1/NDUFS5/NDUFC…	132
GO:0019083	BP	GO:0019083	viral transcription	99/2625	177/18670	3.66786e-39	1.06612e-36	8.28623e-37	HPN/ZFP36/RPS2/RPS4Y1/POLR2K/POLR2F/RPL13/RPL31/RPS9/POLR2I/RPL12/NUCKS1/RPS24/RPL34/RPL26/RPS5/RPL4/RPL13A/RPL36/RPL3/RPS11/RPS28/RPS25/RPL8/RPL28/UBA52/RPL39/PSMC3/RPS19/RPL27A/RPS14/RPL7A/RPL18/RPS21/RPL7/POLR2L/USF2/RPS6/RPL23/RPS29/RPL18A/RPL14/RPS15/RPL10A/RPL24/RPS16/RPL36A/RPS23/RPS27A/RPS4X/JUN/IFITM3/RPL9/RPL30/RPS3A/RPS13/RPL29/RPL10/RPL38/RPS17/RPL41/RPL11/RPS8/RPS12/RPL32/RPSA/RPS3/R…	99
GO:0022904	BP	GO:0022904	respiratory electron transport chain	78/2625	117/18670	7.64471e-39	2.12106e-36	1.64855e-36	COX5A/UQCRFS1/CYC1/SLC25A18/PPARGC1A/NDUFS7/NDUFS2/NDUFA3/SDHC/NDUFA7/NDUFV3/NDUFAF1/NDUFB6/ETFB/UQCRC2/ETFA/NDUFA13/ALDH5A1/NDUFB8/NDUFB9/NDUFA2/NDUFV1/IMMP2L/COX5B/NDUFA11/SDHD/NDUFS3/SDHA/NDUFB7/UQCR11/PINK1/UQCRC1/NDUFB1/COX6B1/NDUFS5/NDUFC1/UQCRB/NDUFA1/COX6C/NDUFA6/NDUFS4/UQCRQ/NDUFB2/UQCRH/NDUFV2/NDUFS6/NDUFA4/COX7B/NDUFB10/NDUFB4/COX7A2L/NDUFAB1/COX8A/COX7C/COX4I1/CYCS/NDUFB11/NDUFC2/NDUF…	78
GO:0006520	BP	GO:0006520	cellular amino acid metabolic process	147/2625	348/18670	1.80136e-38	4.78065e-36	3.71567e-36	HPD/MAT1A/TDO2/TAT/GNMT/HGD/BAAT/ARG1/CPS1/GOT1/ASL/CTH/GPT/ASS1/GLUL/MPST/OTC/PAH/FAH/SHMT1/ACAT1/GCSH/DPYS/HAAO/CDO1/PSAT1/ALDH6A1/TST/GLUD1/SLC7A2/MTHFD1/GPT2/OAT/ACADSB/GLYATL1/PCYOX1/FOLH1/ABAT/KMO/ASPG/AASS/GAMT/AMDHD1/GCDH/HAL/PSMF1/SDS/ALDH8A1/CRYM/PPA1/ERO1B/ADI1/PSMC4/ALDH7A1/ALDH5A1/GCAT/PRDX4/PRODH2/GLS2/MCCC2/AGXT/PSMB6/PTS/SERINC5/PSMD8/GOT2/PSMB5/CLN3/PSMA2/PCBD1/QDPR/PSME2/NIT2/PS…	147
GO:0051186	BP	GO:0051186	cofactor metabolic process	169/2625	449/18670	2.17608e-36	5.53451e-34	4.30158e-34	NNMT/SCD/MAT1A/TDO2/GNMT/BAAT/RGN/ACSM2B/ACSM2A/ACSL1/SHMT1/NAMPT/ACAT1/QPRT/IDH2/ASPDH/HAGH/SUCLG2/HAAO/PSAT1/CYP4F11/CYP4F2/ACSL4/ACSM1/DGAT2/HSD17B4/HSD17B12/ACOT12/MTHFD1/ELOVL5/NAT8/FOLH1/UROS/ACSL5/KMO/HMGCR/AASS/GAMT/MGST2/GGH/ALAS1/ALDH1L1/GCH1/HMGCS1/GCDH/HSPA9/GSTO1/MPC1/VNN1/HPX/PMVK/ACSL3/NUDT7/PRDX3/TECR/FXN/PANK3/NAPRT/NADK2/PCCB/AKR1C1/ALDH5A1/BLVRB/CNDP2/PRDX6/PRDX4/ACOT13/MOCS2/C…	169
GO:0042773	BP	GO:0042773	ATP synthesis coupled electron transport	68/2625	98/18670	9.8864e-36	2.41386e-33	1.87613e-33	COX5A/UQCRFS1/CYC1/NDUFS7/NDUFS2/NDUFA3/SDHC/NDUFA7/NDUFV3/NDUFAF1/NDUFB6/UQCRC2/NDUFA13/NDUFB8/NDUFB9/NDUFA2/NDUFV1/COX5B/NDUFA11/SDHD/NDUFS3/SDHA/NDUFB7/UQCR11/PINK1/UQCRC1/NDUFB1/COX6B1/NDUFS5/NDUFC1/UQCRB/NDUFA1/COX6C/NDUFA6/NDUFS4/UQCRQ/NDUFB2/UQCRH/NDUFV2/NDUFS6/NDUFA4/COX7B/NDUFB10/NDUFB4/COX7A2L/NDUFAB1/COX8A/COX7C/COX4I1/CYCS/NDUFB11/NDUFC2/NDUFA9/NDUFS8/NDUFB5/NDUFA10/UQCR10/NDUFB3/PARK…	68
GO:0070125	BP	GO:0070125	mitochondrial translational elongation	64/2625	88/18670	1.08563e-35	2.54873e-33	1.98095e-33	MRPL41/GADD45GIP1/MRPL54/MRPS34/MRPL23/MRPL36/MRPS12/MRPL13/MRPL24/OXA1L/MRPL57/MRPS33/MRPL4/MRPL15/MRPL52/MRPS16/MRPL19/MRPS18C/MRPL40/MRPL34/TUFM/DAP3/MRPL55/MRPS5/MRPS14/MRPL1/MRPS21/MRPS15/MRPL14/MRPS36/MRPL44/MRPL32/MRPL51/MRPS26/MRPS30/MRPL22/MRPS28/MRPS25/MRPL27/MRPL21/AURKAIP1/MRPL33/CHCHD1/MRPL12/MRPL37/MRPS35/MRPS6/MRPL11/MRPL2/MRPS22/MRPL46/MRPL47/MRPS11/MRPL16/MRPS7/MRPL3/MRPL48/MRPL4…	64
GO:0042775	BP	GO:0042775	mitochondrial ATP synthesis coupled electron transport	67/2625	97/18670	4.98641e-35	1.1273e-32	8.76169e-33	COX5A/UQCRFS1/CYC1/NDUFS7/NDUFS2/NDUFA3/SDHC/NDUFA7/NDUFV3/NDUFAF1/NDUFB6/UQCRC2/NDUFA13/NDUFB8/NDUFB9/NDUFA2/NDUFV1/COX5B/NDUFA11/SDHD/NDUFS3/SDHA/NDUFB7/UQCR11/PINK1/UQCRC1/NDUFB1/COX6B1/NDUFS5/NDUFC1/UQCRB/NDUFA1/COX6C/NDUFA6/NDUFS4/UQCRQ/NDUFB2/UQCRH/NDUFV2/NDUFS6/NDUFA4/COX7B/NDUFB10/NDUFB4/COX7A2L/NDUFAB1/COX8A/COX7C/COX4I1/CYCS/NDUFB11/NDUFC2/NDUFA9/NDUFS8/NDUFB5/NDUFA10/UQCR10/NDUFB3/PARK…	67
GO:0006631	BP	GO:0006631	fatty acid metabolic process	149/2625	383/18670	4.67514e-34	1.01918e-31	7.92138e-32	CYP2E1/INSIG1/PCK1/SCD/ANGPTL3/MSMO1/APOC2/BAAT/XBP1/CYP2C9/SLC27A5/APOA5/CES2/RGN/HACD3/CYP2C8/ACSM2B/ACSM2A/ACSL1/CYP2B6/PON3/CYP2D6/HPGD/ACAT2/CYP4F3/HAO1/ACAT1/PCK2/MIF/ACAA1/CYP4F11/CYP4F2/ACSL4/CEACAM1/ACSM1/DGAT2/IRS2/HSD17B4/HSD17B12/PLIN5/ACOT12/HADH/LIPC/ELOVL5/ACADSB/TNFRSF1A/ACSL5/CYP4A11/CYP4V2/PPARGC1A/SLC27A2/ALKBH7/POR/ACADVL/ALDH3A2/GCDH/SLC27A3/ABHD3/AIG1/DECR1/PON1/INSIG2/ABHD2…	149
GO:0070126	BP	GO:0070126	mitochondrial translational termination	62/2625	89/18670	7.55593e-33	1.59039e-30	1.2361e-30	MRPL41/GADD45GIP1/MRPL54/MRPS34/MRPL23/MRPL36/MRPS12/MRPL13/MRPL24/OXA1L/MRPL57/MRPS33/MRPL4/MRPL15/MRPL52/MRPS16/MRPL19/MRPS18C/MRPL40/MRPL34/DAP3/MRPL55/MRPS5/MRPS14/MRPL1/MRPS21/MRPS15/MRPL14/MRPS36/MRPL44/MRPL32/MRPL51/MRPS26/MRPS30/MRPL22/MRPS28/MRPS25/MRPL27/MRPL21/AURKAIP1/MRPL33/CHCHD1/MRPL12/MRPL37/MRPS35/MRPS6/MRPL11/MRPL2/MRPS22/MRPL46/MRPL47/MRPS11/MRPL16/MRPS7/MRPL3/MRPL48/MRPL45/MRP…	62
GO:0006119	BP	GO:0006119	oxidative phosphorylation	81/2625	145/18670	3.30331e-32	6.72113e-30	5.22386e-30	COX5A/UQCRFS1/CYC1/NDUFS7/NDUFS2/NDUFA3/SDHC/NDUFA7/NDUFV3/FXN/NDUFAF1/NDUFB6/UQCRC2/NDUFA13/NDUFB8/NDUFB9/NDUFA2/NDUFV1/COX5B/NDUFA11/SDHD/NDUFS3/SDHA/NDUFB7/UQCR11/PINK1/SURF1/CHCHD10/UQCRC1/NDUFB1/COX6B1/NDUFS5/NDUFC1/UQCRB/NDUFA1/COX6C/NDUFA6/NDUFS4/UQCRQ/NDUFB2/UQCRH/NDUFV2/COX7A2/VCP/NDUFS6/NDUFA4/COX7B/NDUFB10/NDUFB4/COX7A2L/NDUFAB1/COX8A/COX7C/COX4I1/CYCS/NDUFB11/NDUFC2/NDUFA9/NDUFS8/NDUF…	81
GO:0006415	BP	GO:0006415	translational termination	67/2625	104/18670	3.71129e-32	7.30765e-30	5.67972e-30	MRPL41/GADD45GIP1/MRPL54/MRPS34/MRPL23/MRPL36/MRPS12/EIF5A/MRPL13/MRPL24/OXA1L/MRPL57/MRPS33/MRPL4/MRPL15/MRPL52/MRPS16/MRPL19/MRPS18C/MRPL40/MRPL34/DAP3/MRPL55/MRPS5/MRPS14/MRPL1/MRPS21/MRPS15/TRMT112/MRPL14/MRPS36/APEH/MRPL44/GSPT1/MRPL32/MRPL51/MRPS26/MRPS30/ETF1/MRPL22/MRPS28/MRPS25/MRPL27/MRPL21/AURKAIP1/MRPL33/CHCHD1/MRPL12/MRPL37/MRPS35/MRPS6/MRPL11/MRPL2/MRPS22/MRPL46/MRPL47/MRPS11/MRPL16…	67
GO:0002446	BP	GO:0002446	neutrophil mediated immunity	173/2625	499/18670	4.88979e-32	9.32728e-30	7.24944e-30	A1BG/CST3/ARG1/LRG1/LAMP2/PGRMC1/PSAP/MIF/ACAA1/HEXB/CEACAM1/DPP7/DNAJC3/FUCA1/RNASET2/SLC27A2/MAGT1/FUCA2/CD47/GGH/CTSB/F2/SCAMP1/SDCBP/LAMP1/EEF2/SURF4/LAMTOR2/ORMDL3/METTL7A/VNN1/CREG1/CMTM6/C3/TUSC2/PGM2/CTSZ/VAPA/PGM1/NAPRT/CD59/PRDX6/PRDX4/CD14/BST2/GSDMD/VAMP8/TMEM30A/IQGAP2/TRAPPC1/ERP44/APRT/CYSTM1/ALDOC/AHSG/HP/PIGR/ANPEP/CAT/PSMA2/FTH1/NIT2/PSMB7/MGST1/SERPINA1/ORM2/TTR/CTSD/IDH1/CPNE3…	173
GO:0043312	BP	GO:0043312	neutrophil degranulation	169/2625	485/18670	1.29247e-31	2.39067e-29	1.8581e-29	A1BG/CST3/ARG1/LRG1/LAMP2/PGRMC1/PSAP/MIF/ACAA1/HEXB/CEACAM1/DPP7/DNAJC3/FUCA1/RNASET2/SLC27A2/MAGT1/FUCA2/CD47/GGH/CTSB/SCAMP1/SDCBP/LAMP1/EEF2/SURF4/LAMTOR2/ORMDL3/METTL7A/VNN1/CREG1/CMTM6/C3/PGM2/CTSZ/VAPA/PGM1/NAPRT/CD59/PRDX6/PRDX4/CD14/BST2/GSDMD/VAMP8/TMEM30A/IQGAP2/TRAPPC1/ERP44/APRT/CYSTM1/ALDOC/AHSG/HP/PIGR/ANPEP/CAT/PSMA2/FTH1/NIT2/PSMB7/MGST1/SERPINA1/ORM2/TTR/CTSD/IDH1/CPNE3/PSMB1/GN…	169
GO:0002283	BP	GO:0002283	neutrophil activation involved in immune response	169/2625	488/18670	3.01569e-31	5.41406e-29	4.20797e-29	A1BG/CST3/ARG1/LRG1/LAMP2/PGRMC1/PSAP/MIF/ACAA1/HEXB/CEACAM1/DPP7/DNAJC3/FUCA1/RNASET2/SLC27A2/MAGT1/FUCA2/CD47/GGH/CTSB/SCAMP1/SDCBP/LAMP1/EEF2/SURF4/LAMTOR2/ORMDL3/METTL7A/VNN1/CREG1/CMTM6/C3/PGM2/CTSZ/VAPA/PGM1/NAPRT/CD59/PRDX6/PRDX4/CD14/BST2/GSDMD/VAMP8/TMEM30A/IQGAP2/TRAPPC1/ERP44/APRT/CYSTM1/ALDOC/AHSG/HP/PIGR/ANPEP/CAT/PSMA2/FTH1/NIT2/PSMB7/MGST1/SERPINA1/ORM2/TTR/CTSD/IDH1/CPNE3/PSMB1/GN…	169
GO:0006414	BP	GO:0006414	translational elongation	75/2625	133/18670	2.76244e-30	4.81769e-28	3.74445e-28	MRPL41/GADD45GIP1/MRPL54/MRPS34/MRPL23/EEF2/MRPL36/MRPS12/EIF5A/EEF1D/MRPL13/MRPL24/OXA1L/MRPL57/MRPS33/MRPL4/MRPL15/MRPL52/MRPS16/MRPL19/MRPS18C/EEF1B2/MRPL40/MRPL34/TUFM/DAP3/MRPL55/EEF1A1/MRPS5/MRPS14/MRPL1/MRPS21/MRPS15/MRPL14/SRP9/RPLP1/MRPS36/MRPL44/MRPL32/RPLP2/MRPL51/MRPS26/MRPS30/MRPL22/MRPS28/MRPS25/MRPL27/MRPL21/AURKAIP1/MRPL33/CHCHD1/MRPL12/MRPL37/MRPS35/MRPS6/MRPL11/MRPL2/MRPS22/MRPL…	75
GO:0042119	BP	GO:0042119	neutrophil activation	169/2625	498/18670	4.73751e-30	8.0327e-28	6.24326e-28	A1BG/CST3/ARG1/LRG1/LAMP2/PGRMC1/PSAP/MIF/ACAA1/HEXB/CEACAM1/DPP7/DNAJC3/FUCA1/RNASET2/SLC27A2/MAGT1/FUCA2/CD47/GGH/CTSB/SCAMP1/SDCBP/LAMP1/EEF2/SURF4/LAMTOR2/ORMDL3/METTL7A/VNN1/CREG1/CMTM6/C3/PGM2/CTSZ/VAPA/PGM1/NAPRT/CD59/PRDX6/PRDX4/CD14/BST2/GSDMD/VAMP8/TMEM30A/IQGAP2/TRAPPC1/ERP44/APRT/CYSTM1/ALDOC/AHSG/HP/PIGR/ANPEP/CAT/PSMA2/FTH1/NIT2/PSMB7/MGST1/SERPINA1/ORM2/TTR/CTSD/IDH1/CPNE3/PSMB1/GN…	169
GO:0002181	BP	GO:0002181	cytoplasmic translation	62/2625	100/18670	1.79044e-28	2.95374e-26	2.29574e-26	CPEB4/EEF2/EIF3E/EIF3H/EIF3K/EIF3G/EIF3L/EIF3F/EIF4A2/RPL31/EIF3M/RPL26/EIF3J/RPL13A/RPL36/RPS28/RPL8/RPL39/RPL18/RPS21/FMR1/RPS29/RPL18A/RPL10A/RPL24/EIF4G1/RPL36A/RPS23/RPL9/RPL30/RPL29/RPL38/TMA7/RPL41/RPL11/RPL32/RPSA/RPL15/RPLP1/RPL19/EIF2S2/RWDD1/EIF4A1/EIF4B/GSPT1/RPS26/RPL26L1/EIF3A/EIF3I/RPL35A/ETF1/RPLP0/MCTS1/EIF5/RPL6/RPL17/EIF3D/CNBP/ZC3H15/YTHDF2/DPH3/DENR	62
GO:0033108	BP	GO:0033108	mitochondrial respiratory chain complex assembly	60/2625	96/18670	7.12588e-28	1.14464e-25	8.89649e-26	PET100/NDUFS7/NDUFS2/NDUFA3/NDUFA7/NDUFV3/NDUFAF1/NDUFB6/NDUFA13/NDUFB8/NDUFB9/NDUFAF6/NDUFA2/NDUFV1/IMMP2L/NDUFA11/NDUFS3/NDUFB7/SURF1/OXA1L/NDUFB1/NDUFS5/NDUFC1/UQCRB/NDUFA1/NDUFA6/NDUFS4/NDUFB2/NDUFAF3/NDUFV2/NDUFS6/NDUFB10/NDUFB4/NDUFAB1/COX17/NDUFB11/NDUFC2/NDUFA9/COA3/NDUFS8/NDUFB5/ECSIT/NDUFA10/UQCR10/NDUFB3/NDUFA8/TMEM126B/COX14/UQCC3/COX20/SAMM50/NDUFAF4/NDUFAF2/UQCC2/NDUFA5/TIMMDC1/SDHA…	60
GO:0006120	BP	GO:0006120	mitochondrial electron transport, NADH to ubiquinone	43/2625	55/18670	1.31186e-26	2.05323e-24	1.59583e-24	NDUFS7/NDUFS2/NDUFA3/NDUFA7/NDUFV3/NDUFAF1/NDUFB6/NDUFA13/NDUFB8/NDUFB9/NDUFA2/NDUFV1/NDUFA11/NDUFS3/NDUFB7/PINK1/NDUFB1/NDUFS5/NDUFC1/NDUFA1/NDUFA6/NDUFS4/NDUFB2/NDUFV2/NDUFS6/NDUFA4/NDUFB10/NDUFB4/NDUFAB1/NDUFB11/NDUFC2/NDUFA9/NDUFS8/NDUFB5/NDUFA10/NDUFB3/PARK7/NDUFA8/DNAJC15/DLD/NDUFA5/COQ9/NDUFA12	43
GO:0032543	BP	GO:0032543	mitochondrial translation	71/2625	135/18670	3.16071e-26	4.82325e-24	3.74877e-24	MRPL41/GADD45GIP1/MRPL54/MRPS34/MRPL23/NDUFA7/MRPL36/MRPS12/MRPL13/MRPL24/OXA1L/MRPL57/MRPS33/MRPL4/MRPL15/MRPL52/MRPS16/MRPL19/MRPS18C/MRPL40/MRPL34/TUFM/DAP3/MRPL55/MRPS5/MRPS14/MRPL1/COA3/MTIF3/MRPS21/MRPS15/MRPL14/C1QBP/MRPS36/MRPL44/MRPL32/SHMT2/MRPL51/MALSU1/MRPS26/MRPS30/MRPL22/MRPS28/MRPS25/MRPL27/MRPL21/AURKAIP1/MRPL33/CHCHD1/MRPL12/MRPL37/MRPS35/MRPS6/MRPL11/UQCC2/MRPL2/MRPS22/MRPL46/MR…	71
GO:0006732	BP	GO:0006732	coenzyme metabolic process	104/2625	255/18670	4.93764e-26	7.35107e-24	5.71347e-24	NNMT/SCD/MAT1A/TDO2/GNMT/BAAT/RGN/ACSM2B/ACSM2A/ACSL1/SHMT1/NAMPT/ACAT1/QPRT/IDH2/ASPDH/SUCLG2/HAAO/CYP4F11/CYP4F2/ACSL4/ACSM1/DGAT2/HSD17B4/HSD17B12/ACOT12/MTHFD1/ELOVL5/FOLH1/ACSL5/KMO/HMGCR/AASS/GAMT/GGH/ALDH1L1/GCH1/HMGCS1/GCDH/GSTO1/MPC1/VNN1/PMVK/ACSL3/NUDT7/TECR/PANK3/NAPRT/NADK2/PCCB/ACOT13/MOCS2/MCCC2/PTS/HMGCS2/MVD/CYB5A/DBI/FLAD1/PCBD1/CBR4/QDPR/MTHFS/MPC2/VCP/DLAT/VNN3/RFK/NDUFA9/PIPO…	104
GO:0046034	BP	GO:0046034	ATP metabolic process	116/2625	304/18670	7.0562e-26	1.0255e-23	7.9705e-24	COX5A/UQCRFS1/INSR/CYC1/SLC25A25/PPARGC1A/GUK1/ATP1B1/NDUFS7/NDUFS2/NDUFA3/FBP1/SDHC/NDUFA7/NDUFV3/FXN/NDUFAF1/PGM1/NDUFB6/UQCRC2/ENTPD5/NDUFA13/NDUFB8/NDUFB9/NDUFA2/NDUFV1/COX5B/NDUFA11/SDHD/NDUFS3/SDHA/NDUFB7/ALDOB/UQCR11/PINK1/SURF1/ALDOC/CHCHD10/UQCRC1/NDUFB1/COX6B1/NDUFS5/NDUFC1/UQCRB/NDUFA1/COX6C/NDUFA6/NDUFS4/UQCRQ/NDUFB2/UQCRH/NDUFV2/COX7A2/VCP/NDUFS6/NDUFA4/COX7B/NDUFB10/NDUFB4/COX7A2L/N…	116
GO:0042180	BP	GO:0042180	cellular ketone metabolic process	101/2625	246/18670	1.3735e-25	1.94974e-23	1.51539e-23	INSIG1/TDO2/APOC2/APOA5/RGN/CYP2B6/HAGH/CYP4F11/CYP4F2/CEACAM1/DGAT2/IRS2/PLIN5/ELOVL5/KMO/PPARGC1A/HMGCR/ACADVL/INSIG2/PSMF1/ALDH8A1/ADIPOR1/CYP7A1/PSMC4/AKR1C1/IRS1/PSMB6/LPGAT1/AKR1C4/PSMD8/GOT2/PSMB5/PROX1/FABP1/PSMA2/CBR4/PSME2/PSMB7/AZIN1/RDH10/APOC1/PSMC6/ADH4/PSMB1/PSMA4/PSMD7/ERLIN2/PSMC3/PSMB3/APOC3/NMT1/NDUFA9/PSMC2/PSMB2/LONP2/KDSR/NR1H2/EGR1/PSME1/ADIPOR2/OAZ1/PSMA3/AKR1A1/PSMA1/PSMA…	101
GO:0072329	BP	GO:0072329	monocarboxylic acid catabolic process	69/2625	132/18670	2.55565e-25	3.54538e-23	2.75558e-23	PCK1/PON3/SULT2A1/FAH/ACAT2/CYP4F3/HAO1/ACAT1/SORD/PCK2/ACAA1/CYP4F2/IRS2/HSD17B4/PLIN5/HADH/ABAT/CYP4A11/SLC27A2/ACADVL/ALDH3A2/GCDH/ABHD3/LDHD/AIG1/DECR1/ABHD2/NUDT7/ACOX2/PCCB/ETFB/ETFA/ALDH5A1/LPIN2/ECI2/IRS1/AGXT/PHYH/ACOX1/SCP2/FABP1/ACAA2/ECHDC1/ECH1/DCXR/HADHB/ECHS1/ABCD3/ACADM/LONP2/PEX2/ECI1/AKR1D1/AKR1A1/IVD/ACBD5/ETFDH/ECHDC2/AGXT2/CRYL1/HAO2/EHHADH/AKT2/CYP4F12/HADHA/PECR/HIBCH/ACOT8…	69
GO:0008202	BP	GO:0008202	steroid metabolic process	121/2625	331/18670	5.29418e-25	7.18127e-23	5.58149e-23	CYP2E1/SERPINA6/INSIG1/SCD/ANGPTL3/MSMO1/TM7SF2/BAAT/APOF/CYP2C9/SLC27A5/IDI1/APOA5/HSD17B11/CYP2C8/G6PC/CYP2B6/CYP2D6/SULT2A1/CYP27A1/ACAT2/DHCR24/SQLE/ACAT1/FDFT1/LEPR/ACAA1/CYP8B1/HSD17B2/SC5D/DGAT2/HDLBP/HSD17B4/HSD17B12/LIPC/RORA/LDLR/DHCR7/CYP4V2/PPARGC1A/FDX1/HMGCR/AGTR1/SLC27A2/POR/ACADVL/UGT2B15/APOB/SEC14L2/LIPA/HMGCS1/NR0B2/PON1/INSIG2/APOE/PMVK/CYP7A1/ACOX2/AGT/HINT2/FDPS/AKR1C1/HSD17…	121
GO:0010257	BP	GO:0010257	NADH dehydrogenase complex assembly	45/2625	64/18670	1.80661e-24	2.34628e-22	1.8236e-22	NDUFS7/NDUFS2/NDUFA3/NDUFA7/NDUFV3/NDUFAF1/NDUFB6/NDUFA13/NDUFB8/NDUFB9/NDUFAF6/NDUFA2/NDUFV1/NDUFA11/NDUFS3/NDUFB7/OXA1L/NDUFB1/NDUFS5/NDUFC1/NDUFA1/NDUFA6/NDUFS4/NDUFB2/NDUFAF3/NDUFV2/NDUFS6/NDUFB10/NDUFB4/NDUFAB1/NDUFB11/NDUFC2/NDUFA9/NDUFS8/NDUFB5/ECSIT/NDUFA10/NDUFB3/NDUFA8/TMEM126B/NDUFAF4/NDUFAF2/NDUFA5/TIMMDC1/NDUFA12	45
GO:0032981	BP	GO:0032981	mitochondrial respiratory chain complex I assembly	45/2625	64/18670	1.80661e-24	2.34628e-22	1.8236e-22	NDUFS7/NDUFS2/NDUFA3/NDUFA7/NDUFV3/NDUFAF1/NDUFB6/NDUFA13/NDUFB8/NDUFB9/NDUFAF6/NDUFA2/NDUFV1/NDUFA11/NDUFS3/NDUFB7/OXA1L/NDUFB1/NDUFS5/NDUFC1/NDUFA1/NDUFA6/NDUFS4/NDUFB2/NDUFAF3/NDUFV2/NDUFS6/NDUFB10/NDUFB4/NDUFAB1/NDUFB11/NDUFC2/NDUFA9/NDUFS8/NDUFB5/ECSIT/NDUFA10/NDUFB3/NDUFA8/TMEM126B/NDUFAF4/NDUFAF2/NDUFA5/TIMMDC1/NDUFA12	45
GO:1902652	BP	GO:1902652	secondary alcohol metabolic process	76/2625	161/18670	4.16706e-24	5.29911e-22	4.11863e-22	INSIG1/SCD/ANGPTL3/MSMO1/TM7SF2/APOF/IDI1/APOA5/CYP27A1/ACAT2/DHCR24/SQLE/IDH2/FDFT1/LEPR/SC5D/DGAT2/HDLBP/LIPC/LDLR/DHCR7/FDX1/HMGCR/POR/ACADVL/APOB/SEC14L2/HMGCS1/NR0B2/PON1/INSIG2/APOE/PMVK/CYP7A1/FDPS/EBP/CES1/HMGCS2/MVD/CAT/RXRA/ACAA2/LSS/APOC1/APOA2/APOA1/IDH1/SOD1/ERLIN2/SMPD1/CLN8/APP/NPC2/NSDHL/AKR1D1/HSD17B7/EPHX2/NFYB/ELOVL6/FASN/ACO2/SNX17/GBA/CYB5R3/SCARB1/CNBP/NFE2L1/NR1H4/HSD3B7/AB…	76
GO:0009063	BP	GO:0009063	cellular amino acid catabolic process	65/2625	125/18670	9.17669e-24	1.14315e-21	8.88493e-22	HPD/MAT1A/TDO2/TAT/HGD/ARG1/GOT1/CTH/GPT/GLUL/MPST/OTC/PAH/FAH/SHMT1/ACAT1/GCSH/HAAO/CDO1/ALDH6A1/TST/GLUD1/GPT2/OAT/ACADSB/PCYOX1/ABAT/KMO/AASS/AMDHD1/GCDH/HAL/SDS/ALDH8A1/CRYM/ALDH7A1/ALDH5A1/GCAT/PRODH2/GLS2/MCCC2/AGXT/GOT2/PCBD1/QDPR/HIBADH/HSD17B10/TXN2/PIPOX/HNMT/HMGCL/SHMT2/IVD/AGXT2/ACMSD/AHCY/SDSL/DLD/ALDH4A1/HIBCH/ENOSF1/GSTZ1/FTCD/BCKDK/AFMID	65
GO:1901605	BP	GO:1901605	alpha-amino acid metabolic process	87/2625	204/18670	1.41816e-23	1.73129e-21	1.34561e-21	HPD/MAT1A/TDO2/TAT/GNMT/HGD/BAAT/ARG1/CPS1/GOT1/ASL/CTH/GPT/ASS1/GLUL/MPST/OTC/PAH/FAH/SHMT1/ACAT1/GCSH/HAAO/CDO1/PSAT1/ALDH6A1/TST/GLUD1/MTHFD1/GPT2/OAT/GLYATL1/KMO/AASS/GAMT/AMDHD1/GCDH/HAL/SDS/ALDH8A1/CRYM/ERO1B/ADI1/ALDH7A1/ALDH5A1/GCAT/PRDX4/PRODH2/GLS2/MCCC2/AGXT/SERINC5/GOT2/PCBD1/QDPR/NIT2/AZIN1/ERO1A/HIBADH/MTHFS/PIPOX/HNMT/SERINC3/HMGCL/HNF4A/PARK7/GCLM/BHMT/SHMT2/IVD/AGXT2/GLYAT/GFPT1/…	87
GO:0046394	BP	GO:0046394	carboxylic acid biosynthetic process	124/2625	355/18670	1.46071e-23	1.74827e-21	1.35881e-21	CYP2E1/INSIG1/SCD/APOC2/BAAT/CPS1/XBP1/CYP2C9/SLC27A5/GOT1/ASL/CTH/GPT/APOA5/ASS1/GLUL/MGST3/RGN/HACD3/CYP2C8/ACSM2B/ACSM2A/OTC/CYP2D6/PAH/HPGD/CYP27A1/SHMT1/HAAO/MIF/CDO1/PSAT1/CYP8B1/CEACAM1/GLUD1/HYAL1/ACSM1/HSD17B4/HSD17B12/ACOT12/MTHFD1/LIPC/GPT2/ELOVL5/OAT/FOLH1/UROS/ABAT/KMO/SLC27A2/ASPG/ACADVL/AASS/GAMT/MGST2/GCH1/ABHD3/GATM/INSIG2/SDS/ABHD2/ALDH8A1/ACSL3/UGP2/ADIPOR1/TECR/CYP7A1/ACOX2/AD…	124
GO:0016053	BP	GO:0016053	organic acid biosynthetic process	124/2625	356/18670	1.93883e-23	2.27589e-21	1.76889e-21	CYP2E1/INSIG1/SCD/APOC2/BAAT/CPS1/XBP1/CYP2C9/SLC27A5/GOT1/ASL/CTH/GPT/APOA5/ASS1/GLUL/MGST3/RGN/HACD3/CYP2C8/ACSM2B/ACSM2A/OTC/CYP2D6/PAH/HPGD/CYP27A1/SHMT1/HAAO/MIF/CDO1/PSAT1/CYP8B1/CEACAM1/GLUD1/HYAL1/ACSM1/HSD17B4/HSD17B12/ACOT12/MTHFD1/LIPC/GPT2/ELOVL5/OAT/FOLH1/UROS/ABAT/KMO/SLC27A2/ASPG/ACADVL/AASS/GAMT/MGST2/GCH1/ABHD3/GATM/INSIG2/SDS/ABHD2/ALDH8A1/ACSL3/UGP2/ADIPOR1/TECR/CYP7A1/ACOX2/AD…	124
GO:0043687	BP	GO:0043687	post-translational protein modification	124/2625	361/18670	7.81137e-23	8.99634e-21	6.99222e-21	CST3/IGFBP1/APOA5/SDC2/F5/APLP2/RAB2A/PROC/DNAJC3/GPLD1/EVA1A/SERPINA10/FBXO7/FOLH1/RCN1/FBXL15/SERPINC1/FUCA2/APOB/NUCB1/ITIH2/SERPIND1/SPP2/CP/PDIA6/APOE/PSMF1/C3/KTN1/DCAF11/GPC3/PSMC4/ZBTB16/FN1/FGA/KNG1/PSMB6/DCAF6/RABGGTB/PSMD8/AHSG/HSP90B1/EPAS1/PSMB5/PNPLA2/PRKCSH/TF/FGG/PSMA2/PSME2/PSMB7/SERPINA1/P4HB/APOA2/DCAF8/PSMC6/APOA1/SKP1/RAB1A/ALB/PSMB1/PSMA4/PSMD7/PSMC3/PSMB3/FBXW5/STT3B/NEDD8/…	124
GO:0008203	BP	GO:0008203	cholesterol metabolic process	71/2625	150/18670	1.07032e-22	1.20986e-20	9.40338e-21	INSIG1/SCD/ANGPTL3/MSMO1/TM7SF2/APOF/IDI1/APOA5/CYP27A1/ACAT2/DHCR24/SQLE/FDFT1/LEPR/SC5D/DGAT2/HDLBP/LIPC/LDLR/DHCR7/FDX1/HMGCR/POR/ACADVL/APOB/SEC14L2/HMGCS1/NR0B2/PON1/INSIG2/APOE/PMVK/CYP7A1/FDPS/EBP/CES1/HMGCS2/MVD/CAT/RXRA/ACAA2/LSS/APOC1/APOA2/APOA1/SOD1/ERLIN2/SMPD1/CLN8/APP/NPC2/NSDHL/AKR1D1/HSD17B7/EPHX2/NFYB/ELOVL6/FASN/SNX17/GBA/CYB5R3/SCARB1/CNBP/NFE2L1/NR1H4/HSD3B7/ABCA1/RAN/SORL1/P…	71
GO:0044242	BP	GO:0044242	cellular lipid catabolic process	89/2625	217/18670	1.15733e-22	1.28442e-20	9.98291e-21	PCK1/ANGPTL3/APOC2/CPS1/APOA5/ACAT2/PSAP/CYP4F3/HAO1/ACAT1/PCK2/ACAA1/HEXB/CYP4F2/IRS2/HSD17B4/PLIN5/GPLD1/HADH/LIPC/LDLR/FUCA1/CYP4A11/SLC27A2/ACADVL/AADAC/MGST2/APOB/ALDH3A2/GCDH/ABHD3/AIG1/DECR1/APOE/ABHD2/NUDT7/ACOX2/PCCB/ETFB/ETFA/PRDX6/LPIN2/ECI2/IRS1/PHYH/ACOX1/SCP2/PNPLA2/FABP1/ACAA2/ECHDC1/ECH1/APOC1/APOA2/APOA1/IDH1/HADHB/PLA2G4C/SMPD1/APOC3/ECHS1/ABCD3/ACADM/LONP2/PEX2/ECI1/IVD/AKR1C3/…	89
GO:0140053	BP	GO:0140053	mitochondrial gene expression	74/2625	162/18670	1.9999e-22	2.1799e-20	1.69428e-20	MRPL41/GADD45GIP1/MRPL54/MRPS34/MRPL23/NDUFA7/MRPL36/MRPS12/MRPL13/MRPL24/OXA1L/CHCHD10/MRPL57/MRPS33/MRPL4/MRPL15/MRPL52/MRPS16/MRPL19/MRPS18C/MRPL40/MRPL34/TUFM/HSD17B10/DAP3/MRPL55/MRPS5/MRPS14/MRPL1/COA3/MTIF3/MRPS21/MRPS15/MRPL14/C1QBP/MRPS36/MRPL44/MRPL32/SHMT2/MRPL51/MALSU1/MRPS26/MRPS30/MRPL22/MRPS28/MRPS25/MRPL27/MRPL21/AURKAIP1/MRPL33/CHCHD1/MRPL12/MRPL37/MRPS35/MRPS6/MRPL11/UQCC2/MRPL2…	74
GO:0006457	BP	GO:0006457	protein folding	91/2625	227/18670	2.59122e-22	2.77488e-20	2.15672e-20	HSPA5/APCS/PDIA4/PDIA3/SIL1/DNAJC3/HSPA9/PDIA6/CANX/CDC37L1/ERO1B/ENTPD5/PRDX4/EMC6/TBCA/DERL1/ATF6/CALR/ERP44/HSP90B1/TRAP1/PRKCSH/CLU/DNAJB11/PFDN2/ERO1A/P4HB/PDCD5/PPIC/RAD23B/VCP/EMC3/PPIB/PFDN5/DNAJC25/EMC4/UBXN1/B2M/HSPA8/HSPBP1/ST13/RUVBL2/PEX19/DNAJA1/CCT7/CCT3/EMC2/CCT8/HSPE1/GRN/NUDC/PSMC1/DNAJA2/PFDN1/PTGES3/CCT4/HSPB1/CCT2/DNAJC19/AMFR/HSP90AA1/TTC1/PFDN6/LMAN1/SNRNP70/FKBP4/GNAI3/HSP…	91
GO:0034976	BP	GO:0034976	response to endoplasmic reticulum stress	105/2625	285/18670	3.70442e-22	3.89858e-20	3.03009e-20	HSPA5/IGFBP1/XBP1/CTH/PDIA4/PDIA3/SDF2L1/SERP1/CEBPB/DNAJB9/SEL1L/DNAJC3/EDEM3/ITPR1/LMNA/MYDGF/ACADVL/YIF1A/EEF2/PDIA6/CANX/TMCO1/UFC1/UBXN6/HERPUD1/DDRGK1/MANF/DERL1/ATF6/CALR/OS9/TMEM33/ERP44/HSP90B1/TMBIM6/SRPRB/CLU/DNAJB11/ERLEC1/ERO1A/P4HB/PSMC6/HYOU1/VCP/RNF103/ERLIN2/AUP1/UBXN8/CREB3L3/CREB3/STT3B/JUN/UBXN1/TPP1/PIK3R1/SERINC3/SEC61B/NFE2L2/SHC1/AIFM1/PPP2CB/JKAMP/SEC16A/RNFT1/SSR1/PARK7/…	105
GO:0006521	BP	GO:0006521	regulation of cellular amino acid metabolic process	42/2625	62/18670	6.20436e-22	6.41888e-20	4.98895e-20	PSMF1/PSMC4/PSMB6/PSMD8/PSMB5/PSMA2/PSME2/PSMB7/AZIN1/PSMC6/PSMB1/PSMA4/PSMD7/PSMC3/PSMB3/PSMC2/PSMB2/PSME1/OAZ1/PSMA3/PSMA1/PSMA7/PARK7/BHMT/PSMA5/PSMB4/PSMC1/PSMD1/PSMD4/PSMD11/ACMSD/OAZ2/PSMC5/PSMD2/PSMD6/PSMD3/PSMD13/NR1H4/PSMB8/PSMD12/PSMD14/PSMB9	42
GO:0010565	BP	GO:0010565	regulation of cellular ketone metabolic process	78/2625	180/18670	8.52909e-22	8.67693e-20	6.74397e-20	INSIG1/APOC2/APOA5/RGN/CEACAM1/DGAT2/IRS2/PLIN5/ELOVL5/PPARGC1A/ACADVL/INSIG2/PSMF1/ADIPOR1/CYP7A1/PSMC4/IRS1/PSMB6/LPGAT1/PSMD8/PSMB5/PROX1/FABP1/PSMA2/PSME2/PSMB7/AZIN1/RDH10/APOC1/PSMC6/PSMB1/PSMA4/PSMD7/ERLIN2/PSMC3/PSMB3/APOC3/PSMC2/PSMB2/LONP2/NR1H2/EGR1/PSME1/ADIPOR2/OAZ1/PSMA3/PSMA1/PSMA7/PARK7/BHMT/AKR1C3/PSMA5/PSMB4/EIF6/PSMC1/PSMD1/PSMD4/PSMD11/ACMSD/OAZ2/PSMC5/PSMD2/PSMD6/AKT2/NR1H3/P…	78
GO:0016125	BP	GO:0016125	sterol metabolic process	74/2625	166/18670	1.21919e-21	1.20092e-19	9.33391e-20	INSIG1/SCD/ANGPTL3/MSMO1/TM7SF2/APOF/IDI1/APOA5/CYP27A1/ACAT2/DHCR24/SQLE/FDFT1/LEPR/CYP8B1/SC5D/DGAT2/HDLBP/LIPC/LDLR/DHCR7/CYP4V2/FDX1/HMGCR/POR/ACADVL/APOB/SEC14L2/LIPA/HMGCS1/NR0B2/PON1/INSIG2/APOE/PMVK/CYP7A1/FDPS/EBP/CES1/HMGCS2/MVD/CAT/RXRA/ACAA2/LSS/APOC1/APOA2/APOA1/SOD1/ERLIN2/SMPD1/CLN8/APP/NPC2/NSDHL/AKR1D1/HSD17B7/EPHX2/NFYB/ELOVL6/FASN/SNX17/GBA/CYB5R3/SCARB1/CNBP/NFE2L1/NR1H4/HSD3B…	74
GO:0032984	BP	GO:0032984	protein-containing complex disassembly	113/2625	323/18670	1.21981e-21	1.20092e-19	9.33391e-20	MRPL41/LAMP2/INSR/GADD45GIP1/SPTBN1/RDX/MRPL54/MRPS34/MAP1LC3A/MYC/GABARAPL1/MRPL23/CFL2/BNIP3/MAP1LC3B/MRPL36/MRPS12/DSTN/VAMP8/CHMP2A/EIF5A/ZMPSTE24/MRPL13/MRPL24/OXA1L/CHCHD10/MRPL57/MRPS33/MRPL4/MRPL15/CIB1/MRPL52/CLN3/MRPS16/MRPL19/MCOLN1/MRPS18C/MRPL40/MRPL34/VCP/DAP3/MRPL55/NAPA/CHMP5/MRPS5/RPL23/MRPS14/MRPL1/MRPS21/MRPS15/HSPA8/GABARAPL2/TRMT112/MRPL14/MRPS36/APEH/MRPL44/GSPT1/MRPL32/ZFAN…	113
GO:0061418	BP	GO:0061418	regulation of transcription from RNA polymerase II promoter in response to hypoxia	47/2625	77/18670	1.69422e-21	1.64151e-19	1.27583e-19	HIGD1A/PSMF1/PSMC4/PSMB6/PSMD8/EPAS1/PSMB5/CITED2/EGLN1/PSMA2/PSME2/PSMB7/PSMC6/PSMB1/PSMA4/PSMD7/UBA52/PSMC3/PSMB3/UBB/UBC/RPS27A/PSMC2/PSMB2/EGR1/PSME1/PSMA3/NFE2L2/PSMA1/PSMA7/PSMA5/PSMB4/PSMC1/RBX1/PSMD1/PSMD4/PSMD11/PSMC5/PSMD2/PSMD6/PSMD3/PSMD13/PSMB8/PSMD12/PSMD14/PSMB9/VEGFA	47
GO:0006066	BP	GO:0006066	alcohol metabolic process	123/2625	370/18670	2.79428e-21	2.65804e-19	2.0659e-19	INSIG1/PCK1/SCD/ANGPTL3/MSMO1/TM7SF2/APOF/IDI1/GOT1/APOA5/CYP2D6/SULT2A1/CYP27A1/ACAT2/DHCR24/SQLE/HAO1/IDH2/FDFT1/SORD/LEPR/PCK2/SC5D/GK/ADH6/DGAT2/HDLBP/RDH11/LIPC/LDLR/DHCR7/FDX1/HMGCR/POR/ACADVL/ADH1A/APOB/SEC14L2/ALDH3A2/GCH1/HMGCS1/NR0B2/PON1/INSIG2/APOE/ALDH1A1/PMVK/CYP7A1/FDPS/AKR1C1/EBP/ADH1B/ALDH2/CES1/PTS/IMPAD1/AKR1C4/HMGCS2/MVD/CAT/RXRA/ACAA2/PCBD1/CBR4/QDPR/LSS/RDH10/PTEN/RBP4/SULT1…	123
GO:0062012	BP	GO:0062012	regulation of small molecule metabolic process	136/2625	429/18670	2.83048e-21	2.65804e-19	2.0659e-19	INSIG1/SCD/GNMT/APOC2/TM7SF2/IDI1/APOA5/RGN/INSR/SQLE/FDFT1/LEPR/CEACAM1/SC5D/DGAT2/IRS2/PLIN5/GPLD1/RORA/ELOVL5/LDLR/DHCR7/PPARGC1A/HMGCR/POR/ACADVL/APOB/SEC14L2/MST1/HMGCS1/INSIG2/APOE/PSMF1/PMVK/FBP1/ADIPOR1/CYP7A1/PSMC4/ENTPD5/FDPS/IRS1/CLYBL/PSMB6/LPGAT1/ZMPSTE24/PINK1/KHK/MVD/PSMD8/PSMB5/PROX1/FABP1/PSMA2/PSME2/PSMB7/LSS/AZIN1/RDH10/APOC1/PSMC6/PSMB1/PSMA4/SOD1/VCP/PSMD7/ERLIN2/PSMC3/PSMB3/…	136
GO:0009062	BP	GO:0009062	fatty acid catabolic process	56/2625	108/18670	1.37845e-20	1.27485e-18	9.90855e-19	PCK1/ACAT2/CYP4F3/HAO1/ACAT1/PCK2/ACAA1/CYP4F2/IRS2/HSD17B4/PLIN5/HADH/CYP4A11/SLC27A2/ACADVL/ALDH3A2/GCDH/ABHD3/AIG1/DECR1/ABHD2/NUDT7/ACOX2/PCCB/ETFB/ETFA/LPIN2/ECI2/IRS1/PHYH/ACOX1/SCP2/FABP1/ACAA2/ECHDC1/ECH1/HADHB/ECHS1/ABCD3/ACADM/LONP2/PEX2/ECI1/IVD/ACBD5/ETFDH/ECHDC2/HAO2/EHHADH/AKT2/CYP4F12/HADHA/PECR/HIBCH/ACOT8/CROT	56
GO:0016042	BP	GO:0016042	lipid catabolic process	113/2625	333/18670	1.93363e-20	1.76162e-18	1.36918e-18	PLA2G2A/PCK1/ANGPTL3/APOC2/CPS1/APOA5/HSD17B11/SULT2A1/CYP27A1/ACAT2/PSAP/CYP4F3/HAO1/ACAT1/PCK2/ACAA1/HEXB/CYP4F2/IRS2/HSD17B4/PLIN5/GPLD1/HADH/LIPC/LDLR/FUCA1/CYP4A11/PLA2G12B/LRCOL1/SLC27A2/PDE3B/ASPG/ACADVL/AADAC/MGST2/APOB/PLA2G12A/ALDH3A2/LIPA/GCDH/ABHD3/AIG1/DECR1/PLD3/APOE/ABHD2/NUDT7/CYP7A1/ACOX2/HINT2/PCCB/ETFB/HSD17B6/ETFA/PRDX6/LPIN2/ECI2/IRS1/CES1/PHYH/ACOX1/SCP2/PNPLA2/FABP1/ACAA2/E…	113
GO:0002474	BP	GO:0002474	antigen processing and presentation of peptide antigen via MHC class I	52/2625	96/18670	2.43526e-20	2.186e-18	1.69902e-18	PDIA3/SAR1B/CANX/PSMF1/PSMC4/VAMP8/PSMB6/CALR/PSMD8/PSMB5/TAPBP/PSMA2/SEC23A/PSME2/PSMB7/PSMC6/PSMB1/PSMA4/PSMD7/PSMC3/PSMB3/PSMC2/PSMB2/B2M/PSME1/PSMA3/PSMA1/PSMA7/BCAP31/PSMA5/PSMB4/PSMC1/PSMD1/PSMD4/TAPBPL/PSMD11/PSMC5/PSMD2/PSMD6/HLA-B/PSMD3/HLA-C/SNAP23/HLA-A/PSMD13/SEC31A/HLA-E/PSMB8/PSMD12/PSMD14/SEC13/PSMB9	52
GO:0010498	BP	GO:0010498	proteasomal protein catabolic process	144/2625	477/18670	3.07086e-20	2.71659e-18	2.11142e-18	HSPA5/SDF2L1/DNAJB9/SEL1L/CAMLG/EDEM3/FBXL15/UBE2B/SDCBP/APOE/PSMF1/DCAF11/TRIB1/PSMC4/UBXN6/HERPUD1/DDRGK1/PSMB6/DERL1/OS9/PINK1/PRKACA/UBE2D3/PSMD8/HSP90B1/PSMB5/SIAH2/BIRC2/PSMA2/CLU/ERLEC1/PSME2/PSMB7/PSMC6/SKP1/PSMB1/PSMA4/RAD23B/VCP/PSMD7/IFI27/RNF103/UBA52/ERLIN2/GPX1/AUP1/UBXN8/PSMC3/PSMB3/UBB/FBXW5/FMR1/ALAD/UBC/STT3B/RPS27A/PSMC2/PSMB2/UBXN1/ANAPC16/GABARAPL2/HSPBP1/FHIT/NEDD4L/PSME1/RP…	144
GO:0002479	BP	GO:0002479	antigen processing and presentation of exogenous peptide antigen via MHC class I, TAP-dependent	45/2625	75/18670	3.26846e-20	2.8501e-18	2.21518e-18	PDIA3/PSMF1/PSMC4/VAMP8/PSMB6/CALR/PSMD8/PSMB5/TAPBP/PSMA2/PSME2/PSMB7/PSMC6/PSMB1/PSMA4/PSMD7/PSMC3/PSMB3/PSMC2/PSMB2/B2M/PSME1/PSMA3/PSMA1/PSMA7/PSMA5/PSMB4/PSMC1/PSMD1/PSMD4/PSMD11/PSMC5/PSMD2/PSMD6/HLA-B/PSMD3/HLA-C/SNAP23/HLA-A/PSMD13/HLA-E/PSMB8/PSMD12/PSMD14/PSMB9	45
GO:1903311	BP	GO:1903311	regulation of mRNA metabolic process	110/2625	324/18670	5.98756e-20	5.14761e-18	4.00088e-18	TOB1/ZFP36/PSMF1/PSMC4/PRDX6/RBM42/HNRNPA0/PSMB6/PSMD8/PSMB5/YBX1/CARHSP1/EXOSC4/PABPC1/ZFP36L1/PSMA2/NPM1/PSME2/PSMB7/BTG2/PSMC6/PSMB1/PSMA4/PABPC4/PSMD7/UBA52/PSMC3/PSMB3/UBB/RBM3/FMR1/HSF1/EXOSC5/EIF4G1/UBC/RPS27A/PSMC2/PSMB2/HSPA8/SAP18/CTR9/PSME1/PSMA3/PSMA1/C1QBP/YTHDF3/CIRBP/HNRNPK/PSMA7/SRSF2/PSMA5/PAPOLA/PSMB4/ANP32A/HNRNPU/MBNL2/SERBP1/PSMC1/PSMD1/PSMD4/C9orf78/PSMD11/HSPB1/HNRNPC/PSMC5…	110
GO:0009060	BP	GO:0009060	aerobic respiration	49/2625	88/18670	6.17581e-20	5.23571e-18	4.06935e-18	COX5A/FH/IDH2/SUCLG2/ACO1/NDUFS7/BNIP3/SDHC/FXN/UQCRC2/MDH1/BLOC1S1/COX5B/SDHD/SDHA/MDH2/SURF1/OXA1L/UQCRC1/COX6B1/NNT/CAT/UQCRB/COX6C/UQCRH/IDH1/VCP/NDUFA4/COX7B/COX7A2L/COX8A/DLAT/COX7C/COX4I1/CYCS/SUCLG1/NDUFS8/UQCR10/MTFR1/SHMT2/PDHB/DHTKD1/COX6A1/ACO2/DLD/IDH3B/PDHA1/SDHB/IDH3G	49
GO:0019395	BP	GO:0019395	fatty acid oxidation	52/2625	99/18670	1.52185e-19	1.27251e-17	9.89035e-18	ACAT2/HAO1/ACAT1/ACAA1/ACSM1/DGAT2/IRS2/HSD17B4/PLIN5/HADH/CYP4V2/PPARGC1A/SLC27A2/POR/ACADVL/ALDH3A2/GCDH/DECR1/ADIPOR1/ACOX2/ETFB/ETFA/ECI2/IRS1/PHYH/ACOX1/SCP2/FABP1/ACAA2/ECHDC1/ECH1/HADHB/ECHS1/ABCD3/ACADM/LONP2/PEX2/ECI1/ADIPOR2/IVD/ETFDH/ECHDC2/HAO2/EHHADH/AKT2/HADHA/PECR/HIBCH/PRKAA1/ACOT8/CROT/PDK4	52
GO:0043161	BP	GO:0043161	proteasome-mediated ubiquitin-dependent protein catabolic process	130/2625	419/18670	1.7145e-19	1.41423e-17	1.09918e-17	HSPA5/DNAJB9/SEL1L/CAMLG/EDEM3/FBXL15/UBE2B/SDCBP/PSMF1/DCAF11/TRIB1/PSMC4/HERPUD1/DDRGK1/PSMB6/DERL1/OS9/UBE2D3/PSMD8/HSP90B1/PSMB5/SIAH2/BIRC2/PSMA2/CLU/ERLEC1/PSME2/PSMB7/PSMC6/SKP1/PSMB1/PSMA4/RAD23B/VCP/PSMD7/IFI27/RNF103/UBA52/ERLIN2/AUP1/UBXN8/PSMC3/PSMB3/UBB/FBXW5/UBC/STT3B/RPS27A/PSMC2/PSMB2/UBXN1/ANAPC16/HSPBP1/FHIT/NEDD4L/PSME1/RPL11/SEC61B/PSMA3/RBCK1/ANAPC11/NFE2L2/WWP1/SUMO1/PSMA1/C…	130
GO:1901606	BP	GO:1901606	alpha-amino acid catabolic process	54/2625	106/18670	1.92819e-19	1.56929e-17	1.2197e-17	HPD/MAT1A/TDO2/TAT/HGD/ARG1/GOT1/GPT/GLUL/OTC/PAH/FAH/SHMT1/ACAT1/GCSH/HAAO/CDO1/ALDH6A1/GLUD1/GPT2/OAT/KMO/AASS/AMDHD1/GCDH/HAL/SDS/ALDH8A1/CRYM/ALDH7A1/GCAT/PRODH2/GLS2/MCCC2/AGXT/GOT2/PCBD1/QDPR/HIBADH/PIPOX/HNMT/HMGCL/SHMT2/IVD/AGXT2/ACMSD/AHCY/SDSL/DLD/ALDH4A1/HIBCH/GSTZ1/FTCD/AFMID	54
GO:0022613	BP	GO:0022613	ribonucleoprotein complex biogenesis	140/2625	468/18670	2.5687e-19	2.06308e-17	1.60348e-17	GLUL/RCL1/FAM207A/EIF3E/RPS2/C1D/EIF3H/MRPL36/GTF3A/EIF3K/EIF3G/EIF3L/EIF3F/GTF2H5/IMP3/EXOSC4/RPS27L/NPM1/PTEN/RPS9/RPL12/RPS24/EIF3M/RPL26/RPS5/EIF3J/RPL13A/SNRPE/RPL3/RPS28/NOP10/RPS19/POP4/RPS14/RPL7A/RPS21/RPL7/RPS6/SNRPD2/RPL14/EXOSC5/RPS15/RPL10A/RPL24/RPS16/MRPL1/WDR18/RPL10/RPL38/RUVBL2/ZNF593/RPS17/RPL11/RPS8/RPSA/SBDS/SNRPG/RSL24D1/ISG20/TRMT112/C1QBP/FRG1/RPL27/RPS27/RPL5/EIF2S2/FBL/P…	140
GO:0043618	BP	GO:0043618	regulation of transcription from RNA polymerase II promoter in response to stress	58/2625	121/18670	3.97314e-19	3.14962e-17	2.44797e-17	HSPA5/HIGD1A/CEBPB/PSMF1/PSMC4/PSMB6/ATF6/PSMD8/EPAS1/PSMB5/CITED2/TMBIM6/EGLN1/PSMA2/PSME2/PSMB7/PSMC6/PSMB1/PSMA4/PSMD7/UBA52/PSMC3/PSMB3/UBB/HSF1/CREB3L3/UBC/RPS27A/JUN/PSMC2/PSMB2/EGR1/PSME1/PSMA3/NFE2L2/PSMA1/PSMA7/PSMA5/PSMB4/PSMC1/RBX1/PSMD1/PSMD4/PSMD11/ATF4/PSMC5/PSMD2/PSMD6/ATF3/PSMD3/PSMD13/PSMB8/PSMD12/DNAJB1/PSMD14/PSMB9/DDIT3/VEGFA	58
GO:0034440	BP	GO:0034440	lipid oxidation	52/2625	101/18670	4.88393e-19	3.82199e-17	2.97056e-17	ACAT2/HAO1/ACAT1/ACAA1/ACSM1/DGAT2/IRS2/HSD17B4/PLIN5/HADH/CYP4V2/PPARGC1A/SLC27A2/POR/ACADVL/ALDH3A2/GCDH/DECR1/ADIPOR1/ACOX2/ETFB/ETFA/ECI2/IRS1/PHYH/ACOX1/SCP2/FABP1/ACAA2/ECHDC1/ECH1/HADHB/ECHS1/ABCD3/ACADM/LONP2/PEX2/ECI1/ADIPOR2/IVD/ETFDH/ECHDC2/HAO2/EHHADH/AKT2/HADHA/PECR/HIBCH/PRKAA1/ACOT8/CROT/PDK4	52
GO:0043488	BP	GO:0043488	regulation of mRNA stability	73/2625	177/18670	5.36696e-19	4.14683e-17	3.22304e-17	ZFP36/PSMF1/PSMC4/HNRNPA0/PSMB6/PSMD8/PSMB5/YBX1/CARHSP1/EXOSC4/PABPC1/ZFP36L1/PSMA2/NPM1/PSME2/PSMB7/PSMC6/PSMB1/PSMA4/PABPC4/PSMD7/UBA52/PSMC3/PSMB3/UBB/FMR1/EXOSC5/EIF4G1/UBC/RPS27A/PSMC2/PSMB2/HSPA8/PSME1/PSMA3/PSMA1/YTHDF3/CIRBP/PSMA7/PSMA5/PSMB4/ANP32A/HNRNPU/SERBP1/PSMC1/PSMD1/PSMD4/PSMD11/HSPB1/HNRNPC/PSMC5/PSMD2/PSMD6/XPO1/EXOSC1/YWHAZ/PSMD3/PUM2/YWHAB/PSMD13/THRAP3/YTHDF2/ROCK1/HNRNPM/S…	73
GO:0042590	BP	GO:0042590	antigen processing and presentation of exogenous peptide antigen via MHC class I	45/2625	79/18670	5.91777e-19	4.51526e-17	3.50939e-17	PDIA3/PSMF1/PSMC4/VAMP8/PSMB6/CALR/PSMD8/PSMB5/TAPBP/PSMA2/PSME2/PSMB7/PSMC6/PSMB1/PSMA4/PSMD7/PSMC3/PSMB3/PSMC2/PSMB2/B2M/PSME1/PSMA3/PSMA1/PSMA7/PSMA5/PSMB4/PSMC1/PSMD1/PSMD4/PSMD11/PSMC5/PSMD2/PSMD6/HLA-B/PSMD3/HLA-C/SNAP23/HLA-A/PSMD13/HLA-E/PSMB8/PSMD12/PSMD14/PSMB9	45
GO:0006790	BP	GO:0006790	sulfur compound metabolic process	118/2625	372/18670	1.22429e-18	9.22601e-17	7.17073e-17	SCD/MAT1A/TDO2/GNMT/BAAT/CPS1/CTH/MGST3/ACSM2B/MPST/ACSM2A/ACSL1/SULT2A1/ACAT1/HAGH/SUCLG2/CDO1/HEXB/ACSL4/TST/HYAL1/ACSM1/DGAT2/HSD17B4/HSD17B12/ACOT12/MTHFD1/ELOVL5/PCYOX1/NAT8/ACSL5/HS3ST3B1/AASS/GAMT/MGST2/HMGCS1/GCDH/HSPA9/GSTO1/MPC1/PMVK/TPST2/ACSL3/NUDT7/TECR/FXN/PCCB/ADI1/ALDH5A1/CNDP2/ACOT13/MCCC2/AGXT/SLC35D1/GSTK1/IMPAD1/GLRX2/HMGCS2/MVD/ESD/DBI/GPX4/CBR4/TSTD1/MGST1/SULT1A1/MPC2/IDH1/…	118
GO:0043620	BP	GO:0043620	regulation of DNA-templated transcription in response to stress	59/2625	127/18670	1.33368e-18	9.92782e-17	7.71619e-17	HSPA5/HIGD1A/CEBPB/PSMF1/PSMC4/PSMB6/ATF6/PSMD8/EPAS1/PSMB5/CITED2/TMBIM6/EGLN1/PSMA2/PSME2/PSMB7/PSMC6/PSMB1/PSMA4/PSMD7/UBA52/PSMC3/PSMB3/UBB/HSF1/CREB3L3/UBC/RPS27A/JUN/PSMC2/PSMB2/EGR1/PSME1/PSMA3/NFE2L2/PSMA1/PSMA7/PSMA5/PSMB4/PSMC1/RBX1/PSMD1/PSMD4/PSMD11/ATF4/PSMC5/PSMD2/PSMD6/ATF3/PSMD3/PSMD13/PSMB8/BCLAF1/PSMD12/DNAJB1/PSMD14/PSMB9/DDIT3/VEGFA	59
GO:0033238	BP	GO:0033238	regulation of cellular amine metabolic process	45/2625	81/18670	2.27523e-18	1.67325e-16	1.3005e-16	ABAT/PSMF1/PSMC4/PSMB6/PSMD8/PSMB5/PSMA2/PSME2/PSMB7/AZIN1/PSMC6/PSMB1/PSMA4/PSMD7/PSMC3/PSMB3/MAOB/PSMC2/PSMB2/PSME1/OAZ1/PSMA3/PSMA1/PSMA7/PARK7/BHMT/PSMA5/PSMB4/PSMC1/PSMD1/PSMD4/PSMD11/ACMSD/OAZ2/PSMC5/PSMD2/PSMD6/PSMD3/PSMD13/NR1H4/PSMB8/PSMD12/PSMD14/VPS35/PSMB9	45
GO:0043487	BP	GO:0043487	regulation of RNA stability	73/2625	183/18670	5.01907e-18	3.56497e-16	2.7708e-16	ZFP36/PSMF1/PSMC4/HNRNPA0/PSMB6/PSMD8/PSMB5/YBX1/CARHSP1/EXOSC4/PABPC1/ZFP36L1/PSMA2/NPM1/PSME2/PSMB7/PSMC6/PSMB1/PSMA4/PABPC4/PSMD7/UBA52/PSMC3/PSMB3/UBB/FMR1/EXOSC5/EIF4G1/UBC/RPS27A/PSMC2/PSMB2/HSPA8/PSME1/PSMA3/PSMA1/YTHDF3/CIRBP/PSMA7/PSMA5/PSMB4/ANP32A/HNRNPU/SERBP1/PSMC1/PSMD1/PSMD4/PSMD11/HSPB1/HNRNPC/PSMC5/PSMD2/PSMD6/XPO1/EXOSC1/YWHAZ/PSMD3/PUM2/YWHAB/PSMD13/THRAP3/YTHDF2/ROCK1/HNRNPM/S…	73
GO:0035966	BP	GO:0035966	response to topologically incorrect protein	77/2625	199/18670	5.02273e-18	3.56497e-16	2.7708e-16	HSPA5/IGFBP1/XBP1/CTH/SDF2L1/SERP1/F12/DNAJB9/DNAJC3/EDEM3/LMNA/MYDGF/ACADVL/YIF1A/HSPA9/PDIA6/CANX/HERPUD1/MANF/DERL1/ATF6/CALR/TMEM33/ERP44/HSP90B1/TMBIM6/SRPRB/CLU/DNAJB11/ERO1A/HYOU1/VCP/HSF1/CREB3L3/CREB3/STT3B/HSPA4/HSPA8/TPP1/PIK3R1/TM7SF3/NFE2L2/DNAJA1/SHC1/JKAMP/SSR1/DERL2/UBXN4/HSPE1/UBE2W/SYVN1/BAX/SRPRA/HSPB1/ATF4/GFPT1/TLN1/COPS5/AMFR/HSP90AA1/ATF3/CDK5RAP3/HSP90AB1/ATP6V0D1/RNF5/SEC…	77
GO:0061013	BP	GO:0061013	regulation of mRNA catabolic process	77/2625	199/18670	5.02273e-18	3.56497e-16	2.7708e-16	TOB1/ZFP36/PSMF1/PSMC4/HNRNPA0/PSMB6/PSMD8/PSMB5/YBX1/CARHSP1/EXOSC4/PABPC1/ZFP36L1/PSMA2/NPM1/PSME2/PSMB7/BTG2/PSMC6/PSMB1/PSMA4/PABPC4/PSMD7/UBA52/PSMC3/PSMB3/UBB/FMR1/EXOSC5/EIF4G1/UBC/RPS27A/PSMC2/PSMB2/HSPA8/PSME1/PSMA3/PSMA1/YTHDF3/CIRBP/PSMA7/PSMA5/PSMB4/ANP32A/HNRNPU/SERBP1/PSMC1/PSMD1/PSMD4/PSMD11/HSPB1/HNRNPC/PSMC5/PSMD2/PSMD6/XPO1/EXOSC1/YWHAZ/PSMD3/POLR2G/PUM2/YWHAB/PSMD13/THRAP3/YTHD…	77
GO:0031145	BP	GO:0031145	anaphase-promoting complex-dependent catabolic process	44/2625	81/18670	1.72893e-17	1.21303e-15	9.42806e-16	PSMF1/PSMC4/PSMB6/PSMD8/PSMB5/PSMA2/PSME2/PSMB7/PSMC6/PSMB1/PSMA4/PSMD7/UBA52/PSMC3/PSMB3/UBB/UBC/RPS27A/PSMC2/PSMB2/ANAPC16/PSME1/PSMA3/ANAPC11/PSMA1/PSMA7/PSMA5/PSMB4/PSMC1/PSMD1/PSMD4/PSMD11/PSMC5/BUB3/PSMD2/PSMD6/PSMD3/ANAPC15/PSMD13/PSMB8/PSMD12/PSMD14/ANAPC5/PSMB9	44
GO:0042254	BP	GO:0042254	ribosome biogenesis	99/2625	297/18670	1.82541e-17	1.26617e-15	9.84108e-16	GLUL/RCL1/FAM207A/RPS2/C1D/MRPL36/GTF3A/GTF2H5/IMP3/EXOSC4/RPS27L/NPM1/PTEN/RPS9/RPL12/RPS24/RPL26/RPS5/RPL3/RPS28/NOP10/RPS19/POP4/RPS14/RPL7A/RPS21/RPL7/RPS6/RPL14/EXOSC5/RPS15/RPL10A/RPL24/RPS16/MRPL1/WDR18/RPL10/RPL38/ZNF593/RPS17/RPL11/RPS8/RPSA/SBDS/RSL24D1/ISG20/TRMT112/C1QBP/FRG1/RPL27/RPS27/RPL5/FBL/PIH1D1/RPL26L1/EIF2A/MALSU1/NHP2/RPL23A/RPL35A/RPS7/RPL35/EIF6/MRPL22/RPLP0/DDX3X/DCAF13/…	99
GO:0002478	BP	GO:0002478	antigen processing and presentation of exogenous peptide antigen	70/2625	175/18670	2.03505e-17	1.39573e-15	1.0848e-15	PDIA3/SAR1B/CTSL/CANX/PSMF1/CLTA/PSMC4/VAMP8/PSMB6/CALR/PSMD8/PSMB5/TAPBP/PSMA2/SEC23A/PSME2/PSMB7/CTSD/PSMC6/KIF22/PSMB1/PSMA4/PSMD7/AP2S1/CTSF/PSMC3/PSMB3/PSMC2/PSMB2/B2M/PSME1/PSMA3/PSMA1/DCTN3/PSMA7/PSMA5/CLTC/CTSS/PSMB4/RAB7A/AP2B1/PSMC1/DCTN6/CAPZA2/PSMD1/PSMD4/PSMD11/PSMC5/PSMD2/PSMD6/HLA-B/DYNLL1/AP1S1/PSMD3/HLA-C/CD74/SNAP23/ARF1/HLA-A/PSMD13/SEC31A/HLA-E/ACTR10/PSMB8/PSMD12/AP2M1/PSMD14…	70
GO:0006986	BP	GO:0006986	response to unfolded protein	70/2625	176/18670	2.92073e-17	1.9809e-15	1.53962e-15	HSPA5/IGFBP1/XBP1/CTH/SERP1/DNAJB9/DNAJC3/EDEM3/LMNA/MYDGF/ACADVL/YIF1A/HSPA9/PDIA6/CANX/HERPUD1/MANF/DERL1/ATF6/CALR/TMEM33/ERP44/HSP90B1/TMBIM6/SRPRB/DNAJB11/ERO1A/HYOU1/VCP/HSF1/CREB3L3/CREB3/STT3B/HSPA4/HSPA8/TPP1/PIK3R1/TM7SF3/NFE2L2/DNAJA1/SHC1/JKAMP/SSR1/DERL2/UBXN4/HSPE1/SYVN1/BAX/SRPRA/HSPB1/ATF4/GFPT1/TLN1/COPS5/AMFR/HSP90AA1/ATF3/CDK5RAP3/HSP90AB1/ATP6V0D1/SEC31A/HSPD1/OPTN/HDGF/DNAJC4…	70
GO:0043624	BP	GO:0043624	cellular protein complex disassembly	80/2625	217/18670	3.22255e-17	2.16159e-15	1.68005e-15	MRPL41/GADD45GIP1/SPTBN1/RDX/MRPL54/MRPS34/MRPL23/CFL2/MRPL36/MRPS12/DSTN/EIF5A/MRPL13/MRPL24/OXA1L/MRPL57/MRPS33/MRPL4/MRPL15/CIB1/MRPL52/MRPS16/MRPL19/MRPS18C/MRPL40/MRPL34/DAP3/MRPL55/NAPA/MRPS5/MRPS14/MRPL1/MRPS21/MRPS15/HSPA8/TRMT112/MRPL14/MRPS36/APEH/MRPL44/GSPT1/MRPL32/MRPL51/MRPS26/MRPS30/ETF1/SPTAN1/MRPL22/MRPS28/MRPS25/MRPL27/CAPZA2/MRPL21/AURKAIP1/MRPL33/CHCHD1/MRPL12/MRPL37/MRPS35/CF…	80
GO:0006695	BP	GO:0006695	cholesterol biosynthetic process	41/2625	75/18670	1.59742e-16	1.05985e-14	8.23749e-15	INSIG1/SCD/MSMO1/TM7SF2/IDI1/APOA5/ACAT2/DHCR24/SQLE/FDFT1/SC5D/DHCR7/HMGCR/POR/APOB/SEC14L2/HMGCS1/INSIG2/APOE/PMVK/CYP7A1/FDPS/EBP/CES1/HMGCS2/MVD/ACAA2/LSS/APOA1/SOD1/ERLIN2/NSDHL/HSD17B7/NFYB/ELOVL6/FASN/CYB5R3/CNBP/RAN/PRKAA1/GPAM	41
GO:0048002	BP	GO:0048002	antigen processing and presentation of peptide antigen	72/2625	189/18670	1.61703e-16	1.06133e-14	8.24895e-15	PDIA3/SAR1B/CTSL/CANX/PSMF1/CLTA/PSMC4/VAMP8/PSMB6/CALR/PSMD8/PSMB5/TAPBP/PSMA2/SEC23A/PSME2/PSMB7/CTSD/PSMC6/KIF22/PSMB1/PSMA4/PSMD7/AP2S1/CTSF/PSMC3/PSMB3/PSMC2/PSMB2/B2M/PSME1/PSMA3/PSMA1/DCTN3/PSMA7/BCAP31/PSMA5/CLTC/CTSS/PSMB4/RAB7A/AP2B1/PSMC1/DCTN6/CAPZA2/PSMD1/PSMD4/TAPBPL/PSMD11/PSMC5/PSMD2/PSMD6/HLA-B/DYNLL1/AP1S1/PSMD3/HLA-C/CD74/SNAP23/ARF1/HLA-A/PSMD13/SEC31A/HLA-E/ACTR10/PSMB8/PSMD1…	72
GO:0019884	BP	GO:0019884	antigen processing and presentation of exogenous antigen	70/2625	182/18670	2.36508e-16	1.53579e-14	1.19366e-14	PDIA3/SAR1B/CTSL/CANX/PSMF1/CLTA/PSMC4/VAMP8/PSMB6/CALR/PSMD8/PSMB5/TAPBP/PSMA2/SEC23A/PSME2/PSMB7/CTSD/PSMC6/KIF22/PSMB1/PSMA4/PSMD7/AP2S1/CTSF/PSMC3/PSMB3/PSMC2/PSMB2/B2M/PSME1/PSMA3/PSMA1/DCTN3/PSMA7/PSMA5/CLTC/CTSS/PSMB4/RAB7A/AP2B1/PSMC1/DCTN6/CAPZA2/PSMD1/PSMD4/PSMD11/PSMC5/PSMD2/PSMD6/HLA-B/DYNLL1/AP1S1/PSMD3/HLA-C/CD74/SNAP23/ARF1/HLA-A/PSMD13/SEC31A/HLA-E/ACTR10/PSMB8/PSMD12/AP2M1/PSMD14…	70
GO:0051604	BP	GO:0051604	protein maturation	94/2625	285/18670	2.56992e-16	1.65124e-14	1.28339e-14	SERPINF2/HPN/CPB2/DHCR24/TFR2/GCSH/PERP/F12/SPCS3/CIDEB/F7/PMPCA/CPN1/F9/ENPEP/PCSK6/C1R/CPE/CTSZ/CCS/ERO1B/FXN/UQCRC2/FURIN/FGA/PRDX4/TMEM59/CISD3/CES1/TMEM208/IMMP2L/PSENEN/SPCS2/CALR/ZMPSTE24/PRKACA/TIMM17A/FGB/BIRC2/FGG/CLN3/SEC11C/DNAJB11/ERO1A/APOH/MYH9/ATP6AP2/NDUFAB1/SPCS1/CTSH/LONP2/KLKB1/ECE1/STOML2/HM13/CTSS/ADAM10/PMPCB/DHPS/C1RL/CPD/TMEM98/NAA20/SRGN/F11/PLGRKT/GLRX3/NAA10/ISCA1/NAA5…	94
GO:1902653	BP	GO:1902653	secondary alcohol biosynthetic process	41/2625	76/18670	2.99977e-16	1.90736e-14	1.48245e-14	INSIG1/SCD/MSMO1/TM7SF2/IDI1/APOA5/ACAT2/DHCR24/SQLE/FDFT1/SC5D/DHCR7/HMGCR/POR/APOB/SEC14L2/HMGCS1/INSIG2/APOE/PMVK/CYP7A1/FDPS/EBP/CES1/HMGCS2/MVD/ACAA2/LSS/APOA1/SOD1/ERLIN2/NSDHL/HSD17B7/NFYB/ELOVL6/FASN/CYB5R3/CNBP/RAN/PRKAA1/GPAM	41
GO:0033865	BP	GO:0033865	nucleoside bisphosphate metabolic process	59/2625	140/18670	3.8367e-16	2.36558e-14	1.8386e-14	SCD/TDO2/BAAT/ACSM2B/ACSM2A/ACSL1/SULT2A1/ACAT1/SUCLG2/ACSL4/ACSM1/DGAT2/HSD17B4/HSD17B12/ACOT12/ELOVL5/ACSL5/HMGCR/AASS/HMGCS1/GCDH/MPC1/PMVK/TPST2/ACSL3/NUDT7/TECR/PANK3/ACOT13/MCCC2/IMPAD1/HMGCS2/MVD/DBI/CBR4/SULT1A1/MPC2/DLAT/PIPOX/SUCLG1/ENPP1/ACSS2/SLC25A1/HMGCL/HDDC3/PPCS/PDHB/GLYAT/HACD2/ELOVL6/FASN/HSD17B8/DLD/ABHD14B/ACOT8/PDHA1/GSTZ1/CROT/PDK4	59
GO:0033875	BP	GO:0033875	ribonucleoside bisphosphate metabolic process	59/2625	140/18670	3.8367e-16	2.36558e-14	1.8386e-14	SCD/TDO2/BAAT/ACSM2B/ACSM2A/ACSL1/SULT2A1/ACAT1/SUCLG2/ACSL4/ACSM1/DGAT2/HSD17B4/HSD17B12/ACOT12/ELOVL5/ACSL5/HMGCR/AASS/HMGCS1/GCDH/MPC1/PMVK/TPST2/ACSL3/NUDT7/TECR/PANK3/ACOT13/MCCC2/IMPAD1/HMGCS2/MVD/DBI/CBR4/SULT1A1/MPC2/DLAT/PIPOX/SUCLG1/ENPP1/ACSS2/SLC25A1/HMGCL/HDDC3/PPCS/PDHB/GLYAT/HACD2/ELOVL6/FASN/HSD17B8/DLD/ABHD14B/ACOT8/PDHA1/GSTZ1/CROT/PDK4	59
GO:0034032	BP	GO:0034032	purine nucleoside bisphosphate metabolic process	59/2625	140/18670	3.8367e-16	2.36558e-14	1.8386e-14	SCD/TDO2/BAAT/ACSM2B/ACSM2A/ACSL1/SULT2A1/ACAT1/SUCLG2/ACSL4/ACSM1/DGAT2/HSD17B4/HSD17B12/ACOT12/ELOVL5/ACSL5/HMGCR/AASS/HMGCS1/GCDH/MPC1/PMVK/TPST2/ACSL3/NUDT7/TECR/PANK3/ACOT13/MCCC2/IMPAD1/HMGCS2/MVD/DBI/CBR4/SULT1A1/MPC2/DLAT/PIPOX/SUCLG1/ENPP1/ACSS2/SLC25A1/HMGCL/HDDC3/PPCS/PDHB/GLYAT/HACD2/ELOVL6/FASN/HSD17B8/DLD/ABHD14B/ACOT8/PDHA1/GSTZ1/CROT/PDK4	59
GO:0044106	BP	GO:0044106	cellular amine metabolic process	56/2625	129/18670	4.3845e-16	2.6763e-14	2.0801e-14	TDO2/HAAO/ABAT/KMO/GCDH/SAT2/PSMF1/PSMC4/ALDH7A1/PSMB6/SAT1/PSMD8/PSMB5/PSMA2/PSME2/PSMB7/AZIN1/PSMC6/PSMB1/PSMA4/PSMD7/PSMC3/PSMB3/MAOB/PSMC2/PSMB2/HNMT/PSME1/OAZ1/PSMA3/PSMA1/PSMA7/PARK7/BHMT/PSMA5/PSMB4/DHPS/PSMC1/PSMD1/PSMD4/PSMD11/ACMSD/OAZ2/PSMC5/PSMD2/PSMD6/PSMD3/PSMD13/NR1H4/MAOA/PSMB8/PSMD12/PSMD14/VPS35/PSMB9/AFMID	56
GO:0051188	BP	GO:0051188	cofactor biosynthetic process	81/2625	231/18670	5.94175e-16	3.59093e-14	2.79098e-14	NNMT/SCD/MAT1A/RGN/ACSL1/NAMPT/ACAT1/QPRT/IDH2/ASPDH/HAGH/HAAO/PSAT1/ACSL4/HSD17B12/MTHFD1/ELOVL5/UROS/ACSL5/KMO/MGST2/ALAS1/GCH1/GCDH/HSPA9/MPC1/ACSL3/TECR/FXN/PANK3/NAPRT/NADK2/CNDP2/MOCS2/PTS/FLAD1/PCBD1/CBR4/QDPR/SLC25A39/MTHFS/MPC2/SOD1/UROD/DLAT/ALAD/MAOB/RFK/NDUFA9/ACSS2/MMADHC/SLC25A1/AKR1A1/NFE2L2/PPCS/GCLM/MAT2B/PDHB/HACD2/GLRX3/ACMSD/STAT3/ISCA1/ELOVL6/FASN/GCLC/HSD17B8/DLD/NFE2L1/HSCB…	81
GO:1902036	BP	GO:1902036	regulation of hematopoietic stem cell differentiation	39/2625	72/18670	1.32487e-15	7.92846e-14	6.16223e-14	HSPA9/PSMF1/PSMC4/PSMB6/PSMD8/PSMB5/PSMA2/PSME2/PSMB7/PSMC6/PSMB1/PSMA4/PSMD7/PSMC3/PSMB3/PSMC2/PSMB2/PSME1/PSMA3/NFE2L2/PSMA1/PSMA7/PSMA5/PSMB4/PSMC1/PSMD1/PSMD4/PSMD11/N4BP2L2/PSMC5/PSMD2/PSMD6/PSMD3/PSMD13/YTHDF2/PSMB8/PSMD12/PSMD14/PSMB9	39
GO:0071453	BP	GO:0071453	cellular response to oxygen levels	81/2625	234/18670	1.38228e-15	8.19169e-14	6.36683e-14	PCK1/NAMPT/HIGD1A/RORA/CPEB4/MYC/PPARGC1A/LMNA/PSMF1/BNIP3/PSMC4/PSMB6/PINK1/PSMD8/FAM162A/EPAS1/PSMB5/CITED2/TMBIM6/EGLN1/ZFP36L1/FABP1/ACAA2/PSMA2/PSME2/PSMB7/PTEN/ERO1A/P4HB/PSMC6/HYOU1/PSMB1/PSMA4/PSMD7/ATP6V1G1/UBA52/PSMC3/PSMB3/UBB/ATP6AP1/UBC/RPS27A/PSMC2/PSMB2/EGR1/PSME1/PSMA3/CHCHD2/NFE2L2/PSMA1/AIFM1/MALAT1/PSMA7/PSMA5/PSMB4/PSMC1/ATP6V1A/RBX1/PSMD1/PSMD4/PSMD11/UBQLN1/ATF4/PSMC5/PSMD2/…	81
GO:0036294	BP	GO:0036294	cellular response to decreased oxygen levels	77/2625	217/18670	1.47453e-15	8.65433e-14	6.7264e-14	PCK1/NAMPT/HIGD1A/RORA/CPEB4/MYC/PPARGC1A/LMNA/PSMF1/BNIP3/PSMC4/PSMB6/PINK1/PSMD8/FAM162A/EPAS1/PSMB5/CITED2/TMBIM6/EGLN1/ZFP36L1/FABP1/ACAA2/PSMA2/PSME2/PSMB7/PTEN/ERO1A/P4HB/PSMC6/HYOU1/PSMB1/PSMA4/PSMD7/UBA52/PSMC3/PSMB3/UBB/UBC/RPS27A/PSMC2/PSMB2/EGR1/PSME1/PSMA3/CHCHD2/NFE2L2/PSMA1/AIFM1/MALAT1/PSMA7/PSMA5/PSMB4/PSMC1/RBX1/PSMD1/PSMD4/PSMD11/UBQLN1/ATF4/PSMC5/PSMD2/PSMD6/PHB2/PGK1/PSMD3/PSM…	77
GO:0042176	BP	GO:0042176	regulation of protein catabolic process	113/2625	381/18670	1.55812e-15	9.05784e-14	7.04003e-14	C4BPA/CST3/RGN/RDX/CD81/F13B/GPLD1/LDLR/CAMLG/TIMP3/HMGCR/C4BPB/SDCBP/VPS28/APOE/PSMF1/SH3D19/SNX3/TRIB1/GPC3/PSMC4/NDUFA13/FURIN/HERPUD1/DDRGK1/OS9/PINK1/PRKACA/CDH1/CLU/ERLEC1/PSME2/AZIN1/PTEN/RNF128/EFNA1/RAD23B/VCP/EEF1A1/PIN1/GPX1/UBB/FMR1/ALAD/RPL23/PSMC2/UBXN1/SNF8/GABARAPL2/HSPBP1/FHIT/NEDD4L/PSME1/TIMP1/RPL11/OAZ1/EGFR/NFE2L2/WWP1/SUMO1/CHEK2/COMMD1/RPL5/RNFT1/PARK7/BCAP31/TIPARP/DERL2/R…	113
GO:0072330	BP	GO:0072330	monocarboxylic acid biosynthetic process	81/2625	237/18670	3.15121e-15	1.81462e-13	1.41038e-13	CYP2E1/INSIG1/SCD/APOC2/BAAT/XBP1/CYP2C9/SLC27A5/APOA5/RGN/HACD3/CYP2C8/ACSM2B/ACSM2A/CYP2D6/HPGD/CYP27A1/MIF/CYP8B1/CEACAM1/ACSM1/HSD17B4/HSD17B12/ACOT12/LIPC/ELOVL5/ABAT/KMO/SLC27A2/ACADVL/GAMT/ABHD3/GATM/INSIG2/SDS/ABHD2/ALDH8A1/ACSL3/ADIPOR1/TECR/CYP7A1/ACOX2/AGXT/LPGAT1/AKR1C4/SCP2/PROX1/GPX4/CBR4/RDH10/CBR1/APOC1/ERLIN2/NDUFAB1/APOC3/ABCD3/ACSS2/NR1H2/ADIPOR2/AKR1D1/QKI/PARK7/AKR1C3/EPHX2/E…	81
GO:0009308	BP	GO:0009308	amine metabolic process	57/2625	138/18670	3.54861e-15	2.02437e-13	1.5734e-13	TDO2/HAAO/ABAT/KMO/GCDH/SAT2/PSMF1/PSMC4/ALDH7A1/PSMB6/SAT1/PSMD8/PSMB5/PSMA2/PSME2/PSMB7/AZIN1/SULT1A1/PSMC6/PSMB1/PSMA4/PSMD7/PSMC3/PSMB3/MAOB/PSMC2/PSMB2/HNMT/PSME1/OAZ1/PSMA3/PSMA1/PSMA7/PARK7/BHMT/PSMA5/PSMB4/DHPS/PSMC1/PSMD1/PSMD4/PSMD11/ACMSD/OAZ2/PSMC5/PSMD2/PSMD6/PSMD3/PSMD13/NR1H4/MAOA/PSMB8/PSMD12/PSMD14/VPS35/PSMB9/AFMID	57
GO:0006637	BP	GO:0006637	acyl-CoA metabolic process	48/2625	105/18670	4.68072e-15	2.62121e-13	2.03728e-13	SCD/TDO2/BAAT/ACSM2B/ACSM2A/ACSL1/ACAT1/SUCLG2/ACSL4/ACSM1/DGAT2/HSD17B4/HSD17B12/ACOT12/ELOVL5/ACSL5/AASS/HMGCS1/GCDH/MPC1/PMVK/ACSL3/NUDT7/TECR/ACOT13/HMGCS2/MVD/DBI/CBR4/MPC2/DLAT/PIPOX/SUCLG1/ACSS2/SLC25A1/HMGCL/PPCS/PDHB/GLYAT/HACD2/ELOVL6/FASN/HSD17B8/DLD/ACOT8/PDHA1/GSTZ1/PDK4	48
GO:0035383	BP	GO:0035383	thioester metabolic process	48/2625	105/18670	4.68072e-15	2.62121e-13	2.03728e-13	SCD/TDO2/BAAT/ACSM2B/ACSM2A/ACSL1/ACAT1/SUCLG2/ACSL4/ACSM1/DGAT2/HSD17B4/HSD17B12/ACOT12/ELOVL5/ACSL5/AASS/HMGCS1/GCDH/MPC1/PMVK/ACSL3/NUDT7/TECR/ACOT13/HMGCS2/MVD/DBI/CBR4/MPC2/DLAT/PIPOX/SUCLG1/ACSS2/SLC25A1/HMGCL/PPCS/PDHB/GLYAT/HACD2/ELOVL6/FASN/HSD17B8/DLD/ACOT8/PDHA1/GSTZ1/PDK4	48
GO:0006720	BP	GO:0006720	isoprenoid metabolic process	57/2625	139/18670	5.20014e-15	2.8856e-13	2.24278e-13	CYP2E1/APOC2/CYP2C9/IDI1/CYP2C8/CYP2D6/SDC2/SDC1/FDFT1/ADH6/DGAT2/RDH11/CYP4V2/HMGCR/ADH1A/APOB/ALDH3A2/HMGCS1/APOE/ALDH1A1/SDC4/PMVK/ALDH8A1/GPC3/APOM/FDPS/AKR1C1/ADH1B/PHYH/AKR1C4/HMGCS2/MVD/LSS/RDH10/RBP4/TTR/APOA2/APOA1/ADH4/ADH5/APOC3/RARRES2/CYP2C18/NPC2/CYP3A5/EGFR/AKR1C3/GPC6/DPAGT1/ADH1C/DHRS3/LRP1/DPM1/SCPEP1/PECR/AKR1B10/RDH16	57
GO:0048193	BP	GO:0048193	Golgi vesicle transport	109/2625	368/18670	5.49151e-15	3.01352e-13	2.34219e-13	INSIG1/F5/GOLT1A/SPTBN1/PROC/F7/TMED7/F9/SAR1B/YIF1A/F2/SCAMP1/LAMP1/SURF4/F10/SEC16B/MYO1B/ACSL3/VAMP5/CTSZ/VAPA/CNIH1/KDELR2/CD59/USO1/TMED2/TMED10/KIF1C/MCFD2/VAMP8/USE1/TRAPPC1/TMED9/VPS51/TAPBP/LMAN2/COPE/TFG/LYPLA1/PROS1/SEC23A/KRT18/SERPINA1/SAR1A/HYOU1/RAB1A/KIF22/TMED1/VCP/GOLPH3/ERGIC1/NAPA/YIF1B/TMED5/GABARAPL2/TRAPPC2L/TRAPPC6A/RAB10/RAB8A/DCTN3/COMMD1/RAB14/SCAMP3/SEC16A/BET1/ERGIC2/…	109
GO:0006694	BP	GO:0006694	steroid biosynthetic process	71/2625	196/18670	5.54743e-15	3.01352e-13	2.34219e-13	INSIG1/SCD/MSMO1/TM7SF2/BAAT/SLC27A5/IDI1/APOA5/HSD17B11/CYP27A1/ACAT2/DHCR24/SQLE/FDFT1/CYP8B1/HSD17B2/SC5D/HSD17B4/HSD17B12/DHCR7/PPARGC1A/FDX1/HMGCR/SLC27A2/POR/APOB/SEC14L2/HMGCS1/INSIG2/APOE/PMVK/CYP7A1/ACOX2/HINT2/FDPS/HSD17B6/EBP/CES1/AKR1C4/HMGCS2/MVD/SCP2/PROX1/ACAA2/LSS/APOA1/SOD1/ERLIN2/PBX1/EGR1/NSDHL/AKR1D1/HSD17B7/AKR1C3/NFYB/ELOVL6/FASN/CYB5R3/HSD17B8/SCARB1/CNBP/NR1H4/ATP1A1/HSD3B…	71
GO:0019882	BP	GO:0019882	antigen processing and presentation	78/2625	226/18670	5.57876e-15	3.01352e-13	2.34219e-13	PDIA3/RAB4A/RAB32/SAR1B/CTSL/CANX/PSMF1/CLTA/PSMC4/VAMP8/PSMB6/CALR/PSMD8/PSMB5/TAPBP/PSMA2/SEC23A/PSME2/PSMB7/CTSD/PSMC6/KIF22/PSMB1/PSMA4/PSMD7/AP2S1/CTSF/PSMC3/PSMB3/CTSH/PSMC2/PSMB2/B2M/PSME1/PSMA3/RAB10/PSMA1/DCTN3/PSMA7/RAB3B/BCAP31/RAB6A/PSMA5/CLTC/CTSS/PSMB4/RAB7A/AP2B1/PSMC1/DCTN6/CAPZA2/PSMD1/PSMD4/TAPBPL/PSMD11/PSMC5/PSMD2/PSMD6/HLA-B/DYNLL1/AP1S1/PSMD3/HLA-C/CD74/SNAP23/ARF1/HLA-A/PSM…	78
GO:0016126	BP	GO:0016126	sterol biosynthetic process	41/2625	81/18670	5.65131e-15	3.02593e-13	2.35184e-13	INSIG1/SCD/MSMO1/TM7SF2/IDI1/APOA5/ACAT2/DHCR24/SQLE/FDFT1/SC5D/DHCR7/HMGCR/POR/APOB/SEC14L2/HMGCS1/INSIG2/APOE/PMVK/CYP7A1/FDPS/EBP/CES1/HMGCS2/MVD/ACAA2/LSS/APOA1/SOD1/ERLIN2/NSDHL/HSD17B7/NFYB/ELOVL6/FASN/CYB5R3/CNBP/RAN/PRKAA1/GPAM	41
GO:0006635	BP	GO:0006635	fatty acid beta-oxidation	38/2625	72/18670	9.48798e-15	5.03606e-13	3.91417e-13	ACAT2/ACAT1/ACAA1/IRS2/HSD17B4/PLIN5/HADH/SLC27A2/ACADVL/GCDH/DECR1/ACOX2/ETFB/ETFA/ECI2/IRS1/ACOX1/SCP2/FABP1/ACAA2/ECHDC1/ECH1/HADHB/ECHS1/ABCD3/ACADM/LONP2/PEX2/ECI1/IVD/ETFDH/ECHDC2/EHHADH/AKT2/HADHA/HIBCH/ACOT8/CROT	38
GO:0072521	BP	GO:0072521	purine-containing compound metabolic process	128/2625	464/18670	9.73957e-15	5.12503e-13	3.98333e-13	SCD/TDO2/GNMT/BAAT/ACSM2B/ACSM2A/G6PC/ACSL1/SULT2A1/SHMT1/INSR/ACAT1/SUCLG2/CYC1/ACSL4/ACSM1/DGAT2/HSD17B4/HSD17B12/ACOT12/MTHFD1/GDA/AOX1/RORA/ELOVL5/ACSL5/PPARGC1A/HMGCR/GUK1/AASS/GAMT/NME4/HMGCS1/GCDH/XDH/MPC1/PMVK/TPST2/FBP1/ACSL3/NUDT7/TECR/PANK3/PGM1/ENTPD5/ACOT13/MCCC2/COX5B/IMPAD1/ALDOB/PINK1/HMGCS2/APRT/MVD/ALDOC/DBI/CBR4/AK3/SULT1A1/HINT1/TTR/MPC2/VCP/DNPH1/PRPSAP1/GPX1/DLAT/NME1/PIPOX/…	128
GO:0019216	BP	GO:0019216	regulation of lipid metabolic process	117/2625	410/18670	1.04892e-14	5.47229e-13	4.25323e-13	INSIG1/SCD/ANGPTL3/APOC2/TM7SF2/IDI1/APOA5/RGN/ACSL1/SULT2A1/PSAP/SQLE/LSR/FDFT1/CD81/CEACAM1/SC5D/DGAT2/IRS2/PLIN5/GPLD1/RORA/ELOVL5/LDLR/TNFRSF1A/DHCR7/CYP4A11/PPARGC1A/HMGCR/AGTR1/PDE3B/POR/ACADVL/AADAC/ALAS1/APOB/F2/SEC14L2/HMGCS1/PPP2R5A/INSIG2/APOE/ORMDL3/C3/PMVK/ACSL3/ADIPOR1/CYP7A1/AGT/FDPS/ANGPTL4/ABCB4/IRS1/ORMDL2/LPGAT1/PLPP1/ZMPSTE24/HMGCS2/MVD/ACOX1/PNPLA2/PROX1/RXRA/FABP1/LSS/RDH10/…	117
GO:0071456	BP	GO:0071456	cellular response to hypoxia	73/2625	207/18670	1.15884e-14	5.99456e-13	4.65915e-13	PCK1/HIGD1A/RORA/MYC/PPARGC1A/LMNA/PSMF1/BNIP3/PSMC4/PSMB6/PINK1/PSMD8/FAM162A/EPAS1/PSMB5/CITED2/TMBIM6/EGLN1/ZFP36L1/FABP1/ACAA2/PSMA2/PSME2/PSMB7/PTEN/ERO1A/P4HB/PSMC6/HYOU1/PSMB1/PSMA4/PSMD7/UBA52/PSMC3/PSMB3/UBB/UBC/RPS27A/PSMC2/PSMB2/EGR1/PSME1/PSMA3/CHCHD2/NFE2L2/PSMA1/MALAT1/PSMA7/PSMA5/PSMB4/PSMC1/RBX1/PSMD1/PSMD4/PSMD11/UBQLN1/PSMC5/PSMD2/PSMD6/PHB2/PGK1/PSMD3/PSMD13/MDM4/HP1BP3/PSMB8/P…	73
GO:0070498	BP	GO:0070498	interleukin-1-mediated signaling pathway	46/2625	100/18670	1.29555e-14	6.64541e-13	5.16501e-13	IL1RN/PSMF1/SQSTM1/PSMC4/PSMB6/PSMD8/NFKBIA/PSMB5/PSMA2/PSME2/PSMB7/PSMC6/SKP1/PSMB1/PSMA4/PSMD7/UBA52/PSMC3/PSMB3/UBB/UBC/RPS27A/PSMC2/PSMB2/EGR1/PSME1/PSMA3/PSMA1/PSMA7/PSMA5/PSMB4/TOLLIP/PSMC1/RBX1/PSMD1/PSMD4/PSMD11/PSMC5/PSMD2/PSMD6/PSMD3/PSMD13/PSMB8/PSMD12/PSMD14/PSMB9	46
GO:0006888	BP	GO:0006888	endoplasmic reticulum to Golgi vesicle-mediated transport	74/2625	212/18670	1.41387e-14	7.19187e-13	5.58974e-13	INSIG1/F5/GOLT1A/SPTBN1/PROC/F7/TMED7/F9/SAR1B/YIF1A/F2/F10/SEC16B/CTSZ/VAPA/CNIH1/KDELR2/CD59/USO1/TMED2/TMED10/MCFD2/TRAPPC1/TMED9/LMAN2/COPE/TFG/PROS1/SEC23A/SERPINA1/SAR1A/HYOU1/RAB1A/TMED1/VCP/ERGIC1/NAPA/YIF1B/TMED5/TRAPPC2L/TRAPPC6A/DCTN3/SEC16A/BET1/ERGIC2/BCAP31/ARF4/ERGIC3/KDELR1/SPTAN1/COPZ1/CNIH4/DCTN6/CAPZA2/PDCD6/YIPF5/MIA3/IER3IP1/DYNLL1/LMAN1/TRAPPC3/COPA/BCAP29/ARF1/COPB1/SEC31A/…	74
GO:0043574	BP	GO:0043574	peroxisomal transport	37/2625	70/18670	2.00066e-14	1.00926e-12	7.84428e-13	BAAT/HAO1/ACAA1/HSD17B4/SLC27A2/NUDT7/ACOX2/ECI2/AGXT/PHYH/GSTK1/UBE2D2/UBE2D3/ACOX1/SCP2/CAT/ECH1/IDH1/UBA52/UBB/PIPOX/ABCD3/UBC/RPS27A/LONP2/PEX16/PEX19/PEX2/ZFAND6/HMGCL/EPHX2/USP9X/HAO2/EHHADH/PECR/ACOT8/CROT	37
GO:0002576	BP	GO:0002576	platelet degranulation	53/2625	128/18670	2.89792e-14	1.44991e-12	1.12691e-12	A1BG/A2M/HRG/ITIH3/SERPINF2/PLG/LAMP2/F5/PSAP/SERPINA4/APLP2/LGALS3BP/TIMP3/ITIH4/SERPING1/SPP2/CDC37L1/SCCPDH/FN1/FGA/KNG1/MANF/CHID1/AHSG/FGB/TF/FGG/CLU/PROS1/SERPINA1/ORM2/APOA1/ALB/APOH/SOD1/ORM1/CD63/FAM3C/MAGED2/RARRES2/APP/TIMP1/CALM1/SRGN/TEX264/TLN1/TAGLN2/WDR1/ACTN4/VTI1B/ACTN1/TUBA4A/VEGFA	53
GO:0007031	BP	GO:0007031	peroxisome organization	40/2625	81/18670	3.53073e-14	1.75216e-12	1.36183e-12	BAAT/HAO1/ACAA1/HSD17B4/SLC27A2/SEC16B/NUDT7/ACOX2/FIS1/ECI2/AGXT/PHYH/GSTK1/UBE2D2/UBE2D3/ACOX1/SCP2/CAT/ECH1/IDH1/UBA52/UBB/PIPOX/ABCD3/UBC/RPS27A/LONP2/PEX16/PEX19/PEX2/ZFAND6/HMGCL/EPHX2/USP9X/HAO2/EHHADH/MFF/PECR/ACOT8/CROT	40
GO:0006625	BP	GO:0006625	protein targeting to peroxisome	36/2625	68/18670	4.21847e-14	2.04361e-12	1.58836e-12	BAAT/HAO1/ACAA1/HSD17B4/SLC27A2/NUDT7/ACOX2/ECI2/AGXT/PHYH/GSTK1/UBE2D2/UBE2D3/ACOX1/SCP2/CAT/ECH1/IDH1/UBA52/UBB/PIPOX/UBC/RPS27A/LONP2/PEX16/PEX19/PEX2/ZFAND6/HMGCL/EPHX2/USP9X/HAO2/EHHADH/PECR/ACOT8/CROT	36
GO:0072662	BP	GO:0072662	protein localization to peroxisome	36/2625	68/18670	4.21847e-14	2.04361e-12	1.58836e-12	BAAT/HAO1/ACAA1/HSD17B4/SLC27A2/NUDT7/ACOX2/ECI2/AGXT/PHYH/GSTK1/UBE2D2/UBE2D3/ACOX1/SCP2/CAT/ECH1/IDH1/UBA52/UBB/PIPOX/UBC/RPS27A/LONP2/PEX16/PEX19/PEX2/ZFAND6/HMGCL/EPHX2/USP9X/HAO2/EHHADH/PECR/ACOT8/CROT	36
GO:0072663	BP	GO:0072663	establishment of protein localization to peroxisome	36/2625	68/18670	4.21847e-14	2.04361e-12	1.58836e-12	BAAT/HAO1/ACAA1/HSD17B4/SLC27A2/NUDT7/ACOX2/ECI2/AGXT/PHYH/GSTK1/UBE2D2/UBE2D3/ACOX1/SCP2/CAT/ECH1/IDH1/UBA52/UBB/PIPOX/UBC/RPS27A/LONP2/PEX16/PEX19/PEX2/ZFAND6/HMGCL/EPHX2/USP9X/HAO2/EHHADH/PECR/ACOT8/CROT	36
GO:1901532	BP	GO:1901532	regulation of hematopoietic progenitor cell differentiation	41/2625	85/18670	4.71646e-14	2.26687e-12	1.76188e-12	HSPA9/PSMF1/PSMC4/PSMB6/PSMD8/PSMB5/PSMA2/PSME2/PSMB7/PSMC6/PSMB1/PSMA4/PSMD7/PSMC3/PSMB3/FNIP1/PSMC2/PSMB2/PSME1/PSMA3/NFE2L2/PSMA1/PSMA7/PSMA5/PSMB4/PSMC1/PSMD1/PSMD4/PSMD11/N4BP2L2/PSMC5/PSMD2/PSMD6/PSMD3/PSMD13/YTHDF2/PSMB8/HES1/PSMD12/PSMD14/PSMB9	41
GO:0010972	BP	GO:0010972	negative regulation of G2/M transition of mitotic cell cycle	43/2625	93/18670	7.50821e-14	3.58048e-12	2.78286e-12	PSMF1/PSMC4/PSMB6/PSMD8/PSMB5/PSMA2/PSME2/PSMB7/PSMC6/SKP1/PSMB1/PSMA4/PSMD7/PSMC3/PSMB3/SYF2/PSMC2/PSMB2/PSME1/PSMA3/PSMA1/PSMA7/PSMA5/PSMB4/PSMC1/RBX1/PSMD1/PSMD4/USP47/PSMD11/PSMC5/FOXN3/PSMD2/PSMD6/CDK5RAP3/RAD21/PSMD3/PSMD13/PSMB8/NAE1/PSMD12/PSMD14/PSMB9	43
GO:0006575	BP	GO:0006575	cellular modified amino acid metabolic process	67/2625	188/18670	7.98306e-14	3.77741e-12	2.93591e-12	PLA2G2A/GNMT/HPN/ASS1/SHMT1/SERINC2/HAGH/CPQ/MTHFD1/PCYOX1/NAT8/FOLH1/POR/GAMT/MGST2/GGH/DIO1/PLA2G12A/ALDH1L1/GCH1/GATM/VNN1/CRYM/ERO1B/ALDH7A1/ALDH5A1/CNDP2/PRDX4/GSTK1/SERINC5/GLRX2/GOT2/SERINC1/OSBPL8/GPX4/MGST1/ERO1A/MTHFS/IDH1/SOD1/GPX1/VNN3/ALDH9A1/PIPOX/ACADM/SERINC3/NFE2L2/ETHE1/PARK7/GCLM/BHMT/SHMT2/VNN2/GCLC/GLO1/AHCY/NFE2L1/PEMT/ALDH4A1/LPCAT3/PLOD3/GSTZ1/CROT/FTCD/PDZD11/GGCT/GSTA1	67
GO:0052547	BP	GO:0052547	regulation of peptidase activity	123/2625	452/18670	9.51307e-14	4.46675e-12	3.47169e-12	A2M/SERPINA6/SERPINA7/CST3/HRG/ITIH3/SERPINF2/ITIH1/C5/SERPINA11/DHCR24/SERPINA4/APLP2/PERP/CIDEB/SERPINA10/TIMP3/MYC/PCOLCE2/GRAMD4/SERPINC1/ITIH4/POR/SERPING1/ITIH2/ROBO1/SERPIND1/SPP2/XDH/SERPINF1/PSMF1/C3/PRDX3/MGMT/AGT/GPC3/FIS1/NDUFA13/FN1/FURIN/FETUB/KNG1/HERPUD1/BST2/IFI6/DDRGK1/PRELID1/PINK1/FAM162A/AHSG/SERPINA5/SIAH2/BIRC2/RPS27L/FABP1/PROS1/PSME2/AMBP/SERPINA1/VTN/CTSD/PDCD5/TFPI/EFNA…	123
GO:0006163	BP	GO:0006163	purine nucleotide metabolic process	119/2625	432/18670	9.61617e-14	4.4807e-12	3.48253e-12	SCD/TDO2/BAAT/ACSM2B/ACSM2A/ACSL1/SULT2A1/INSR/ACAT1/SUCLG2/CYC1/ACSL4/ACSM1/DGAT2/HSD17B4/HSD17B12/ACOT12/MTHFD1/GDA/RORA/ELOVL5/ACSL5/PPARGC1A/HMGCR/GUK1/AASS/NME4/HMGCS1/GCDH/XDH/MPC1/PMVK/TPST2/FBP1/ACSL3/NUDT7/TECR/PANK3/PGM1/ENTPD5/ACOT13/MCCC2/COX5B/IMPAD1/ALDOB/PINK1/HMGCS2/APRT/MVD/ALDOC/DBI/CBR4/AK3/SULT1A1/HINT1/MPC2/VCP/DNPH1/PRPSAP1/GPX1/DLAT/NME1/PIPOX/SUCLG1/ENPP1/ACSS2/ADK/FHIT/AP…	119
GO:0060218	BP	GO:0060218	hematopoietic stem cell differentiation	40/2625	83/18670	9.95453e-14	4.60322e-12	3.57776e-12	HSPA9/PSMF1/PSMC4/PSMB6/PSMD8/PSMB5/PSMA2/PSME2/PSMB7/PSMC6/PSMB1/PSMA4/PSMD7/PSMC3/PSMB3/PSMC2/PSMB2/PSME1/PSMA3/NFE2L2/PSMA1/PSMA7/PSMA5/PSMB4/PSMC1/PSMD1/PSMD4/PSMD11/N4BP2L2/PSMC5/PSMD2/PSMD6/PSMD3/PSMD13/YTHDF2/PSMB8/PSMD12/XRCC5/PSMD14/PSMB9	40
GO:0008380	BP	GO:0008380	RNA splicing	126/2625	469/18670	1.29913e-13	5.96231e-12	4.63408e-12	TSEN34/PPARGC1A/PPP2CA/PRDX6/RBM42/ZMAT2/HNRNPA0/YBX1/POLR2K/TMBIM6/PABPC1/POLR2F/UBL5/POLR2I/SNRPE/ARL6IP4/RBM3/POLR2L/FMR1/SNRPD2/SF3B5/SYF2/PUF60/LSM7/DCPS/HSPA8/RPS13/SAP18/PIK3R1/SNRPG/PCBP1/AHNAK/C1QBP/QKI/FRG1/CIRBP/HNRNPK/LSM5/LSM10/SRSF2/CWC15/RPS26/SNRPB2/PAPOLA/DDX1/HNRNPH2/HNRNPU/IK/POLR2E/MBNL2/SNRNP27/SF3B6/DDX46/RTCB/PPP2R1A/LSM4/HNRNPF/C9orf78/U2AF1L4/HNRNPC/HNRNPA1/HNRNPA2B1/SRRM…	126
GO:0034620	BP	GO:0034620	cellular response to unfolded protein	55/2625	140/18670	1.33205e-13	6.06779e-12	4.71607e-12	HSPA5/IGFBP1/XBP1/CTH/SERP1/DNAJB9/DNAJC3/LMNA/MYDGF/ACADVL/YIF1A/HSPA9/PDIA6/CANX/HERPUD1/DERL1/ATF6/CALR/TMEM33/HSP90B1/TMBIM6/SRPRB/DNAJB11/ERO1A/HYOU1/VCP/HSF1/CREB3L3/CREB3/HSPA8/TPP1/PIK3R1/TM7SF3/NFE2L2/SHC1/SSR1/DERL2/SYVN1/BAX/SRPRA/ATF4/GFPT1/TLN1/COPS5/AMFR/ATF3/CDK5RAP3/ATP6V0D1/SEC31A/OPTN/HDGF/CCND1/PPP1R15A/DDIT3/HSPA1B	55
GO:0019693	BP	GO:0019693	ribose phosphate metabolic process	117/2625	424/18670	1.36595e-13	6.17612e-12	4.80026e-12	SCD/TDO2/BAAT/ACSM2B/ACSM2A/ACSL1/SULT2A1/INSR/ACAT1/SUCLG2/CYC1/ACSL4/ACSM1/DGAT2/HSD17B4/HSD17B12/ACOT12/RORA/ELOVL5/ACSL5/PPARGC1A/HMGCR/GUK1/AASS/NME4/HMGCS1/GCDH/MPC1/PMVK/TPST2/FBP1/CMPK1/ACSL3/NUDT7/TECR/PANK3/PGM1/ENTPD5/ACOT13/MCCC2/COX5B/IMPAD1/ALDOB/PINK1/HMGCS2/APRT/MVD/ALDOC/DBI/CBR4/AK3/SULT1A1/HINT1/MPC2/VCP/PRPSAP1/PYGL/DLAT/NME1/RFK/PIPOX/SUCLG1/ENPP1/ACSS2/ADK/APP/SLC25A1/HMGCL/…	117
GO:0035967	BP	GO:0035967	cellular response to topologically incorrect protein	60/2625	161/18670	1.65996e-13	7.45029e-12	5.79059e-12	HSPA5/IGFBP1/XBP1/CTH/SDF2L1/SERP1/DNAJB9/DNAJC3/LMNA/MYDGF/ACADVL/YIF1A/HSPA9/PDIA6/CANX/HERPUD1/DERL1/ATF6/CALR/TMEM33/HSP90B1/TMBIM6/SRPRB/DNAJB11/ERO1A/HYOU1/VCP/HSF1/CREB3L3/CREB3/HSPA8/TPP1/PIK3R1/TM7SF3/NFE2L2/SHC1/SSR1/DERL2/UBE2W/SYVN1/BAX/SRPRA/ATF4/GFPT1/TLN1/COPS5/AMFR/ATF3/CDK5RAP3/ATP6V0D1/RNF5/SEC31A/OPTN/HDGF/CCND1/PPP1R15A/BAG6/SDF2/DDIT3/HSPA1B	60
GO:0043648	BP	GO:0043648	dicarboxylic acid metabolic process	44/2625	99/18670	2.2062e-13	9.82969e-12	7.63993e-12	PCK1/TAT/GOT1/GRHPR/ASS1/GLUL/SHMT1/FH/QPRT/IDH2/SUCLG2/HAAO/GLUD1/MTHFD1/GPT2/OAT/KMO/AMDHD1/ALDH1L1/HAL/ALDH5A1/PRODH2/MDH1/GLS2/PHYH/SDHA/MDH2/GOT2/NIT2/MTHFS/IDH1/SUCLG1/MRPS36/GCLM/SHMT2/ACMSD/GCLC/DLD/SDHAF3/NR1H4/ALDH4A1/ACOT8/SDHB/FTCD	44
GO:0009150	BP	GO:0009150	purine ribonucleotide metabolic process	111/2625	399/18670	3.25628e-13	1.44032e-11	1.11946e-11	SCD/TDO2/BAAT/ACSM2B/ACSM2A/ACSL1/SULT2A1/INSR/ACAT1/SUCLG2/CYC1/ACSL4/ACSM1/DGAT2/HSD17B4/HSD17B12/ACOT12/RORA/ELOVL5/ACSL5/PPARGC1A/HMGCR/GUK1/AASS/NME4/HMGCS1/GCDH/MPC1/PMVK/TPST2/FBP1/ACSL3/NUDT7/TECR/PANK3/PGM1/ENTPD5/ACOT13/MCCC2/COX5B/IMPAD1/ALDOB/PINK1/HMGCS2/APRT/MVD/ALDOC/DBI/CBR4/AK3/SULT1A1/HINT1/MPC2/VCP/DLAT/NME1/PIPOX/SUCLG1/ENPP1/ACSS2/ADK/APP/SLC25A1/HMGCL/HDDC3/STOML2/PPCS/NUDT9…	111
GO:0009259	BP	GO:0009259	ribonucleotide metabolic process	114/2625	414/18670	3.28947e-13	1.44453e-11	1.12273e-11	SCD/TDO2/BAAT/ACSM2B/ACSM2A/ACSL1/SULT2A1/INSR/ACAT1/SUCLG2/CYC1/ACSL4/ACSM1/DGAT2/HSD17B4/HSD17B12/ACOT12/RORA/ELOVL5/ACSL5/PPARGC1A/HMGCR/GUK1/AASS/NME4/HMGCS1/GCDH/MPC1/PMVK/TPST2/FBP1/CMPK1/ACSL3/NUDT7/TECR/PANK3/PGM1/ENTPD5/ACOT13/MCCC2/COX5B/IMPAD1/ALDOB/PINK1/HMGCS2/APRT/MVD/ALDOC/DBI/CBR4/AK3/SULT1A1/HINT1/MPC2/VCP/DLAT/NME1/RFK/PIPOX/SUCLG1/ENPP1/ACSS2/ADK/APP/SLC25A1/HMGCL/HDDC3/STOML2/…	114
GO:0052548	BP	GO:0052548	regulation of endopeptidase activity	116/2625	425/18670	3.90301e-13	1.70171e-11	1.32262e-11	A2M/SERPINA6/SERPINA7/CST3/HRG/ITIH3/SERPINF2/ITIH1/C5/SERPINA11/DHCR24/SERPINA4/APLP2/PERP/CIDEB/SERPINA10/TIMP3/MYC/GRAMD4/SERPINC1/ITIH4/POR/SERPING1/ITIH2/ROBO1/SERPIND1/SPP2/XDH/SERPINF1/PSMF1/C3/PRDX3/MGMT/AGT/FIS1/NDUFA13/FURIN/FETUB/KNG1/HERPUD1/BST2/IFI6/PRELID1/FAM162A/AHSG/SERPINA5/SIAH2/BIRC2/RPS27L/FABP1/PROS1/PSME2/AMBP/SERPINA1/VTN/CTSD/PDCD5/TFPI/EFNA1/VCP/YWHAE/GPX1/PRDX5/SLPI/HS…	116
GO:0046890	BP	GO:0046890	regulation of lipid biosynthetic process	68/2625	198/18670	4.005e-13	1.7338e-11	1.34756e-11	INSIG1/SCD/APOC2/TM7SF2/IDI1/APOA5/RGN/SQLE/FDFT1/CEACAM1/SC5D/DGAT2/PLIN5/GPLD1/ELOVL5/LDLR/TNFRSF1A/DHCR7/PPARGC1A/HMGCR/POR/ACADVL/APOB/SEC14L2/HMGCS1/INSIG2/APOE/ORMDL3/C3/PMVK/ACSL3/ADIPOR1/CYP7A1/FDPS/ORMDL2/LPGAT1/MVD/PROX1/LSS/RDH10/APOC1/APOA1/IDH1/SOD1/ERLIN2/APOC3/NR1H2/EGR1/ADIPOR2/AKR1C3/EIF6/NFYB/ELOVL6/FASN/SCARB1/NR1H3/CD74/ZBTB20/NR1H4/ATP1A1/ASAH1/RAN/MLXIPL/PRKAA1/GPAM/ADM/TSPO…	68
GO:0060071	BP	GO:0060071	Wnt signaling pathway, planar cell polarity pathway	46/2625	108/18670	4.21736e-13	1.81287e-11	1.40902e-11	PSMF1/GPC3/PSMC4/PFN1/PSMB6/PSMD8/PSMB5/PSMA2/PSME2/PSMB7/PSMC6/PSMB1/PSMA4/PSMD7/AP2S1/PSMC3/PSMB3/PSMC2/PSMB2/PSME1/PSMA3/PSMA1/PSMA7/PSMA5/GPC6/CLTC/PSMB4/AP2B1/PSMC1/PSMD1/PSMD4/PSMD11/PSMC5/PSMD2/PSMD6/RHOA/ARRB2/PSMD3/CDC42/PSMD13/RAC1/PSMB8/PSMD12/AP2M1/PSMD14/PSMB9	46
GO:0006721	BP	GO:0006721	terpenoid metabolic process	49/2625	120/18670	5.07874e-13	2.16788e-11	1.68494e-11	CYP2E1/APOC2/CYP2C9/CYP2C8/CYP2D6/SDC2/SDC1/FDFT1/ADH6/DGAT2/RDH11/CYP4V2/ADH1A/APOB/ALDH3A2/HMGCS1/APOE/ALDH1A1/SDC4/ALDH8A1/GPC3/APOM/FDPS/AKR1C1/ADH1B/AKR1C4/HMGCS2/LSS/RDH10/RBP4/TTR/APOA2/APOA1/ADH4/ADH5/APOC3/RARRES2/CYP2C18/CYP3A5/EGFR/AKR1C3/GPC6/ADH1C/DHRS3/LRP1/SCPEP1/PECR/AKR1B10/RDH16	49
GO:0042737	BP	GO:0042737	drug catabolic process	54/2625	140/18670	5.33981e-13	2.26349e-11	1.75925e-11	CYP2E1/HPD/PCK1/TAT/HGD/CYP2C9/CYP2C8/CYP2B6/CYP2D6/SULT2A1/PAH/FAH/HAO1/ACAT1/QPRT/GCSH/DPYS/PCK2/CPN1/POR/AASS/CTBS/SDS/PRDX3/GCAT/PRDX6/PRDX4/CYP2J2/ALDH2/PRDX2/HP/NNT/CAT/PCBD1/QDPR/SULT1A1/MTHFS/GPX3/ALDH1B1/GPX1/PRDX1/PRDX5/MAOB/CTSH/PIPOX/BDH1/CYP2C18/CYP3A5/ECE1/SDSL/DPYD/MAOA/GSTZ1/CYP2A7	54
GO:0005996	BP	GO:0005996	monosaccharide metabolic process	87/2625	287/18670	7.55038e-13	3.17845e-11	2.47039e-11	PCK1/GNMT/GOT1/RGN/G6PC/INSR/SERP1/SORD/LEPR/PCK2/DGAT2/IRS2/GPLD1/RORA/FUCA1/PPARGC1A/FUCA2/RBKS/UGT2B15/MST1/UGT2B4/GSTO1/ALDH1A1/SDS/FUOM/FBP1/PGM2/ADIPOR1/GALM/PGM1/ALDH5A1/MDH1/IRS1/GLYCTK/ZMPSTE24/MDH2/ALDOB/KHK/ALDOC/CYB5A/GOT2/SLC37A4/RBP4/DCXR/DLAT/ENPP1/FAM3C/MAN2A1/TALDO1/SLC25A1/NCOA2/AKR1A1/NUDT5/GLB1/UGT2B7/PDHB/PPP1CA/GALT/GAPDH/CREM/PGAM1/B4GALT1/ATF4/CRYL1/GCLC/CYB5R3/ATF3/PGK1/A…	87
GO:0098754	BP	GO:0098754	detoxification	53/2625	137/18670	7.61189e-13	3.18239e-11	2.47345e-11	MT1G/MT1A/MT1M/MGST3/RGN/TP53INP1/PON3/SLC22A18/ACAA1/RDH11/MGST2/GCH1/SLC30A1/AKR7A3/GSTO1/APOE/PRDX3/MT1X/CCS/APOM/MT1E/PRDX6/PRDX4/TXNDC17/GSTK1/SOD2/PRDX2/MT2A/HP/ESD/NNT/CAT/GPX4/FABP1/MGST1/TXN/ADH4/ALB/ADH5/SOD1/GPX3/GPX1/PRDX1/PRDX5/MT1F/AKR1A1/NFE2L2/PARK7/PDZK1/AKR1B10/GSTZ1/GPX2/GSTA1	53
GO:0090175	BP	GO:0090175	regulation of establishment of planar polarity	46/2625	110/18670	9.37874e-13	3.89441e-11	3.02685e-11	PSMF1/GPC3/PSMC4/PFN1/PSMB6/PSMD8/PSMB5/PSMA2/PSME2/PSMB7/PSMC6/PSMB1/PSMA4/PSMD7/AP2S1/PSMC3/PSMB3/PSMC2/PSMB2/PSME1/PSMA3/PSMA1/PSMA7/PSMA5/GPC6/CLTC/PSMB4/AP2B1/PSMC1/PSMD1/PSMD4/PSMD11/PSMC5/PSMD2/PSMD6/RHOA/ARRB2/PSMD3/CDC42/PSMD13/RAC1/PSMB8/PSMD12/AP2M1/PSMD14/PSMB9	46
GO:0031146	BP	GO:0031146	SCF-dependent proteasomal ubiquitin-dependent protein catabolic process	42/2625	95/18670	9.595e-13	3.95729e-11	3.07572e-11	FBXL15/PSMF1/PSMC4/PSMB6/PSMD8/PSMB5/PSMA2/PSME2/PSMB7/PSMC6/SKP1/PSMB1/PSMA4/PSMD7/PSMC3/PSMB3/FBXW5/PSMC2/PSMB2/PSME1/PSMA3/PSMA1/PSMA7/PSMA5/PSMB4/PSMC1/RBX1/PSMD1/PSMD4/FBXL5/PSMD11/PSMC5/PSMD2/PSMD6/PSMD3/PSMD13/FBXO2/RNF7/PSMB8/PSMD12/PSMD14/PSMB9	42
GO:0009108	BP	GO:0009108	coenzyme biosynthetic process	55/2625	146/18670	1.01166e-12	4.14441e-11	3.22116e-11	NNMT/SCD/MAT1A/RGN/ACSL1/NAMPT/ACAT1/QPRT/IDH2/ASPDH/HAAO/ACSL4/HSD17B12/MTHFD1/ELOVL5/ACSL5/KMO/GCH1/GCDH/MPC1/ACSL3/TECR/PANK3/NAPRT/NADK2/MOCS2/PTS/FLAD1/PCBD1/CBR4/QDPR/MTHFS/MPC2/DLAT/RFK/NDUFA9/ACSS2/MMADHC/SLC25A1/AKR1A1/PPCS/MAT2B/PDHB/HACD2/ACMSD/ELOVL6/FASN/HSD17B8/DLD/COQ9/PARP9/PDHA1/GSTZ1/PDK4/AFMID	55
GO:0016999	BP	GO:0016999	antibiotic metabolic process	49/2625	122/18670	1.06652e-12	4.34003e-11	3.3732e-11	PCK1/SULT2A1/PCK2/ACSM1/ADH6/ST6GAL1/ACO1/ADH1A/AMDHD1/HAL/ALDH1A1/PRDX3/AKR1C1/ALDH5A1/ADH1B/PRDX6/PRDX4/ALDH2/AKR1C4/PINK1/PRDX2/HP/ESD/NNT/CAT/CBR4/SULT1A1/MTHFS/ADH4/ADH5/SOD1/GPX3/ALDH1B1/GPX1/PRDX1/PRDX5/MAOB/ACSS2/EGFR/AKR1A1/PARK7/AKR1C3/ADH1C/AKR1C2/STAT3/ACO2/RAC1/AKR1B10/FTCD	49
GO:0019218	BP	GO:0019218	regulation of steroid metabolic process	49/2625	124/18670	2.19149e-12	8.85886e-11	6.88537e-11	INSIG1/SCD/TM7SF2/IDI1/APOA5/SQLE/FDFT1/SC5D/DGAT2/RORA/LDLR/DHCR7/PPARGC1A/HMGCR/AGTR1/POR/ACADVL/APOB/SEC14L2/HMGCS1/INSIG2/APOE/PMVK/CYP7A1/AGT/FDPS/MVD/PROX1/LSS/APOC1/APOA2/APOA1/SOD1/ERLIN2/EGR1/AKR1C3/EPHX2/NFYB/ELOVL6/FASN/LAMTOR1/NR1H4/ATP1A1/ASAH1/RAN/PRKAA1/GPAM/ADM/TSPO	49
GO:1902750	BP	GO:1902750	negative regulation of cell cycle G2/M phase transition	44/2625	105/18670	2.67567e-12	1.07449e-10	8.35128e-11	PSMF1/PSMC4/PSMB6/PSMD8/PSMB5/PSMA2/PSME2/PSMB7/PSMC6/SKP1/PSMB1/PSMA4/PSMD7/PSMC3/PSMB3/SYF2/PSMC2/PSMB2/PSME1/PSMA3/PSMA1/PSMA7/PSMA5/PSMB4/BABAM1/PSMC1/RBX1/PSMD1/PSMD4/USP47/PSMD11/PSMC5/FOXN3/PSMD2/PSMD6/CDK5RAP3/RAD21/PSMD3/PSMD13/PSMB8/NAE1/PSMD12/PSMD14/PSMB9	44
GO:0071347	BP	GO:0071347	cellular response to interleukin-1	62/2625	179/18670	2.82867e-12	1.12851e-10	8.7711e-11	PCK1/AKAP12/CCL16/CEBPB/HYAL1/RORA/IL1RN/KMO/CD47/PSMF1/SQSTM1/PSMC4/PSMB6/PSMD8/NFKBIA/PSMB5/FGB/FGG/PSMA2/PSME2/PSMB7/PSMC6/SKP1/PSMB1/TFPI/PSMA4/PSMD7/UBA52/PSMC3/PSMB3/UBB/UBC/RPS27A/PSMC2/PSMB2/CCL15/EGR1/PSME1/PSMA3/PSMA1/GBP2/PSMA7/PSMA5/PSMB4/TOLLIP/PSMC1/RBX1/PSMD1/PSMD4/PSMD11/PSMC5/PSMD2/PSMD6/YY1/PSMD3/GBP1/PSMD13/PSMB8/PSMD12/PSMD14/CCL20/PSMB9	62
GO:0031647	BP	GO:0031647	regulation of protein stability	85/2625	284/18670	2.96786e-12	1.17635e-10	9.14296e-11	XBP1/LAMP2/RTN4/CD81/SEL1L/CAMLG/FBXO7/PPARGC1A/LMNA/ISOC2/ASGR2/UBE2B/ATP1B1/LAMP1/DPM3/CHP1/CMTM6/CDC37L1/PFN1/A1CF/AFM/DERL1/CALR/PINK1/ZSWIM7/TF/CLU/LSS/PTEN/APOA2/APOA1/RNF128/EFNA1/PIN1/PPIB/RPL23/CTSH/NCLN/TOMM7/HSPA8/PEX19/NEDD4L/PEX2/PIK3R1/RPL11/CCT7/SUMO1/CHEK2/CCT3/RPL5/SEC16A/AAK1/PLPP3/PARK7/CCT8/RPS7/CTSA/RAD23A/GOLGA7/GRN/SYVN1/PTGES3/GAPDH/USP9X/PHB/USP47/CCT4/CCT2/GNAQ/SH3GLB1/H…	85
GO:0030968	BP	GO:0030968	endoplasmic reticulum unfolded protein response	48/2625	121/18670	3.10253e-12	1.2218e-10	9.49617e-11	HSPA5/IGFBP1/XBP1/CTH/SERP1/DNAJB9/DNAJC3/LMNA/MYDGF/ACADVL/YIF1A/PDIA6/CANX/HERPUD1/DERL1/ATF6/CALR/TMEM33/HSP90B1/SRPRB/DNAJB11/ERO1A/HYOU1/VCP/CREB3L3/CREB3/TPP1/PIK3R1/NFE2L2/SHC1/SSR1/DERL2/SYVN1/BAX/SRPRA/ATF4/GFPT1/TLN1/COPS5/AMFR/ATF3/CDK5RAP3/ATP6V0D1/SEC31A/HDGF/CCND1/PPP1R15A/DDIT3	48
GO:0010038	BP	GO:0010038	response to metal ion	101/2625	362/18670	3.15908e-12	1.23609e-10	9.60727e-11	MT1G/TAT/HSPA5/ARG1/CPS1/GOT1/MT1A/MT1M/ASS1/JUNB/AQP9/OTC/SDC1/DUSP1/TFR2/SORD/HAAO/IGFBP2/ANXA7/ACO1/GPLD1/UROS/ABAT/MAP1LC3A/PPARGC1A/GGH/JUND/SLC30A1/CLDN1/SERPINF1/BNIP3/FBP1/SLC6A1/MT1X/FXN/PPP2CA/MT1E/FGA/FOS/CD14/ERCC1/CALR/ALG2/KHK/MT2A/CYB5A/ANXA11/FGB/CDH1/CAT/TF/FGG/MCOLN1/QDPR/PTEN/CA2/CPNE3/SOD1/ID2/BSG/ALAD/HSF1/MAOB/MT1F/CALM2/JUN/B2M/NEDD4L/APP/SLC40A1/EGFR/FOSB/SLC25A23/SUMO1/PP…	101
GO:1903362	BP	GO:1903362	regulation of cellular protein catabolic process	77/2625	247/18670	3.32517e-12	1.29279e-10	1.0048e-10	RGN/RDX/CD81/F13B/LDLR/CAMLG/SDCBP/APOE/PSMF1/TRIB1/PSMC4/FURIN/HERPUD1/DDRGK1/OS9/PINK1/PRKACA/CLU/ERLEC1/PSME2/PTEN/RNF128/EFNA1/RAD23B/VCP/GPX1/UBB/FMR1/ALAD/RPL23/PSMC2/UBXN1/GABARAPL2/HSPBP1/FHIT/PSME1/RPL11/NFE2L2/SUMO1/COMMD1/RPL5/RNFT1/PARK7/BCAP31/DERL2/RPS7/RAD23A/SVIP/ATRAID/UCHL5/PSMC1/RBX1/KEAP1/FBXL5/SUMO2/UBQLN1/LAPTM4B/HSP90AA1/LRP1/GCLC/GBA/USP14/CDK5RAP3/HSP90AB1/UQCC2/UBE2K/NFE…	77
GO:1901568	BP	GO:1901568	fatty acid derivative metabolic process	59/2625	167/18670	3.67702e-12	1.42054e-10	1.10409e-10	CYP2E1/SCD/CYP2C9/SLC27A5/CES2/MGST3/CYP2C8/ACSM2A/ACSL1/CYP2B6/PON3/CYP2D6/HPGD/CYP4F3/ACAT1/MIF/CYP4F2/ACSL4/DGAT2/HSD17B4/HSD17B12/ELOVL5/TNFRSF1A/ACSL5/CYP4A11/ACSS3/MGST2/GCDH/PON1/ACSL3/TECR/PON2/CYP2J2/AKR1C4/HMGCS2/ACOX1/GPX4/CBR4/CBR1/PLA2G4C/GPX1/BDH1/SLC25A1/CYP2C18/HMGCL/AKR1C3/EPHX2/PTGES3/HACD2/AKR1C2/ELOVL6/FASN/PTGR1/HSD17B8/CD74/CYP4F12/MGLL/CYP2A7/GSTA1	59
GO:0045861	BP	GO:0045861	negative regulation of proteolysis	100/2625	358/18670	3.75355e-12	1.44099e-10	1.11998e-10	A2M/SERPINA6/SERPINA7/CST3/HRG/ITIH3/SERPINF2/ITIH1/C5/CPB2/SERPINA11/DHCR24/SERPINA4/APLP2/SERPINA10/CAMLG/TIMP3/SERPINC1/ITIH4/POR/F2/SERPING1/ITIH2/SDCBP/SERPIND1/SPP2/SERPINF1/PSMF1/C3/CTSZ/PRDX3/AGT/GPC3/FURIN/FETUB/KNG1/TMEM59/HERPUD1/BST2/IFI6/DDRGK1/OS9/AHSG/SERPINA5/SIAH2/BIRC2/FABP1/CLN3/ERLEC1/PROS1/AMBP/SERPINA1/VTN/TFPI/EFNA1/YWHAE/GPX1/PRDX5/SLPI/ALAD/RPL23/SPINK1/FNIP1/ARL6IP1/UBXN…	100
GO:0042255	BP	GO:0042255	ribosome assembly	32/2625	63/18670	4.77469e-12	1.82154e-10	1.41576e-10	RPS27L/NPM1/RPL12/RPS5/RPL3/RPS28/RPS19/RPS14/RPS15/RPL24/RPL10/RPL38/RPL11/RPSA/SBDS/RSL24D1/C1QBP/RPS27/RPL5/EIF2A/RPL23A/EIF6/MRPL22/RPLP0/DDX3X/RPL6/RPS10/MRPL11/MRPS11/MRPS7/RPF2/MRPL20	32
GO:0016485	BP	GO:0016485	protein processing	70/2625	217/18670	5.41487e-12	2.05294e-10	1.59561e-10	SERPINF2/HPN/CPB2/DHCR24/PERP/F12/SPCS3/CIDEB/F7/PMPCA/CPN1/F9/ENPEP/PCSK6/C1R/CPE/CTSZ/ERO1B/FXN/UQCRC2/FURIN/FGA/TMEM59/CES1/TMEM208/IMMP2L/PSENEN/SPCS2/ZMPSTE24/PRKACA/TIMM17A/FGB/BIRC2/FGG/CLN3/SEC11C/APOH/MYH9/ATP6AP2/SPCS1/CTSH/LONP2/KLKB1/ECE1/STOML2/HM13/CTSS/ADAM10/PMPCB/C1RL/CPD/TMEM98/SRGN/F11/PLGRKT/CAST/CPM/SEC11A/PGK1/ASPH/BCL2L12/TMPRSS2/BIRC3/NCSTN/ANXA2/METAP2/BAD/ANGPTL8/PARP1/E…	70
GO:0018279	BP	GO:0018279	protein N-linked glycosylation via asparagine	22/2625	33/18670	6.69533e-12	2.52274e-10	1.96075e-10	ST6GAL1/MAGT1/ASGR2/DPM3/OSTC/MGAT2/ASGR1/MCFD2/OST4/ALG8/VCP/MGAT1/DDOST/DAD1/STT3B/RPN2/RPN1/SYVN1/STT3A/LMAN1/ALG5/DPM1	22
GO:0050821	BP	GO:0050821	protein stabilization	61/2625	178/18670	7.1146e-12	2.66426e-10	2.07075e-10	LAMP2/RTN4/SEL1L/CAMLG/PPARGC1A/UBE2B/ATP1B1/LAMP1/CHP1/CDC37L1/PFN1/A1CF/AFM/CALR/PINK1/ZSWIM7/CLU/PTEN/APOA2/APOA1/EFNA1/PIN1/PPIB/RPL23/NCLN/PEX19/PIK3R1/RPL11/CCT7/SUMO1/CHEK2/CCT3/RPL5/SEC16A/AAK1/PLPP3/PARK7/CCT8/RPS7/GOLGA7/GRN/SYVN1/PTGES3/GAPDH/USP9X/PHB/CCT4/CCT2/GNAQ/HSP90AA1/PHB2/HSP90AB1/CDC37/TCP1/MDM4/HSPD1/CCT5/BAG6/CCT6A/CDKN1A/HSPA1B	61
GO:0000375	BP	GO:0000375	RNA splicing, via transesterification reactions	104/2625	382/18670	7.66125e-12	2.85148e-10	2.21625e-10	PRDX6/RBM42/ZMAT2/HNRNPA0/YBX1/POLR2K/PABPC1/POLR2F/UBL5/POLR2I/SNRPE/RBM3/POLR2L/FMR1/SNRPD2/SF3B5/SYF2/PUF60/LSM7/DCPS/HSPA8/SAP18/SNRPG/PCBP1/C1QBP/FRG1/CIRBP/HNRNPK/LSM5/SRSF2/CWC15/SNRPB2/PAPOLA/DDX1/HNRNPH2/HNRNPU/IK/POLR2E/MBNL2/SNRNP27/SF3B6/DDX46/LSM4/HNRNPF/C9orf78/U2AF1L4/HNRNPC/HNRNPA1/HNRNPA2B1/SRRM2/CLNS1A/SNRNP70/POLR2J/LSM3/PRPF31/SRSF5/STRAP/POLR2G/GEMIN6/SNU13/SRRM1/SF3B2/CELF1/…	104
GO:0030258	BP	GO:0030258	lipid modification	74/2625	238/18670	1.00826e-11	3.71538e-10	2.8877e-10	CYP2E1/APOA5/CYP2C8/ACAT2/HAO1/ACAT1/ACAA1/ACSM1/DGAT2/IRS2/HSD17B4/PLIN5/HADH/CYP4V2/PPARGC1A/AGTR1/SLC27A2/POR/ACADVL/ALDH3A2/GCDH/DECR1/APOE/ADIPOR1/ACOX2/AGT/ETFB/ETFA/ECI2/IRS1/PHYH/IMPAD1/PLPP1/ACOX1/SCP2/FABP1/ACAA2/SLC35C1/ECHDC1/ECH1/PTEN/APOC1/APOA2/APOA1/HADHB/EFR3A/ECHS1/ABCD3/ACADM/LONP2/PEX2/ECI1/PIK3R1/ADIPOR2/CYP3A5/PLPP3/IVD/EPHX2/ETFDH/ECHDC2/GBA/LAMTOR1/HAO2/EHHADH/AKT2/PLPP5/H…	74
GO:0006081	BP	GO:0006081	cellular aldehyde metabolic process	31/2625	61/18670	1.01041e-11	3.71538e-10	2.8877e-10	GRHPR/IDH2/HAGH/RDH11/ALDH3A2/AKR7A3/ALDH1A1/ALDH8A1/AKR1C1/ALDH7A1/PRODH2/AGXT/GLYCTK/ALDOB/KHK/GOT2/ESD/RDH10/IDH1/ADH4/ADH5/ALDH9A1/TALDO1/AKR1A1/PARK7/AKR1C3/AGXT2/GLO1/TKT/TPI1/ALDH4A1	31
GO:0070482	BP	GO:0070482	response to oxygen levels	106/2625	394/18670	1.05914e-11	3.87124e-10	3.00884e-10	PCK1/NAMPT/HIGD1A/RORA/CPEB4/F7/ABAT/MYC/PPARGC1A/ITPR1/LMNA/PDLIM1/CLDN3/ATP1B1/PSMF1/BNIP3/PSMC4/FIS1/ANGPTL4/ANG/PSMB6/ITPR2/PINK1/PSMD8/FAM162A/HSP90B1/EPAS1/PSMB5/BIRC2/CITED2/CAT/TMBIM6/EGLN1/ZFP36L1/FABP1/ACAA2/PSMA2/PSME2/PSMB7/PTEN/ERO1A/P4HB/PSMC6/HYOU1/PSMB1/PSMA4/PSMD7/HMOX2/ATP6V1G1/PIN1/UBA52/PSMC3/PSMB3/UBB/ALAD/HSF1/ATP6AP1/TXN2/UBC/RPS27A/PSMC2/PSMB2/EGR1/PSME1/PSMA3/CHCHD2/NFE2L…	106
GO:0070585	BP	GO:0070585	protein localization to mitochondrion	52/2625	141/18670	1.0744e-11	3.8936e-10	3.02622e-10	PMPCA/FBXO7/RHOU/UQCRC2/TIMM8B/FIS1/NDUFA13/IMMP2L/PINK1/TIMM17A/UBE2D3/OXA1L/MTCH2/SLC25A6/TIMM13/UBL5/TIMM10/ROMO1/PDCD5/YWHAE/NMT1/TIMM50/HSPA4/TOMM7/UBE2L3/DNAJA1/TOMM20/HAX1/LEPROT/DNAJC15/PMPCB/BAX/TOMM22/DNAJC19/SAMM50/SH3GLB1/HSP90AA1/LMAN1/YWHAZ/MFF/TIMM17B/GRPEL1/AIP/YWHAB/TIMM44/HSPD1/CALM3/YWHAQ/PRKAA1/BAD/TSPO/DDIT3	52
GO:0000377	BP	GO:0000377	RNA splicing, via transesterification reactions with bulged adenosine as nucleophile	103/2625	379/18670	1.08439e-11	3.8936e-10	3.02622e-10	PRDX6/RBM42/ZMAT2/HNRNPA0/YBX1/POLR2K/PABPC1/POLR2F/UBL5/POLR2I/SNRPE/RBM3/POLR2L/FMR1/SNRPD2/SF3B5/SYF2/PUF60/LSM7/DCPS/HSPA8/SAP18/SNRPG/PCBP1/C1QBP/FRG1/CIRBP/HNRNPK/LSM5/SRSF2/CWC15/SNRPB2/PAPOLA/DDX1/HNRNPH2/HNRNPU/IK/POLR2E/MBNL2/SNRNP27/SF3B6/DDX46/LSM4/HNRNPF/C9orf78/U2AF1L4/HNRNPC/HNRNPA1/HNRNPA2B1/SRRM2/CLNS1A/SNRNP70/POLR2J/LSM3/PRPF31/SRSF5/STRAP/POLR2G/GEMIN6/SNU13/SRRM1/SF3B2/CELF1/…	103
GO:0000398	BP	GO:0000398	mRNA splicing, via spliceosome	103/2625	379/18670	1.08439e-11	3.8936e-10	3.02622e-10	PRDX6/RBM42/ZMAT2/HNRNPA0/YBX1/POLR2K/PABPC1/POLR2F/UBL5/POLR2I/SNRPE/RBM3/POLR2L/FMR1/SNRPD2/SF3B5/SYF2/PUF60/LSM7/DCPS/HSPA8/SAP18/SNRPG/PCBP1/C1QBP/FRG1/CIRBP/HNRNPK/LSM5/SRSF2/CWC15/SNRPB2/PAPOLA/DDX1/HNRNPH2/HNRNPU/IK/POLR2E/MBNL2/SNRNP27/SF3B6/DDX46/LSM4/HNRNPF/C9orf78/U2AF1L4/HNRNPC/HNRNPA1/HNRNPA2B1/SRRM2/CLNS1A/SNRNP70/POLR2J/LSM3/PRPF31/SRSF5/STRAP/POLR2G/GEMIN6/SNU13/SRRM1/SF3B2/CELF1/…	103
GO:0072655	BP	GO:0072655	establishment of protein localization to mitochondrion	51/2625	137/18670	1.12732e-11	4.02406e-10	3.12762e-10	PMPCA/FBXO7/RHOU/UQCRC2/TIMM8B/FIS1/NDUFA13/IMMP2L/PINK1/TIMM17A/UBE2D3/OXA1L/SLC25A6/TIMM13/UBL5/TIMM10/ROMO1/PDCD5/YWHAE/NMT1/TIMM50/HSPA4/TOMM7/UBE2L3/DNAJA1/TOMM20/HAX1/LEPROT/DNAJC15/PMPCB/BAX/TOMM22/DNAJC19/SAMM50/SH3GLB1/HSP90AA1/LMAN1/YWHAZ/MFF/TIMM17B/GRPEL1/AIP/YWHAB/TIMM44/HSPD1/CALM3/YWHAQ/PRKAA1/BAD/TSPO/DDIT3	51
GO:0006979	BP	GO:0006979	response to oxidative stress	117/2625	451/18670	1.18502e-11	4.20543e-10	3.26858e-10	CYP2E1/TAT/ARG1/RGN/RHOB/TP53INP1/DHCR24/SDC1/PSAP/DUSP1/HAO1/MBL2/HYAL1/FBXO7/MSRB2/MAP1LC3A/PPARGC1A/PDLIM1/GCH1/EEF2/NDUFS2/APOE/BNIP3/VNN1/PRDX3/CCS/MGMT/FXN/NAPRT/ACOX2/PRDX6/FOS/PON2/PRDX4/ATOX1/ERCC1/SOD2/GLRX2/PINK1/PRDX2/HP/EPAS1/PSMB5/TRAP1/CAT/EGLN1/GPX4/FABP1/NDUFA6/PAWR/MGST1/ERO1A/TXN/P4HB/ROMO1/IDH1/SOD1/HMOX2/GPX3/NDUFB4/MCL1/GPX1/PRDX1/PRDX5/ALAD/HSF1/CYCS/TXN2/OXR1/ATRN/NDUFS8/J…	117
GO:0036293	BP	GO:0036293	response to decreased oxygen levels	101/2625	370/18670	1.29839e-11	4.58114e-10	3.5606e-10	PCK1/NAMPT/HIGD1A/RORA/CPEB4/F7/ABAT/MYC/PPARGC1A/ITPR1/LMNA/PDLIM1/CLDN3/ATP1B1/PSMF1/BNIP3/PSMC4/FIS1/ANGPTL4/ANG/PSMB6/ITPR2/PINK1/PSMD8/FAM162A/HSP90B1/EPAS1/PSMB5/BIRC2/CITED2/CAT/TMBIM6/EGLN1/ZFP36L1/FABP1/ACAA2/PSMA2/PSME2/PSMB7/PTEN/ERO1A/P4HB/PSMC6/HYOU1/PSMB1/PSMA4/PSMD7/HMOX2/PIN1/UBA52/PSMC3/PSMB3/UBB/ALAD/HSF1/TXN2/UBC/RPS27A/PSMC2/PSMB2/EGR1/PSME1/PSMA3/CHCHD2/NFE2L2/PSMA1/AIFM1/MAL…	101
GO:0018196	BP	GO:0018196	peptidyl-asparagine modification	22/2625	34/18670	1.64445e-11	5.76881e-10	4.48369e-10	ST6GAL1/MAGT1/ASGR2/DPM3/OSTC/MGAT2/ASGR1/MCFD2/OST4/ALG8/VCP/MGAT1/DDOST/DAD1/STT3B/RPN2/RPN1/SYVN1/STT3A/LMAN1/ALG5/DPM1	22
GO:0006633	BP	GO:0006633	fatty acid biosynthetic process	57/2625	164/18670	1.81007e-11	6.31354e-10	4.90707e-10	CYP2E1/INSIG1/SCD/APOC2/XBP1/CYP2C9/APOA5/RGN/HACD3/CYP2C8/ACSM2B/ACSM2A/CYP2D6/HPGD/MIF/CEACAM1/ACSM1/HSD17B12/ACOT12/LIPC/ELOVL5/ACADVL/ABHD3/INSIG2/ABHD2/ACSL3/ADIPOR1/TECR/CYP7A1/LPGAT1/GPX4/CBR4/CBR1/APOC1/ERLIN2/NDUFAB1/APOC3/ABCD3/ACSS2/NR1H2/ADIPOR2/QKI/AKR1C3/EPHX2/EIF6/PTGES3/HACD2/ELOVL6/FASN/HSD17B8/NR1H3/CD74/PECR/MLXIPL/PRKAA1/MGLL/PDK4	57
GO:1905897	BP	GO:1905897	regulation of response to endoplasmic reticulum stress	37/2625	84/18670	2.44657e-11	8.48516e-10	6.59492e-10	HSPA5/XBP1/DNAJB9/DNAJC3/HERPUD1/MANF/ATF6/OS9/TMEM33/TMBIM6/CLU/ERLEC1/HYOU1/CREB3/UBXN1/PIK3R1/SERINC3/NFE2L2/RNFT1/PARK7/BCAP31/DERL2/GRINA/SVIP/SYVN1/BAX/UBQLN1/COPS5/BCL2L1/USP14/NFE2L1/PPP1R15A/BAG6/ERP29/DDIT3/NUPR1/TXNDC12	37
GO:0090181	BP	GO:0090181	regulation of cholesterol metabolic process	31/2625	63/18670	2.98153e-11	1.02821e-09	7.99154e-10	SCD/TM7SF2/IDI1/SQLE/FDFT1/SC5D/DGAT2/LDLR/DHCR7/HMGCR/POR/ACADVL/APOB/SEC14L2/HMGCS1/APOE/PMVK/CYP7A1/FDPS/MVD/LSS/SOD1/ERLIN2/EPHX2/NFYB/ELOVL6/FASN/NR1H4/RAN/PRKAA1/GPAM	31
GO:2001233	BP	GO:2001233	regulation of apoptotic signaling pathway	107/2625	406/18670	3.2756e-11	1.12327e-09	8.73041e-10	XBP1/CTH/PDIA3/HIGD1A/MIF/CIDEB/TIMP3/LMNA/BNIP3/VNN1/FXN/AGT/FIS1/NDUFA13/FGA/HERPUD1/IFI6/PRELID1/SOD2/CTNNA1/NDUFS3/AR/PINK1/PRDX2/FAM162A/CHCHD10/TRAP1/FGB/SIAH2/SLC9A3R1/TMBIM6/ACAA2/FGG/CLU/PTEN/P4HB/HYOU1/PDCD5/RPL26/SOD1/YWHAE/MCL1/GPX1/VDAC2/UBB/TMEM14A/NMT1/CTSH/CREB3/SLC25A5/TPT1/RPL11/SERINC3/RPS3/RBCK1/NFE2L2/DNAJA1/HNRNPK/TMEM161A/PIH1D1/PARK7/GCLM/BCAP31/RPS7/GRINA/TPD52L1/DDX3X/PP…	107
GO:0001736	BP	GO:0001736	establishment of planar polarity	47/2625	124/18670	3.45649e-11	1.17213e-09	9.11016e-10	PSMF1/GPC3/PSMC4/PFN1/PSMB6/PSMD8/PSMB5/PSMA2/PSME2/PSMB7/PSMC6/PSMB1/PSMA4/PSMD7/AP2S1/PSMC3/PSMB3/PSMC2/PSMB2/PSME1/PSMA3/PSMA1/PSMA7/PSMA5/GPC6/CLTC/PSMB4/AP2B1/PSMC1/PSMD1/PSMD4/PSMD11/PSMC5/PSMD2/PSMD6/RHOA/ARRB2/WDR1/PSMD3/CDC42/PSMD13/RAC1/PSMB8/PSMD12/AP2M1/PSMD14/PSMB9	47
GO:0007164	BP	GO:0007164	establishment of tissue polarity	47/2625	124/18670	3.45649e-11	1.17213e-09	9.11016e-10	PSMF1/GPC3/PSMC4/PFN1/PSMB6/PSMD8/PSMB5/PSMA2/PSME2/PSMB7/PSMC6/PSMB1/PSMA4/PSMD7/AP2S1/PSMC3/PSMB3/PSMC2/PSMB2/PSME1/PSMA3/PSMA1/PSMA7/PSMA5/GPC6/CLTC/PSMB4/AP2B1/PSMC1/PSMD1/PSMD4/PSMD11/PSMC5/PSMD2/PSMD6/RHOA/ARRB2/WDR1/PSMD3/CDC42/PSMD13/RAC1/PSMB8/PSMD12/AP2M1/PSMD14/PSMB9	47
GO:0019318	BP	GO:0019318	hexose metabolic process	74/2625	244/18670	3.7789e-11	1.27439e-09	9.9049e-10	PCK1/GNMT/GOT1/RGN/G6PC/INSR/SERP1/SORD/LEPR/PCK2/DGAT2/IRS2/GPLD1/RORA/FUCA1/PPARGC1A/FUCA2/MST1/ALDH1A1/SDS/FUOM/FBP1/PGM2/ADIPOR1/GALM/PGM1/ALDH5A1/MDH1/IRS1/GLYCTK/ZMPSTE24/MDH2/ALDOB/KHK/ALDOC/GOT2/SLC37A4/RBP4/DCXR/DLAT/ENPP1/FAM3C/MAN2A1/SLC25A1/NCOA2/AKR1A1/GLB1/PDHB/PPP1CA/GALT/GAPDH/CREM/PGAM1/B4GALT1/ATF4/ATF3/PGK1/AKT2/SLC25A13/NFE2L1/PPP1CB/TPI1/SDHAF3/IGFBP4/GALE/ARPP19/PMM1/PRKAA1/…	74
GO:0070555	BP	GO:0070555	response to interleukin-1	66/2625	207/18670	3.86934e-11	1.29772e-09	1.00862e-09	PCK1/AKAP12/CCL16/CEBPB/HYAL1/RORA/IL1RN/KMO/CD47/PSMF1/SQSTM1/PSMC4/PSMB6/PSMD8/NFKBIA/PSMB5/FGB/FGG/PSMA2/PSME2/PSMB7/PSMC6/SKP1/PSMB1/TFPI/PSMA4/PSMD7/UBA52/PSMC3/PSMB3/UBB/UBC/RPS27A/PSMC2/PSMB2/HNMT/CCL15/EGR1/PSME1/APP/PSMA3/PSMA1/GBP2/PSMA7/PSMA5/PSMB4/TOLLIP/PSMC1/RBX1/PSMD1/PSMD4/PSMD11/PSMC5/PSMD2/PSMD6/GCLC/YY1/PSMD3/IGBP1/GBP1/PSMD13/PSMB8/PSMD12/PSMD14/CCL20/PSMB9	66
GO:0071466	BP	GO:0071466	cellular response to xenobiotic stimulus	60/2625	180/18670	3.8936e-11	1.29872e-09	1.0094e-09	CYP2E1/PCK1/BAAT/ARG1/CYP2C9/CES2/ASS1/MGST3/CYP2C8/ACSM2B/ACSL1/CYP2B6/PON3/CYP2D6/ERRFI1/FMO3/PCK2/CDO1/ACAA1/ACSM1/RORA/PPARGC1A/POR/AADAC/MGST2/UGT2B15/EPHX1/NQO2/AKR7A3/GSTO1/SERPINF1/AKR1C1/CYP2J2/CES1/CRYZ/MGST1/SULT1A1/BCHE/HSF1/EGR1/CYP2C18/CYP3A5/EGFR/CHEK2/HNF4A/EPHX2/AHR/GLYAT/PTGES3/CYB5B/EIF4E/CYB5R3/HSP90AB1/TMEM38B/AIP/PHGDH/BPHL/PCNA/CYP2A7/GSTA1	60
GO:0042273	BP	GO:0042273	ribosomal large subunit biogenesis	33/2625	71/18670	4.92144e-11	1.63263e-09	1.26893e-09	GTF3A/NPM1/RPL12/RPL26/RPL3/RPL7A/RPL7/RPL14/RPL10A/RPL24/MRPL1/RPL10/RPL38/RPL11/RSL24D1/RPL5/RPL26L1/MALSU1/NHP2/RPL23A/RPL35A/RPL35/EIF6/RPLP0/RPL6/DDX18/RSL1D1/MRPL11/ZNF622/SNU13/EBNA1BP2/RPF2/MRPL20	33
GO:0071826	BP	GO:0071826	ribonucleoprotein complex subunit organization	72/2625	236/18670	5.1111e-11	1.68639e-09	1.31071e-09	EIF3E/EIF3H/EIF3K/EIF3G/EIF3L/EIF3F/RPS27L/RPL12/EIF3M/RPS5/EIF3J/RPL13A/SNRPE/RPL3/VCP/RPS28/RPS19/RPS14/SNRPD2/RPS15/RPL24/RPL10/RPL38/RUVBL2/RPL11/RPSA/SNRPG/RSL24D1/RPS27/RPL5/EIF2S2/PIH1D1/EIF4B/ZFAND1/EIF3A/EIF3I/RPL23A/DDX1/EIF6/RPLP0/MCTS1/PTGES3/LSM4/EIF5/HSP90AA1/RPL6/CLNS1A/RPS10/HSP90AB1/MRPL11/EIF3D/PRPF31/KIF5B/SRSF5/STRAP/GEMIN6/SNU13/CELF1/MRPS11/PRPF6/MRPS7/SCAF11/SNRPD1/RPF2/SNR…	72
GO:0001666	BP	GO:0001666	response to hypoxia	97/2625	359/18670	6.16333e-11	2.02263e-09	1.57205e-09	PCK1/HIGD1A/RORA/F7/ABAT/MYC/PPARGC1A/ITPR1/LMNA/PDLIM1/CLDN3/ATP1B1/PSMF1/BNIP3/PSMC4/FIS1/ANGPTL4/ANG/PSMB6/ITPR2/PINK1/PSMD8/FAM162A/HSP90B1/EPAS1/PSMB5/BIRC2/CITED2/CAT/TMBIM6/EGLN1/ZFP36L1/FABP1/ACAA2/PSMA2/PSME2/PSMB7/PTEN/ERO1A/P4HB/PSMC6/HYOU1/PSMB1/PSMA4/PSMD7/HMOX2/PIN1/UBA52/PSMC3/PSMB3/UBB/ALAD/HSF1/TXN2/UBC/RPS27A/PSMC2/PSMB2/EGR1/PSME1/PSMA3/CHCHD2/NFE2L2/PSMA1/MALAT1/PSMA7/PSMA5/PS…	97
GO:0006626	BP	GO:0006626	protein targeting to mitochondrion	40/2625	98/18670	6.94758e-11	2.26781e-09	1.76261e-09	PMPCA/FBXO7/RHOU/UQCRC2/TIMM8B/FIS1/NDUFA13/IMMP2L/PINK1/TIMM17A/UBE2D3/SLC25A6/TIMM13/UBL5/TIMM10/ROMO1/PDCD5/TIMM50/HSPA4/TOMM7/UBE2L3/TOMM20/HAX1/LEPROT/DNAJC15/PMPCB/TOMM22/DNAJC19/SAMM50/SH3GLB1/HSP90AA1/LMAN1/MFF/TIMM17B/GRPEL1/AIP/TIMM44/HSPD1/PRKAA1/TSPO	40
GO:0006914	BP	GO:0006914	autophagy	123/2625	496/18670	8.62042e-11	2.78408e-09	2.16387e-09	XBP1/TP53INP1/LAMP2/NAMPT/PSAP/LEPR/EI24/ANXA7/EVA1A/FBXO7/MAP1LC3A/PPARGC1A/GABARAPL1/ITPR1/RRAGA/MTDH/VPS28/LAMTOR2/BNIP3/SQSTM1/CISD2/MAP1LC3B/FIS1/RHEB/DHRSX/ATP6V0E2/UBXN6/TMEM59/SLC38A9/TBC1D17/EMC6/TMEM208/WDR45/VAMP8/CHMP2A/ZMPSTE24/ATP6V0E1/PINK1/PRKACA/RNF152/POLDIP2/VPS51/TMBIM6/CLN3/VMP1/CLU/MCOLN1/SCOC/ATP6V0B/VDAC1/RAB1A/VCP/ATP6V1G1/EEF1A1/MCL1/TMEM41B/EIF4G1/TOMM7/HSPA8/NBR1/SNF8/…	123
GO:0061919	BP	GO:0061919	process utilizing autophagic mechanism	123/2625	496/18670	8.62042e-11	2.78408e-09	2.16387e-09	XBP1/TP53INP1/LAMP2/NAMPT/PSAP/LEPR/EI24/ANXA7/EVA1A/FBXO7/MAP1LC3A/PPARGC1A/GABARAPL1/ITPR1/RRAGA/MTDH/VPS28/LAMTOR2/BNIP3/SQSTM1/CISD2/MAP1LC3B/FIS1/RHEB/DHRSX/ATP6V0E2/UBXN6/TMEM59/SLC38A9/TBC1D17/EMC6/TMEM208/WDR45/VAMP8/CHMP2A/ZMPSTE24/ATP6V0E1/PINK1/PRKACA/RNF152/POLDIP2/VPS51/TMBIM6/CLN3/VMP1/CLU/MCOLN1/SCOC/ATP6V0B/VDAC1/RAB1A/VCP/ATP6V1G1/EEF1A1/MCL1/TMEM41B/EIF4G1/TOMM7/HSPA8/NBR1/SNF8/…	123
GO:0046364	BP	GO:0046364	monosaccharide biosynthetic process	38/2625	91/18670	9.22329e-11	2.9631e-09	2.30301e-09	PCK1/GNMT/GOT1/RGN/G6PC/SORD/LEPR/PCK2/DGAT2/PPARGC1A/MST1/SDS/FBP1/PGM1/MDH1/MDH2/ALDOB/ALDOC/GOT2/SLC37A4/RBP4/FAM3C/TALDO1/SLC25A1/AKR1A1/GAPDH/PGAM1/ATF4/ATF3/PGK1/SLC25A13/TKT/TPI1/SDHAF3/ARPP19/SLC25A11/GPI/ENO1	38
GO:1905330	BP	GO:1905330	regulation of morphogenesis of an epithelium	59/2625	180/18670	1.21212e-10	3.8737e-09	3.01076e-09	PSMF1/LGR4/AGT/GPC3/PSMC4/PFN1/PSMB6/AR/PSMD8/PSMB5/RXRA/PSMA2/PSME2/PSMB7/PTEN/PSMC6/PSMB1/PSMA4/PSMD7/AP2S1/PSMC3/PSMB3/PSMC2/PSMB2/PSME1/PSMA3/PSMA1/PSMA7/PSMA5/GPC6/CLTC/PSMB4/AP2B1/PSMC1/PSMD1/PSMD4/FOXP1/PSMD11/RREB1/CTNNB1/PSMC5/PSMD2/PSMD6/PHB2/RHOA/ARRB2/MAGED1/PSMD3/CDC42/PSMD13/RAC1/PSMB8/PSMD12/AP2M1/STAT1/MDK/PSMD14/PSMB9/VEGFA	59
GO:0010499	BP	GO:0010499	proteasomal ubiquitin-independent protein catabolic process	17/2625	23/18670	1.35473e-10	4.3069e-09	3.34745e-09	PSMB6/PSMB5/PSMA2/PSMB7/PSMB1/PSMA4/PSMB3/PSMB2/PSMA3/NFE2L2/PSMA1/PSMA7/PSMA5/PSMB4/KEAP1/PSMB8/PSMB9	17
GO:0001738	BP	GO:0001738	morphogenesis of a polarized epithelium	50/2625	141/18670	1.36746e-10	4.32487e-09	3.36142e-09	PSMF1/GPC3/PSMC4/PFN1/PSMB6/PSMD8/PSMB5/SLC9A3R1/PSMA2/PSME2/PSMB7/PSMC6/PSMB1/PSMA4/PSMD7/AP2S1/SYNE4/PSMC3/PSMB3/PSMC2/PSMB2/PSME1/PSMA3/RAB10/PSMA1/PSMA7/PSMA5/GPC6/CLTC/PSMB4/AP2B1/PSMC1/PSMD1/PSMD4/PSMD11/PSMC5/PSMD2/PSMD6/RHOA/ARRB2/WDR1/PSMD3/CDC42/PSMD13/RAC1/PSMB8/PSMD12/AP2M1/PSMD14/PSMB9	50
GO:2000736	BP	GO:2000736	regulation of stem cell differentiation	44/2625	116/18670	1.41032e-10	4.43741e-09	3.44889e-09	HSPA9/PSMF1/OCIAD1/PSMC4/PSMB6/PSMD8/PSMB5/PSMA2/PSME2/PSMB7/PSMC6/PSMB1/PSMA4/PSMD7/PSMC3/PSMB3/PSMC2/PSMB2/PSME1/PSMA3/NFE2L2/PSMA1/PSMA7/PSMA5/PSMB4/HNRNPU/PSMC1/PSMD1/PSMD4/PSMD11/N4BP2L2/STAT3/PSMC5/PSMD2/PSMD6/PSMD3/PSMD13/YTHDF2/PSMB8/ZFP36L2/HES1/PSMD12/PSMD14/PSMB9	44
GO:0002183	BP	GO:0002183	cytoplasmic translational initiation	21/2625	34/18670	1.73436e-10	5.4013e-09	4.19805e-09	EIF3E/EIF3H/EIF3K/EIF3G/EIF3L/EIF3F/EIF4A2/EIF3M/EIF3J/RPL13A/EIF4G1/EIF2S2/EIF4A1/EIF4B/EIF3A/EIF3I/MCTS1/EIF5/EIF3D/YTHDF2/DENR	21
GO:0006099	BP	GO:0006099	tricarboxylic acid cycle	21/2625	34/18670	1.73436e-10	5.4013e-09	4.19805e-09	FH/IDH2/SUCLG2/ACO1/SDHC/MDH1/SDHD/SDHA/MDH2/NNT/IDH1/DLAT/SUCLG1/PDHB/DHTKD1/ACO2/DLD/IDH3B/PDHA1/SDHB/IDH3G	21
GO:0006805	BP	GO:0006805	xenobiotic metabolic process	46/2625	125/18670	1.78592e-10	5.53362e-09	4.30089e-09	CYP2E1/BAAT/CYP2C9/CES2/MGST3/CYP2C8/ACSM2B/ACSL1/CYP2B6/PON3/CYP2D6/FMO3/CDO1/ACAA1/ACSM1/RORA/POR/AADAC/MGST2/UGT2B15/EPHX1/NQO2/AKR7A3/GSTO1/AKR1C1/CYP2J2/CES1/CRYZ/MGST1/SULT1A1/BCHE/CYP2C18/CYP3A5/HNF4A/EPHX2/AHR/GLYAT/PTGES3/CYB5B/CYB5R3/HSP90AB1/AIP/PHGDH/BPHL/CYP2A7/GSTA1	46
GO:0006641	BP	GO:0006641	triglyceride metabolic process	41/2625	105/18670	2.08635e-10	6.43185e-09	4.99902e-09	CYP2E1/INSIG1/PCK1/APOC2/CPS1/SLC27A5/APOA5/RGN/G6PC/ACSL1/PCK2/ACSL4/SEL1L/GK/DGAT2/PLIN5/GPLD1/LIPC/LDLR/AADAC/APOB/INSIG2/APOE/AGMO/C3/LPIN2/PNPLA2/CAT/FABP1/APOC1/APOA2/APOA1/APOH/GPX1/APOC3/NR1H2/SCARB1/NR1H3/SORL1/GPAM/MGLL	41
GO:0034248	BP	GO:0034248	regulation of cellular amide metabolic process	118/2625	476/18670	2.13855e-10	6.55965e-09	5.09835e-09	SHMT1/SERP1/TOB1/DNAJC3/ACO1/CPEB4/TNFRSF1A/ZFP36/EEF2/APOE/ORMDL3/EIF3E/EIF3H/TMED10/EIF3K/PAIP2/EIF5B/ORMDL2/ANG/EIF5A/CALR/PINK1/MRPL13/TRAP1/PAIP2B/RPS27L/EIF4A2/RXRA/PABPC1/ZFP36L1/NPM1/CLU/UHMK1/RPS9/BTG2/RPL26/RPL13A/EFNA1/TACO1/ZNF706/PIN1/RPS14/RBM3/FMR1/EIF4G1/COA3/RPS4X/RPL10/RPL38/EIF4G2/APP/EIF4EBP2/EIF1/RPS3/NFE2L2/C1QBP/QKI/YTHDF3/CIRBP/SRP9/RPLP1/RPL5/EIF4B/SHMT2/EIF2A/MALSU1/EIF4…	118
GO:0006487	BP	GO:0006487	protein N-linked glycosylation	34/2625	78/18670	2.20761e-10	6.73763e-09	5.23669e-09	ST6GAL1/MAGT1/ASGR2/DPM3/OSTC/ENTPD5/MGAT2/ASGR1/MCFD2/ALG2/MVD/OST4/ALG8/TMEM258/VCP/MGAT1/DDOST/ALG3/DAD1/STT3B/RPN2/RPN1/DPAGT1/SYVN1/STT3A/B4GALT1/GFPT1/KRTCAP2/ALG14/LMAN1/ALG5/DPM1/MPDU1/PMM1	34
GO:0022618	BP	GO:0022618	ribonucleoprotein complex assembly	69/2625	229/18670	2.35788e-10	7.16044e-09	5.56531e-09	EIF3E/EIF3H/EIF3K/EIF3G/EIF3L/EIF3F/RPS27L/RPL12/EIF3M/RPS5/EIF3J/RPL13A/SNRPE/RPL3/RPS28/RPS19/RPS14/SNRPD2/RPS15/RPL24/RPL10/RPL38/RUVBL2/RPL11/RPSA/SNRPG/RSL24D1/RPS27/RPL5/EIF2S2/PIH1D1/EIF4B/EIF3A/EIF3I/RPL23A/DDX1/EIF6/RPLP0/MCTS1/PTGES3/LSM4/EIF5/HSP90AA1/RPL6/CLNS1A/RPS10/HSP90AB1/MRPL11/EIF3D/PRPF31/SRSF5/STRAP/GEMIN6/SNU13/CELF1/MRPS11/PRPF6/MRPS7/SCAF11/SNRPD1/RPF2/SNRPD3/SNRPB/MRPL20/…	69
GO:0045540	BP	GO:0045540	regulation of cholesterol biosynthetic process	26/2625	50/18670	2.43708e-10	7.32314e-09	5.69176e-09	SCD/TM7SF2/IDI1/SQLE/FDFT1/SC5D/DHCR7/HMGCR/POR/APOB/SEC14L2/HMGCS1/APOE/PMVK/CYP7A1/FDPS/MVD/LSS/SOD1/ERLIN2/NFYB/ELOVL6/FASN/RAN/PRKAA1/GPAM	26
GO:0106118	BP	GO:0106118	regulation of sterol biosynthetic process	26/2625	50/18670	2.43708e-10	7.32314e-09	5.69176e-09	SCD/TM7SF2/IDI1/SQLE/FDFT1/SC5D/DHCR7/HMGCR/POR/APOB/SEC14L2/HMGCS1/APOE/PMVK/CYP7A1/FDPS/MVD/LSS/SOD1/ERLIN2/NFYB/ELOVL6/FASN/RAN/PRKAA1/GPAM	26
GO:0009410	BP	GO:0009410	response to xenobiotic stimulus	82/2625	292/18670	2.44745e-10	7.32314e-09	5.69176e-09	CYP2E1/PCK1/TDO2/HSPA5/BAAT/ARG1/CPS1/CYP2C9/CES2/ASS1/MGST3/CYP2C8/ACSM2B/ACSL1/CYP2B6/PON3/CYP2D6/ERRFI1/FMO3/PCK2/CDO1/ACAA1/ACSM1/RORA/F7/ABAT/MAP1LC3A/PPARGC1A/POR/AADAC/MGST2/UGT2B15/EPHX1/NQO2/AKR7A3/CLDN1/GSTO1/SERPINF1/SLC6A1/AKR1C1/ABCB4/CYP2J2/CES1/CRYZ/GOT2/MGST1/SULT1A1/SOD1/GPX1/SMPD1/BCHE/HSF1/HNMT/EGR1/CYP2C18/CYP3A5/EGFR/FOSB/CHEK2/HNF4A/TIPARP/EPHX2/AHR/GLYAT/PTGES3/CYB5B/EIF4E/…	82
GO:0009896	BP	GO:0009896	positive regulation of catabolic process	108/2625	425/18670	2.72624e-10	8.11756e-09	6.30921e-09	C4BPA/ANGPTL3/APOC2/APOA5/RGN/TP53INP1/INSR/TOB1/RDX/CD81/IRS2/PLIN5/GPLD1/LDLR/FBXO7/AADAC/C4BPB/ZFP36/MTDH/VPS28/APOE/BNIP3/SH3D19/TRIB1/GPC3/PSMC4/ENTPD5/NDUFA13/FURIN/DHRSX/TMEM59/IRS1/HERPUD1/DDRGK1/PINK1/RNF152/PNPLA2/NNT/PABPC1/ZFP36L1/FABP1/CLU/SCOC/PTEN/BTG2/APOA2/RNF128/VCP/FMR1/HSF1/PSMC2/TOMM7/SNF8/HSPBP1/NEDD4L/APP/OAZ1/NFE2L2/WWP1/SUMO1/YTHDF3/RNFT1/PARK7/BCAP31/TIPARP/RAB7A/RAD23A/…	108
GO:0016101	BP	GO:0016101	diterpenoid metabolic process	42/2625	110/18670	2.88805e-10	8.55759e-09	6.65121e-09	APOC2/CYP2C8/CYP2D6/SDC2/SDC1/ADH6/DGAT2/RDH11/CYP4V2/ADH1A/APOB/ALDH3A2/APOE/ALDH1A1/SDC4/ALDH8A1/GPC3/APOM/AKR1C1/ADH1B/AKR1C4/RDH10/RBP4/TTR/APOA2/APOA1/ADH4/ADH5/APOC3/RARRES2/CYP2C18/CYP3A5/EGFR/AKR1C3/GPC6/ADH1C/DHRS3/LRP1/SCPEP1/PECR/AKR1B10/RDH16	42
GO:0033209	BP	GO:0033209	tumor necrosis factor-mediated signaling pathway	55/2625	167/18670	4.17876e-10	1.23223e-08	9.57724e-09	TNFRSF1A/SPPL2A/PSMF1/PSMC4/TXNDC17/PSMB6/PSMD8/NFKBIA/PSMB5/BIRC2/PSMA2/PSME2/PSMB7/KRT18/PSMC6/APOA1/PSMB1/PSMA4/PSMD7/PSMC3/PSMB3/PSMC2/PSMB2/PSME1/PSMA3/RBCK1/PSMA1/KRT8/PSMA7/PSMA5/PSMB4/SHARPIN/PSMC1/PSMD1/PSMD4/PSMD11/TNFRSF12A/CASP4/PSMC5/TAX1BP1/PSMD2/PSMD6/BIRC3/PSMD3/PSMD13/NR1H4/LTBR/ACTN4/PSMB8/PSMD12/STAT1/PSMD14/ILK/PSMB9/HSPA1B	55
GO:0045454	BP	GO:0045454	cell redox homeostasis	33/2625	76/18670	4.5902e-10	1.34705e-08	1.04696e-08	PDIA4/PDIA3/TXNDC15/PDIA6/PRDX3/ERO1B/PRDX6/PRDX4/GLRX2/ERP44/PRDX2/TMX4/NNT/TXNL1/ERO1A/TXN/P4HB/GPX1/PRDX1/PRDX5/TXN2/NFE2L2/GLRX/SH3BGRL3/GLRX3/GLRX5/GCLC/TMX1/DLD/APEX1/SCO2/DDIT3/TXNDC12	33
GO:0006006	BP	GO:0006006	glucose metabolic process	63/2625	204/18670	4.66544e-10	1.36258e-08	1.05903e-08	PCK1/GNMT/GOT1/RGN/G6PC/INSR/SERP1/SORD/LEPR/PCK2/DGAT2/IRS2/GPLD1/RORA/PPARGC1A/MST1/SDS/FBP1/PGM2/ADIPOR1/GALM/PGM1/ALDH5A1/MDH1/IRS1/ZMPSTE24/MDH2/ALDOB/KHK/ALDOC/GOT2/SLC37A4/RBP4/DCXR/DLAT/ENPP1/FAM3C/SLC25A1/NCOA2/AKR1A1/PDHB/PPP1CA/GAPDH/CREM/PGAM1/ATF4/ATF3/PGK1/AKT2/SLC25A13/NFE2L1/PPP1CB/TPI1/SDHAF3/IGFBP4/ARPP19/PRKAA1/BAD/SLC25A11/PDHA1/GPI/PDK4/ENO1	63
GO:0000086	BP	GO:0000086	G2/M transition of mitotic cell cycle	72/2625	247/18670	5.01232e-10	1.45691e-08	1.13236e-08	PHLDA1/FBXL15/PSMF1/PSMC4/PSMB6/PRKACA/PSMD8/PSMB5/WEE1/PSMA2/PSME2/PSMB7/ABCB1/PSMC6/SKP1/CEP57/PSMB1/PSMA4/YWHAE/PSMD7/CETN2/PSMC3/PSMB3/PBX1/SYF2/PSMC2/PSMB2/PSME1/APP/PSMA3/SDCCAG8/RAB11A/PSMA1/CHEK2/DCTN3/PSMA7/PSMA5/PSMB4/TPD52L1/PSMC1/PPP2R1A/RBX1/PSMD1/PSMD4/USP47/PSMD11/PSMC5/HSP90AA1/FOXN3/PSMD2/PSMD6/DYNLL1/CDK5RAP3/RAD21/PSMD3/PSMD13/PPP1CB/CALM3/OPTN/SSNA1/ENSA/ARPP19/CCND1/PSMB8/NAE…	72
GO:0006364	BP	GO:0006364	rRNA processing	65/2625	214/18670	5.37194e-10	1.55404e-08	1.20785e-08	RCL1/FAM207A/RPS2/C1D/GTF2H5/IMP3/EXOSC4/RPS9/RPS24/RPL26/RPS28/NOP10/RPS19/POP4/RPS14/RPL7A/RPS21/RPL7/RPS6/RPL14/EXOSC5/RPS15/RPL10A/RPS16/MRPL1/WDR18/RPS17/RPL11/RPS8/SBDS/ISG20/TRMT112/FRG1/RPL27/RPS27/RPL5/FBL/PIH1D1/NHP2/RPL35A/RPS7/RPL35/DCAF13/NSA2/DDX18/RSL1D1/NUDT16/EXOSC1/ESF1/SNU13/DDX21/DDX49/MRPS11/EBNA1BP2/DDX17/LSM6/DDX24/PA2G4/RPF2/YBEY/XRN2/RPF1/POP7/EMG1/KRR1	65
GO:0072376	BP	GO:0072376	protein activation cascade	18/2625	27/18670	5.73503e-10	1.6435e-08	1.27738e-08	A2M/F12/F7/F9/SERPINC1/F2/SERPING1/F10/FGA/KNG1/FGB/FGG/APOH/TFPI/PRCP/KLKB1/C1QBP/F11	18
GO:0072378	BP	GO:0072378	blood coagulation, fibrin clot formation	18/2625	27/18670	5.73503e-10	1.6435e-08	1.27738e-08	A2M/F12/F7/F9/SERPINC1/F2/SERPING1/F10/FGA/KNG1/FGB/FGG/APOH/TFPI/PRCP/KLKB1/C1QBP/F11	18
GO:1901293	BP	GO:1901293	nucleoside phosphate biosynthetic process	79/2625	282/18670	5.88374e-10	1.67824e-08	1.30438e-08	NNMT/SCD/ACSL1/SHMT1/NAMPT/ACAT1/QPRT/IDH2/ASPDH/HAAO/CYC1/ACSL4/HSD17B12/MTHFD1/ELOVL5/ACSL5/KMO/PPARGC1A/GUK1/NME4/GCDH/MPC1/CMPK1/ACSL3/TECR/PANK3/NAPRT/NADK2/COX5B/PINK1/APRT/FLAD1/CBR4/AK3/MPC2/VCP/PRPSAP1/DLAT/NME1/RFK/SUCLG1/ACSS2/ADK/SLC25A1/AGPAT5/STOML2/PPCS/PNKP/PDHB/IMPDH2/HACD2/AGPAT3/ERH/UQCC3/ACMSD/STAT3/DHODH/ELOVL6/PAICS/FASN/AGPAT2/DGUOK/HSD17B8/SLC25A13/DLD/RAD50/AK2/PARP9/DUT/…	79
GO:0055088	BP	GO:0055088	lipid homeostasis	51/2625	151/18670	6.58511e-10	1.86956e-08	1.45308e-08	INSIG1/ANGPTL3/APOC2/XBP1/GOT1/APOA5/ACSM2A/G6PC/RTN4/MTTP/ACSM1/DGAT2/IRS2/LIPC/RORA/LDLR/PLA2G12B/ASGR2/APOB/APOE/ORMDL3/CYP7A1/ACOX2/APOM/AKR1C1/ANGPTL4/ABCB4/ORMDL2/ACOX1/PNPLA2/APOA2/APOA1/USF2/ABCG8/APOC3/TMEM97/NR1H2/NPC2/HNF4A/NR5A2/EPHX2/LAMTOR1/SCARB1/NR1H3/NFE2L1/ZBTB20/NR1H4/ABCA1/MLXIPL/PRKAA1/ANGPTL8	51
GO:0009165	BP	GO:0009165	nucleotide biosynthetic process	78/2625	278/18670	6.97767e-10	1.97184e-08	1.53257e-08	NNMT/SCD/ACSL1/SHMT1/NAMPT/ACAT1/QPRT/IDH2/ASPDH/HAAO/CYC1/ACSL4/HSD17B12/MTHFD1/ELOVL5/ACSL5/KMO/PPARGC1A/GUK1/NME4/GCDH/MPC1/CMPK1/ACSL3/TECR/PANK3/NAPRT/NADK2/COX5B/PINK1/APRT/FLAD1/CBR4/AK3/MPC2/VCP/PRPSAP1/DLAT/NME1/RFK/ACSS2/ADK/SLC25A1/AGPAT5/STOML2/PPCS/PNKP/PDHB/IMPDH2/HACD2/AGPAT3/ERH/UQCC3/ACMSD/STAT3/DHODH/ELOVL6/PAICS/FASN/AGPAT2/DGUOK/HSD17B8/SLC25A13/DLD/RAD50/AK2/PARP9/DUT/PDHA1/A…	78
GO:0038061	BP	GO:0038061	NIK/NF-kappaB signaling	58/2625	183/18670	7.52234e-10	2.10924e-08	1.63936e-08	LITAF/TSPAN6/PSMF1/ADIPOR1/PSMC4/CD14/PSMB6/CALR/PSMD8/NFKBIA/PSMB5/BIRC2/PSMA2/PSME2/PSMB7/PSMC6/SKP1/PSMB1/PSMA4/PSMD7/PRDX1/PSMC3/PSMB3/PSMC2/PSMB2/PSME1/APP/PSMA3/RPS3/EGFR/RBCK1/PSMA1/PSMA7/PPM1A/PSMA5/PSMB4/PSMC1/PSMD1/PSMD4/PSMD11/PPM1B/PSMC5/PPP4C/PSMD2/PSMD6/COPS8/RHOA/BIRC3/HMGB1/PSMD3/PSMD13/ACTN4/TRIP6/PSMB8/PSMD12/PSMD14/ILK/PSMB9	58
GO:0008652	BP	GO:0008652	cellular amino acid biosynthetic process	34/2625	81/18670	7.53299e-10	2.10924e-08	1.63936e-08	CPS1/GOT1/ASL/CTH/GPT/ASS1/GLUL/OTC/PAH/SHMT1/CDO1/PSAT1/GLUD1/MTHFD1/GPT2/OAT/FOLH1/ABAT/ASPG/AASS/ADI1/GLS2/AGXT/SERINC5/GOT2/UPB1/SERINC3/PARK7/BHMT/SHMT2/AGXT2/DPYD/PHGDH/PLOD3	34
GO:0071806	BP	GO:0071806	protein transmembrane transport	28/2625	59/18670	7.80688e-10	2.17594e-08	1.69121e-08	HSPA5/TRAM1/AZGP1/SEC62/TIMM17A/CLU/ROMO1/MCL1/TIMM50/TOMM7/LONP2/HSPA8/PEX16/PEX2/SEC61B/SEC63/TOMM20/SEC61G/DNAJC15/TOMM22/SRP54/DNAJC19/AKT2/TIMM17B/GRPEL1/TIMM44/HSPD1/SEC61A1	28
GO:0097006	BP	GO:0097006	regulation of plasma lipoprotein particle levels	39/2625	101/18670	8.41619e-10	2.33511e-08	1.81492e-08	PLA2G2A/APOC2/APOA5/MTTP/DGAT2/HDLBP/GPLD1/LIPC/LDLR/AGTR1/APOB/LIPA/APOE/ACSL3/CLTA/AGT/APOM/PRKACA/LRPAP1/APOC1/P4HB/APOA2/APOA1/ALB/AP2S1/APOC3/CNPY2/NPC2/HNRNPK/CLTC/AP2B1/SCARB1/ABCA5/ARF1/NR1H4/ANXA2/ABCA1/LPCAT3/AP2M1	39
GO:0010951	BP	GO:0010951	negative regulation of endopeptidase activity	72/2625	250/18670	9.01472e-10	2.48986e-08	1.93519e-08	A2M/SERPINA6/SERPINA7/CST3/HRG/ITIH3/SERPINF2/ITIH1/C5/SERPINA11/DHCR24/SERPINA4/APLP2/SERPINA10/TIMP3/SERPINC1/ITIH4/POR/SERPING1/ITIH2/SERPIND1/SPP2/SERPINF1/PSMF1/C3/PRDX3/AGT/FURIN/FETUB/KNG1/HERPUD1/BST2/IFI6/AHSG/SERPINA5/SIAH2/BIRC2/FABP1/PROS1/AMBP/SERPINA1/VTN/TFPI/YWHAE/GPX1/PRDX5/SLPI/SPINK1/FNIP1/ARL6IP1/APP/TIMP1/LAMTOR5/PIH1D1/PARK7/PEBP1/UCHL5/DDX3X/GAPDH/USP47/CSTA/CAST/USP14/BCL2…	72
GO:0006900	BP	GO:0006900	vesicle budding from membrane	39/2625	102/18670	1.17906e-09	3.24189e-08	2.51969e-08	INSIG1/F5/SAR1B/SEC16B/CTSZ/VAPA/CNIH1/SNX3/CD59/USO1/TMED2/TMED10/MCFD2/TRAPPC1/TMED9/TFG/SEC23A/SERPINA1/SAR1A/RAB1A/GOLPH3/NAPA/TRAPPC2L/TRAPPC6A/SEC16A/BET1/RAB7A/PDCD6/MIA3/LMAN1/TRAPPC3/ARF1/SEC31A/ANXA2/WASL/TRAPPC4/AP2M1/SEC13/S100A10	39
GO:0010466	BP	GO:0010466	negative regulation of peptidase activity	74/2625	262/18670	1.37583e-09	3.76594e-08	2.927e-08	A2M/SERPINA6/SERPINA7/CST3/HRG/ITIH3/SERPINF2/ITIH1/C5/SERPINA11/DHCR24/SERPINA4/APLP2/SERPINA10/TIMP3/SERPINC1/ITIH4/POR/SERPING1/ITIH2/SERPIND1/SPP2/SERPINF1/PSMF1/C3/PRDX3/AGT/GPC3/FURIN/FETUB/KNG1/HERPUD1/BST2/IFI6/AHSG/SERPINA5/SIAH2/BIRC2/FABP1/PROS1/AMBP/SERPINA1/VTN/TFPI/YWHAE/GPX1/PRDX5/SLPI/SPINK1/FNIP1/ARL6IP1/UBXN1/APP/TIMP1/LAMTOR5/PIH1D1/PARK7/PEBP1/UCHL5/DDX3X/GAPDH/USP47/CSTA/CAST…	74
GO:0035567	BP	GO:0035567	non-canonical Wnt signaling pathway	50/2625	150/18670	1.61354e-09	4.39689e-08	3.4174e-08	PSMF1/GPC3/PSMC4/PFN1/PSMB6/PSMD8/PSMB5/PSMA2/PSME2/PSMB7/PSMC6/PSMB1/PSMA4/PSMD7/AP2S1/PSMC3/PSMB3/PSMC2/PSMB2/PSME1/PSMA3/PSMA1/PSMA7/PSMA5/GPC6/CLTC/PSMB4/CALM1/AP2B1/PSMC1/PSMD1/PSMD4/PSMD11/CTNNB1/PSMC5/PSMD2/PSMD6/RHOA/ARRB2/PSMD3/CDC42/PSMD13/RAC1/PSMB8/PSMD12/AP2M1/RNF213/TNRC6B/PSMD14/PSMB9	50
GO:0006839	BP	GO:0006839	mitochondrial transport	73/2625	258/18670	1.62896e-09	4.41918e-08	3.43472e-08	CYC1/TST/PMPCA/FBXO7/SLC25A18/RHOU/ALKBH7/BNIP3/MPC1/UQCRC2/TIMM8B/FIS1/NDUFA13/IMMP2L/COX5B/PINK1/TIMM17A/UBE2D3/OXA1L/CHCHD10/ACAA2/SLC25A6/TIMM13/UBL5/MPC2/TIMM10/ROMO1/PDCD5/YWHAE/SMDT1/TMEM14A/NMT1/TIMM50/HSPA4/TOMM7/SLC25A5/SLC25A1/UBE2L3/SLC25A23/TOMM20/DYNLT1/HAX1/STOML2/LEPROT/DNAJC15/MICU1/PMPCB/BAX/TOMM22/DNAJC19/STAT3/SAMM50/SH3GLB1/HSP90AA1/BCL2L1/LMAN1/YWHAZ/SLC25A13/MFF/TIMM17B/GRP…	73
GO:0050810	BP	GO:0050810	regulation of steroid biosynthetic process	37/2625	95/18670	1.70943e-09	4.61697e-08	3.58845e-08	INSIG1/SCD/TM7SF2/IDI1/SQLE/FDFT1/SC5D/DHCR7/PPARGC1A/HMGCR/POR/APOB/SEC14L2/HMGCS1/INSIG2/APOE/PMVK/CYP7A1/FDPS/MVD/PROX1/LSS/SOD1/ERLIN2/EGR1/AKR1C3/NFYB/ELOVL6/FASN/NR1H4/ATP1A1/ASAH1/RAN/PRKAA1/GPAM/ADM/TSPO	37
GO:0010389	BP	GO:0010389	regulation of G2/M transition of mitotic cell cycle	60/2625	196/18670	1.75472e-09	4.71842e-08	3.6673e-08	PSMF1/PSMC4/PSMB6/PRKACA/PSMD8/PSMB5/PSMA2/PSME2/PSMB7/PSMC6/SKP1/CEP57/PSMB1/PSMA4/YWHAE/PSMD7/CETN2/PSMC3/PSMB3/PBX1/SYF2/PSMC2/PSMB2/PSME1/APP/PSMA3/SDCCAG8/RAB11A/PSMA1/DCTN3/PSMA7/PSMA5/PSMB4/PSMC1/PPP2R1A/RBX1/PSMD1/PSMD4/USP47/PSMD11/PSMC5/HSP90AA1/FOXN3/PSMD2/PSMD6/DYNLL1/CDK5RAP3/RAD21/PSMD3/PSMD13/SSNA1/CCND1/PSMB8/NAE1/PSMD12/PSMD14/AKAP9/PSMB9/TUBA4A/TUBB4B	60
GO:0035384	BP	GO:0035384	thioester biosynthetic process	26/2625	54/18670	2.12126e-09	5.65421e-08	4.39462e-08	SCD/ACSL1/ACAT1/ACSL4/HSD17B12/ELOVL5/ACSL5/GCDH/MPC1/ACSL3/TECR/CBR4/MPC2/DLAT/ACSS2/SLC25A1/PPCS/PDHB/HACD2/ELOVL6/FASN/HSD17B8/DLD/PDHA1/GSTZ1/PDK4	26
GO:0071616	BP	GO:0071616	acyl-CoA biosynthetic process	26/2625	54/18670	2.12126e-09	5.65421e-08	4.39462e-08	SCD/ACSL1/ACAT1/ACSL4/HSD17B12/ELOVL5/ACSL5/GCDH/MPC1/ACSL3/TECR/CBR4/MPC2/DLAT/ACSS2/SLC25A1/PPCS/PDHB/HACD2/ELOVL6/FASN/HSD17B8/DLD/PDHA1/GSTZ1/PDK4	26
GO:0001523	BP	GO:0001523	retinoid metabolic process	39/2625	104/18670	2.27332e-09	6.03319e-08	4.68917e-08	APOC2/CYP2C8/CYP2D6/SDC2/SDC1/ADH6/DGAT2/RDH11/CYP4V2/ADH1A/APOB/APOE/ALDH1A1/SDC4/ALDH8A1/GPC3/APOM/AKR1C1/ADH1B/AKR1C4/RDH10/RBP4/TTR/APOA2/APOA1/ADH4/ADH5/APOC3/RARRES2/CYP2C18/CYP3A5/AKR1C3/GPC6/ADH1C/DHRS3/LRP1/SCPEP1/AKR1B10/RDH16	39
GO:0090263	BP	GO:0090263	positive regulation of canonical Wnt signaling pathway	49/2625	147/18670	2.34184e-09	6.18814e-08	4.80961e-08	UBE2B/TRPM4/WLS/PSMF1/LGR4/GPC3/PSMC4/PSMB6/PSMD8/PSMB5/PSMA2/PSME2/PSMB7/PSMC6/PSMB1/PSMA4/VCP/PSMD7/PIN1/PSMC3/PSMB3/PSMC2/PSMB2/PSME1/PSMA3/EGFR/PSMA1/PSMA7/PPM1A/PSMA5/PSMB4/DDX3X/PSMC1/PSMD1/PSMD4/USP47/PSMD11/PSMC5/PSMD2/PSMD6/PSMD3/WNK1/PSMD13/PSMB8/PSMD12/PSMD14/ILK/VPS35/PSMB9	49
GO:2001242	BP	GO:2001242	regulation of intrinsic apoptotic signaling pathway	53/2625	165/18670	2.35893e-09	6.20641e-08	4.82381e-08	XBP1/MIF/VNN1/FIS1/NDUFA13/HERPUD1/SOD2/NDUFS3/PINK1/TRAP1/SLC9A3R1/TMBIM6/CLU/P4HB/HYOU1/RPL26/SOD1/MCL1/GPX1/VDAC2/UBB/CREB3/TPT1/RPL11/SERINC3/RPS3/NFE2L2/DNAJA1/HNRNPK/TMEM161A/PARK7/BCAP31/RPS7/GRINA/DDX3X/SYVN1/BAX/USP47/HSPB1/UBQLN1/BCL2L1/BCL2L12/CD74/NONO/BCLAF1/BAD/ERP29/PTTG1IP/PARP1/DDIT3/NUPR1/TXNDC12/ENO1	53
GO:0031331	BP	GO:0031331	positive regulation of cellular catabolic process	93/2625	362/18670	2.61379e-09	6.84747e-08	5.32205e-08	APOC2/APOA5/RGN/TP53INP1/INSR/TOB1/RDX/CD81/IRS2/PLIN5/GPLD1/LDLR/FBXO7/AADAC/ZFP36/MTDH/APOE/BNIP3/SH3D19/TRIB1/PSMC4/ENTPD5/FURIN/DHRSX/TMEM59/IRS1/HERPUD1/DDRGK1/PINK1/RNF152/PNPLA2/NNT/PABPC1/ZFP36L1/FABP1/CLU/SCOC/PTEN/BTG2/RNF128/VCP/FMR1/HSF1/PSMC2/TOMM7/HSPBP1/APP/NFE2L2/SUMO1/YTHDF3/RNFT1/PARK7/BCAP31/RAD23A/SVIP/PSMC1/BAX/RBX1/KEAP1/FBXL5/SUMO2/UBQLN1/SH3GLB1/HSP90AA1/LRP1/GCLC/GBA/TP53…	93
GO:0044839	BP	GO:0044839	cell cycle G2/M phase transition	74/2625	266/18670	2.85542e-09	7.4485e-08	5.7892e-08	PHLDA1/FBXL15/PSMF1/PSMC4/PSMB6/PRKACA/PSMD8/PSMB5/WEE1/PSMA2/NPM1/PSME2/PSMB7/ABCB1/PSMC6/SKP1/CEP57/PSMB1/PSMA4/YWHAE/PSMD7/CETN2/PSMC3/PSMB3/PBX1/SYF2/PSMC2/PSMB2/PSME1/APP/PSMA3/SDCCAG8/RAB11A/PSMA1/CHEK2/DCTN3/PSMA7/PSMA5/PSMB4/TPD52L1/BABAM1/PSMC1/PPP2R1A/RBX1/PSMD1/PSMD4/USP47/PSMD11/PSMC5/HSP90AA1/FOXN3/PSMD2/PSMD6/DYNLL1/CDK5RAP3/RAD21/PSMD3/PSMD13/PPP1CB/CALM3/OPTN/SSNA1/ENSA/ARPP19/CCN…	74
GO:0001732	BP	GO:0001732	formation of cytoplasmic translation initiation complex	13/2625	16/18670	3.01703e-09	7.83657e-08	6.09081e-08	EIF3E/EIF3H/EIF3K/EIF3G/EIF3L/EIF3F/EIF3M/EIF3J/EIF2S2/EIF3A/EIF3I/EIF5/EIF3D	13
GO:0006084	BP	GO:0006084	acetyl-CoA metabolic process	21/2625	38/18670	3.0434e-09	7.87159e-08	6.11803e-08	TDO2/ACAT1/ACOT12/AASS/HMGCS1/MPC1/PMVK/NUDT7/HMGCS2/MVD/MPC2/DLAT/PIPOX/ACSS2/PPCS/PDHB/FASN/DLD/PDHA1/GSTZ1/PDK4	21
GO:0097237	BP	GO:0097237	cellular response to toxic substance	70/2625	247/18670	3.25432e-09	8.37874e-08	6.5122e-08	ARG1/CPS1/MGST3/RGN/RHOB/TP53INP1/PSAP/RDH11/MAP1LC3A/PPARGC1A/MGST2/GCH1/GSTO1/APOE/BNIP3/PRDX3/CCS/FXN/APOM/FIS1/PRDX6/PRDX4/TXNDC17/GSTK1/ITPR2/SOD2/PINK1/PRDX2/HP/TRAP1/ESD/NNT/CAT/GPX4/FABP1/PAWR/SLC31A1/MGST1/PTEN/TXN/ADH4/ALB/ADH5/SOD1/GPX3/GPX1/PRDX1/PRDX5/HSF1/B2M/EGR1/RPS3/AKR1A1/NFE2L2/AIFM1/PARK7/ACTB/SIGMAR1/STAT6/HNRNPA1/MET/ZNF277/APEX1/PRKAA1/AKR1B10/BAD/GSTZ1/GPX2/PCNA/GSTA1	70
GO:0034612	BP	GO:0034612	response to tumor necrosis factor	83/2625	312/18670	3.26694e-09	8.37874e-08	6.5122e-08	PCK1/ASS1/AKAP12/CXCL16/CCL16/HYAL1/RORA/TNFRSF1A/SPPL2A/PPARGC1A/APOB/GCH1/ZFP36/CLDN1/PSMF1/PSMC4/CD14/TXNDC17/PSMB6/PSMD8/NFKBIA/PSMB5/BIRC2/CIB1/ZFP36L1/PSMA2/PSME2/PSMB7/KRT18/PSMC6/APOA1/PSMB1/PSMA4/PSMD7/PSMC3/PSMB3/PSMC2/PSMB2/CCL15/PSME1/ZFAND6/PSMA3/RPS3/RBCK1/NFE2L2/PSMA1/KRT8/GBP2/PSMA7/PSMA5/ADAM10/PSMB4/SHARPIN/PSMC1/PSMD1/PSMD4/PSMD11/TNFRSF12A/CASP4/PSMC5/TAX1BP1/PSMD2/PSMD6/GBA/B…	83
GO:0019319	BP	GO:0019319	hexose biosynthetic process	34/2625	85/18670	3.42712e-09	8.75277e-08	6.80292e-08	PCK1/GNMT/GOT1/G6PC/SORD/LEPR/PCK2/DGAT2/PPARGC1A/MST1/SDS/FBP1/PGM1/MDH1/MDH2/ALDOB/ALDOC/GOT2/SLC37A4/RBP4/FAM3C/SLC25A1/GAPDH/PGAM1/ATF4/ATF3/PGK1/SLC25A13/TPI1/SDHAF3/ARPP19/SLC25A11/GPI/ENO1	34
GO:0006094	BP	GO:0006094	gluconeogenesis	33/2625	82/18670	4.83871e-09	1.23064e-07	9.56493e-08	PCK1/GNMT/GOT1/G6PC/LEPR/PCK2/DGAT2/PPARGC1A/MST1/SDS/FBP1/PGM1/MDH1/MDH2/ALDOB/ALDOC/GOT2/SLC37A4/RBP4/FAM3C/SLC25A1/GAPDH/PGAM1/ATF4/ATF3/PGK1/SLC25A13/TPI1/SDHAF3/ARPP19/SLC25A11/GPI/ENO1	33
GO:0016072	BP	GO:0016072	rRNA metabolic process	65/2625	225/18670	5.10882e-09	1.29395e-07	1.0057e-07	RCL1/FAM207A/RPS2/C1D/GTF2H5/IMP3/EXOSC4/RPS9/RPS24/RPL26/RPS28/NOP10/RPS19/POP4/RPS14/RPL7A/RPS21/RPL7/RPS6/RPL14/EXOSC5/RPS15/RPL10A/RPS16/MRPL1/WDR18/RPS17/RPL11/RPS8/SBDS/ISG20/TRMT112/FRG1/RPL27/RPS27/RPL5/FBL/PIH1D1/NHP2/RPL35A/RPS7/RPL35/DCAF13/NSA2/DDX18/RSL1D1/NUDT16/EXOSC1/ESF1/SNU13/DDX21/DDX49/MRPS11/EBNA1BP2/DDX17/LSM6/DDX24/PA2G4/RPF2/YBEY/XRN2/RPF1/POP7/EMG1/KRR1	65
GO:0071356	BP	GO:0071356	cellular response to tumor necrosis factor	78/2625	291/18670	6.71403e-09	1.69349e-07	1.31623e-07	PCK1/ASS1/AKAP12/CCL16/HYAL1/RORA/TNFRSF1A/SPPL2A/PPARGC1A/APOB/ZFP36/CLDN1/PSMF1/PSMC4/TXNDC17/PSMB6/PSMD8/NFKBIA/PSMB5/BIRC2/CIB1/ZFP36L1/PSMA2/PSME2/PSMB7/KRT18/PSMC6/APOA1/PSMB1/PSMA4/PSMD7/PSMC3/PSMB3/PSMC2/PSMB2/CCL15/PSME1/ZFAND6/PSMA3/RPS3/RBCK1/NFE2L2/PSMA1/KRT8/GBP2/PSMA7/PSMA5/PSMB4/SHARPIN/PSMC1/PSMD1/PSMD4/PSMD11/TNFRSF12A/CASP4/PSMC5/TAX1BP1/PSMD2/PSMD6/GBA/BIRC3/PSMD3/GBP1/PSMD13/N…	78
GO:0006639	BP	GO:0006639	acylglycerol metabolic process	44/2625	129/18670	6.82702e-09	1.7149e-07	1.33287e-07	CYP2E1/INSIG1/PCK1/APOC2/CPS1/SLC27A5/APOA5/RGN/G6PC/ACSL1/PCK2/ACSL4/SEL1L/GK/DGAT2/PLIN5/GPLD1/LIPC/LDLR/AADAC/APOB/INSIG2/APOE/ABHD2/AGMO/C3/LPIN2/ANG/PNPLA2/CAT/FABP1/APOC1/APOA2/APOA1/APOH/GPX1/APOC3/NR1H2/AGPAT5/SCARB1/NR1H3/SORL1/GPAM/MGLL	44
GO:0032527	BP	GO:0032527	protein exit from endoplasmic reticulum	23/2625	46/18670	7.13354e-09	1.78455e-07	1.38701e-07	INSIG1/CD81/SEL1L/SAR1B/SEC16B/HERPUD1/DERL1/TMEM30A/OS9/HSP90B1/ERLEC1/SAR1A/VCP/AUP1/SEC61B/SEC16A/BCAP31/HM13/DERL2/SVIP/SYVN1/SORL1/SEC13	23
GO:1990748	BP	GO:1990748	cellular detoxification	40/2625	112/18670	7.36103e-09	1.82844e-07	1.42112e-07	MGST3/RGN/TP53INP1/RDH11/MGST2/GCH1/GSTO1/APOE/PRDX3/CCS/APOM/PRDX6/PRDX4/TXNDC17/GSTK1/SOD2/PRDX2/HP/ESD/NNT/CAT/GPX4/FABP1/MGST1/TXN/ADH4/ALB/ADH5/SOD1/GPX3/GPX1/PRDX1/PRDX5/AKR1A1/NFE2L2/PARK7/AKR1B10/GSTZ1/GPX2/GSTA1	40
GO:0031638	BP	GO:0031638	zymogen activation	25/2625	53/18670	7.36889e-09	1.82844e-07	1.42112e-07	SERPINF2/HPN/CPB2/DHCR24/PERP/F12/CIDEB/F9/C1R/CTSZ/FURIN/FGA/FGB/FGG/APOH/CTSH/KLKB1/C1RL/F11/PLGRKT/PGK1/ASPH/ANXA2/BAD/ENO1	25
GO:0019058	BP	GO:0019058	viral life cycle	85/2625	328/18670	8.11043e-09	2.00429e-07	1.5578e-07	APCS/HACD3/CD81/CD46/HYAL1/F11R/LDLR/SLC10A1/CTSB/LAMP1/CLDN1/VPS28/APOE/VAPA/SNX3/CXADR/FURIN/BST2/VAMP8/CHMP2A/SCARB2/ANPEP/PROX1/PABPC1/ISG15/ITGB1/P4HB/NUCKS1/RAB1A/IFITM2/VCP/IFI27/UBA52/CHMP5/UBB/PPIB/SLPI/FMR1/PVR/UBC/RPS27A/IFITM3/SNF8/LGALS1/NEDD4L/RPSA/ISG20/EGFR/WWP1/LAMTOR5/PCBP1/DYNLT1/NR5A2/STOM/STAU1/RAB7A/RAD23A/CHMP1B/DDX3X/NFIA/TNIP1/TSG101/XPO1/BANF1/HSP90AB1/PPIA/TMPRSS2/SCARB…	85
GO:0046165	BP	GO:0046165	alcohol biosynthetic process	54/2625	175/18670	8.23103e-09	2.0259e-07	1.57459e-07	INSIG1/PCK1/SCD/MSMO1/TM7SF2/IDI1/GOT1/APOA5/CYP27A1/ACAT2/DHCR24/SQLE/FDFT1/PCK2/SC5D/DHCR7/HMGCR/POR/APOB/SEC14L2/GCH1/HMGCS1/INSIG2/APOE/PMVK/CYP7A1/FDPS/EBP/CES1/PTS/IMPAD1/HMGCS2/MVD/ACAA2/PCBD1/QDPR/LSS/APOA1/SOD1/ERLIN2/NSDHL/HSD17B7/PARK7/NFYB/ELOVL6/FASN/GBA/CYB5R3/CNBP/ASAH1/RAN/PRKAA1/GPAM/IP6K2	54
GO:1902749	BP	GO:1902749	regulation of cell cycle G2/M phase transition	62/2625	213/18670	8.34227e-09	2.04503e-07	1.58946e-07	PSMF1/PSMC4/PSMB6/PRKACA/PSMD8/PSMB5/PSMA2/NPM1/PSME2/PSMB7/PSMC6/SKP1/CEP57/PSMB1/PSMA4/YWHAE/PSMD7/CETN2/PSMC3/PSMB3/PBX1/SYF2/PSMC2/PSMB2/PSME1/APP/PSMA3/SDCCAG8/RAB11A/PSMA1/DCTN3/PSMA7/PSMA5/PSMB4/BABAM1/PSMC1/PPP2R1A/RBX1/PSMD1/PSMD4/USP47/PSMD11/PSMC5/HSP90AA1/FOXN3/PSMD2/PSMD6/DYNLL1/CDK5RAP3/RAD21/PSMD3/PSMD13/SSNA1/CCND1/PSMB8/NAE1/PSMD12/PSMD14/AKAP9/PSMB9/TUBA4A/TUBB4B	62
GO:0036503	BP	GO:0036503	ERAD pathway	37/2625	100/18670	8.89131e-09	2.1709e-07	1.68729e-07	HSPA5/SDF2L1/DNAJB9/SEL1L/EDEM3/UBXN6/HERPUD1/DERL1/OS9/HSP90B1/ERLEC1/PSMC6/VCP/RNF103/ERLIN2/AUP1/UBXN8/STT3B/UBXN1/SEC61B/NFE2L2/JKAMP/RNFT1/BCAP31/HM13/DERL2/UBXN4/SVIP/SYVN1/CCDC47/UBQLN1/AMFR/USP14/RNF5/FBXO2/BAG6/SDF2	37
GO:0006638	BP	GO:0006638	neutral lipid metabolic process	44/2625	130/18670	8.92817e-09	2.17122e-07	1.68753e-07	CYP2E1/INSIG1/PCK1/APOC2/CPS1/SLC27A5/APOA5/RGN/G6PC/ACSL1/PCK2/ACSL4/SEL1L/GK/DGAT2/PLIN5/GPLD1/LIPC/LDLR/AADAC/APOB/INSIG2/APOE/ABHD2/AGMO/C3/LPIN2/ANG/PNPLA2/CAT/FABP1/APOC1/APOA2/APOA1/APOH/GPX1/APOC3/NR1H2/AGPAT5/SCARB1/NR1H3/SORL1/GPAM/MGLL	44
GO:0090114	BP	GO:0090114	COPII-coated vesicle budding	30/2625	72/18670	9.14799e-09	2.21585e-07	1.72222e-07	INSIG1/F5/SAR1B/SEC16B/CTSZ/VAPA/CNIH1/CD59/USO1/TMED2/TMED10/MCFD2/TRAPPC1/TFG/SEC23A/SERPINA1/SAR1A/RAB1A/NAPA/TRAPPC2L/TRAPPC6A/SEC16A/BET1/PDCD6/MIA3/LMAN1/TRAPPC3/SEC31A/TRAPPC4/SEC13	30
GO:0006417	BP	GO:0006417	regulation of translation	103/2625	424/18670	9.54883e-09	2.3038e-07	1.79058e-07	SHMT1/SERP1/TOB1/DNAJC3/ACO1/CPEB4/ZFP36/EEF2/EIF3E/EIF3H/EIF3K/PAIP2/EIF5B/ANG/EIF5A/CALR/PINK1/MRPL13/TRAP1/PAIP2B/RPS27L/EIF4A2/RXRA/PABPC1/ZFP36L1/NPM1/UHMK1/RPS9/BTG2/RPL26/RPL13A/TACO1/ZNF706/RPS14/RBM3/FMR1/EIF4G1/COA3/RPS4X/RPL10/RPL38/EIF4G2/APP/EIF4EBP2/EIF1/RPS3/C1QBP/QKI/YTHDF3/CIRBP/SRP9/RPLP1/RPL5/EIF4B/SHMT2/EIF2A/MALSU1/EIF4E2/DDX1/ETF1/EIF6/EIF1B/LARP4/DDX3X/PPP1CA/GAPDH/LSM14A/E…	103
GO:0048194	BP	GO:0048194	Golgi vesicle budding	32/2625	80/18670	9.84046e-09	2.36481e-07	1.838e-07	INSIG1/F5/SAR1B/SEC16B/CTSZ/VAPA/CNIH1/CD59/USO1/TMED2/TMED10/MCFD2/TRAPPC1/TMED9/TFG/SEC23A/SERPINA1/SAR1A/RAB1A/GOLPH3/NAPA/TRAPPC2L/TRAPPC6A/SEC16A/BET1/PDCD6/MIA3/LMAN1/TRAPPC3/SEC31A/TRAPPC4/SEC13	32
GO:0001889	BP	GO:0001889	liver development	45/2625	135/18670	1.03966e-08	2.48866e-07	1.93426e-07	PCK1/BAAT/ARG1/CPS1/XBP1/HPN/ASS1/RGN/CPB2/MPST/OTC/ACAT1/LSR/PCK2/CEACAM1/CEBPB/HMGCS1/CLDN1/GNPNAT1/FGL1/ZMPSTE24/ARF6/PROX1/CITED2/QDPR/VTN/JUN/MAN2A1/EGFR/HMGCL/SEC63/HNF4A/CEBPG/RB1CC1/MET/ACO2/RARA/SRSF5/RAP1A/CCND1/HES1/MDK/CSNK2B/PCNA/UPF2	45
GO:0097193	BP	GO:0097193	intrinsic apoptotic signaling pathway	77/2625	289/18670	1.11368e-08	2.65542e-07	2.06387e-07	XBP1/PERP/MIF/CEBPB/CIDEB/TNFRSF1A/ITPR1/BNIP3/VNN1/FIS1/NDUFA13/HERPUD1/IFI6/SOD2/NDUFS3/PINK1/TRAP1/RPS27L/SLC9A3R1/TMBIM6/CLU/ERO1A/HINT1/P4HB/HYOU1/RPL26/SOD1/MCL1/GPX1/VDAC2/UBB/CREB3/FHIT/PIK3R1/TPT1/RPL11/SERINC3/RPS3/NFE2L2/DNAJA1/CHEK2/AIFM1/HNRNPK/TMEM161A/PARK7/BCAP31/RPS7/GRINA/DDX3X/SYVN1/BAX/USP47/HSPB1/UBQLN1/ATF4/CASP4/BCL2L1/BCL2L12/ZNF622/UBE2K/CD74/DDX5/ARL6IP5/SHISA5/NONO/PPP1…	77
GO:0031639	BP	GO:0031639	plasminogen activation	16/2625	25/18670	1.28948e-08	3.06264e-07	2.38037e-07	SERPINF2/HPN/CPB2/DHCR24/F12/CTSZ/FGA/FGB/FGG/APOH/KLKB1/F11/PLGRKT/PGK1/ANXA2/ENO1	16
GO:0009074	BP	GO:0009074	aromatic amino acid family catabolic process	17/2625	28/18670	1.42341e-08	3.36504e-07	2.61541e-07	HPD/TDO2/TAT/HGD/PAH/FAH/HAAO/KMO/AMDHD1/HAL/PCBD1/QDPR/HNMT/ACMSD/GSTZ1/FTCD/AFMID	17
GO:0046916	BP	GO:0046916	cellular transition metal ion homeostasis	39/2625	110/18670	1.42783e-08	3.36504e-07	2.61541e-07	MT1G/MT1A/MT1M/TFR2/NDFIP1/SLC39A14/ACO1/MYC/TMPRSS6/NCOA4/SLC30A1/CP/HPX/MT1X/FXN/MT1E/ATOX1/MT2A/TF/FTH1/SLC31A1/SKP1/FTL/SOD1/HMOX2/ATP6V1G1/ATP6AP1/MT1F/NEDD8/APP/SLC40A1/SRI/ATP6V1A/CAND1/FBXL5/GLRX3/ATP6V0D1/ARF1/SCO2	39
GO:0046677	BP	GO:0046677	response to antibiotic	84/2625	327/18670	1.53193e-08	3.59651e-07	2.79531e-07	CYP2E1/HSPA5/ARG1/RHOB/TP53INP1/HPGD/SDC1/PSAP/DUSP1/CDO1/HYAL1/ADH6/UROS/ABAT/MAP1LC3A/FDX1/HMGCR/GGH/CLDN3/CLDN1/EEF2/BNIP3/PRDX3/MGMT/FXN/CD14/ITPR2/GLRX2/PINK1/HP/GOT2/TRAP1/BIRC2/CAT/FABP1/CLU/PAWR/PTEN/RBP4/TXN/TUFM/SOD1/GPX1/ALAD/HSF1/RPL23/MAOB/RPL10A/RPS4X/JUN/EGR1/RPS3/NFE2L2/AIFM1/PPP2CB/CRK/PARK7/SIGMAR1/LDHA/AHR/ACTR2/STAT6/STAT3/HSP90AA1/VKORC1/HNRNPA1/MET/BCL2L1/EPS8/RHOA/RARA/ZNF2…	84
GO:0090090	BP	GO:0090090	negative regulation of canonical Wnt signaling pathway	54/2625	178/18670	1.58653e-08	3.71041e-07	2.88384e-07	IGFBP1/IGFBP2/APOE/PSMF1/GPC3/PSMC4/PSMB6/PSMD8/PSMB5/SIAH2/SLC9A3R1/PSMA2/PSME2/PSMB7/PSMC6/PSMB1/PSMA4/PSMD7/PSMC3/PSMB3/PFDN5/PSMC2/PSMB2/G3BP1/RUVBL2/EGR1/PSME1/TLE1/PSMA3/PSMA1/PSMA7/PSMA5/CDH2/PSMB4/PSMC1/RBX1/PSMD1/CTNND1/PSMD4/PSMD11/PSMC5/PSMD2/PSMD6/PSMD3/CSNK1A1/PSMD13/IGFBP4/LRP6/PSMB8/PSMD12/MDK/PSMD14/PSMB9/DDIT3	54
GO:1901617	BP	GO:1901617	organic hydroxy compound biosynthetic process	72/2625	266/18670	1.63156e-08	3.80115e-07	2.95437e-07	INSIG1/PCK1/SCD/MSMO1/TM7SF2/BAAT/SLC27A5/IDI1/GOT1/APOA5/PAH/CYP27A1/ACAT2/DHCR24/SQLE/FDFT1/PCK2/PSAT1/CYP8B1/SC5D/HSD17B4/DHCR7/HMGCR/SLC27A2/POR/APOB/SEC14L2/GCH1/HMGCS1/INSIG2/APOE/PMVK/CYP7A1/ACOX2/FDPS/EBP/DDT/CES1/PTS/IMPAD1/AKR1C4/HMGCS2/MVD/SCP2/PROX1/ACAA2/PCBD1/QDPR/LSS/APOA1/SOD1/ERLIN2/NSDHL/AKR1D1/HSD17B7/PARK7/AKR1C3/NFYB/ELOVL6/FASN/GBA/CYB5R3/CNBP/NR1H4/HSD3B7/ASAH1/RAN/PRKAA1/A…	72
GO:0061136	BP	GO:0061136	regulation of proteasomal protein catabolic process	55/2625	183/18670	1.68498e-08	3.91069e-07	3.0395e-07	CAMLG/SDCBP/APOE/PSMF1/TRIB1/PSMC4/HERPUD1/DDRGK1/OS9/PINK1/PRKACA/CLU/ERLEC1/PSME2/RAD23B/VCP/GPX1/UBB/FMR1/ALAD/PSMC2/UBXN1/GABARAPL2/HSPBP1/FHIT/PSME1/RPL11/NFE2L2/SUMO1/COMMD1/RNFT1/PARK7/BCAP31/DERL2/RAD23A/SVIP/UCHL5/PSMC1/RBX1/KEAP1/SUMO2/UBQLN1/GCLC/GBA/USP14/HSP90AB1/UBE2K/NFE2L1/CSNK1A1/FBXO22/UFL1/BAG6/PSMD14/NUPR1/HSPA1B	55
GO:0009069	BP	GO:0009069	serine family amino acid metabolic process	21/2625	41/18670	1.85754e-08	4.29485e-07	3.33809e-07	BAAT/CTH/MPST/SHMT1/GCSH/CDO1/PSAT1/TST/MTHFD1/SDS/GCAT/AGXT/SERINC5/SERINC3/GCLM/SHMT2/AGXT2/GLYAT/GCLC/SDSL/PHGDH	21
GO:0009895	BP	GO:0009895	negative regulation of catabolic process	80/2625	308/18670	1.98573e-08	4.57393e-07	3.55499e-07	CST3/RGN/NAMPT/TOB1/LEPR/F13B/PLIN5/GPLD1/CAMLG/TIMP3/PPARGC1A/HMGCR/PDE3B/RRAGA/ZFP36/SDCBP/PSMF1/FBP1/SNX3/FURIN/DDRGK1/HNRNPA0/OS9/PINK1/HP/YBX1/POLDIP2/PABPC1/ERLEC1/SLIRP/AZIN1/APOC1/APOA2/EFNA1/PIN1/MCL1/FMR1/APOC3/ALAD/RPL23/EIF4G1/UBXN1/GABARAPL2/FHIT/EIF4G2/TIMP1/RPL11/EGFR/CIRBP/RPL5/PARK7/DERL2/RPS7/CTSA/HNRNPU/SVIP/ATRAID/UCHL5/PHB/LAPTM4B/HNRNPC/STAT3/DAP/MET/SNRNP70/USP14/CDK5RAP3/H…	80
GO:0030433	BP	GO:0030433	ubiquitin-dependent ERAD pathway	31/2625	78/18670	1.99773e-08	4.58427e-07	3.56303e-07	HSPA5/DNAJB9/SEL1L/EDEM3/HERPUD1/DERL1/OS9/HSP90B1/ERLEC1/PSMC6/VCP/RNF103/ERLIN2/AUP1/UBXN8/STT3B/SEC61B/NFE2L2/JKAMP/BCAP31/DERL2/UBXN4/SVIP/SYVN1/CCDC47/UBQLN1/AMFR/USP14/RNF5/FBXO2/BAG6	31
GO:0051346	BP	GO:0051346	negative regulation of hydrolase activity	109/2625	463/18670	2.18766e-08	4.99141e-07	3.87947e-07	A2M/SERPINA6/SERPINA7/ANGPTL3/CST3/HRG/APCS/ITIH3/SERPINF2/ITIH1/C5/RGN/SERPINA11/DHCR24/SERPINA4/APLP2/RDX/LEPR/F11R/PLIN5/SERPINA10/TIMP3/SERPINC1/ITIH4/POR/SERPING1/ITIH2/SERPIND1/SPP2/SERPINF1/PSMF1/CHP1/C3/PRDX3/AGT/GPC3/TMED2/CNN3/ANGPTL4/FURIN/FETUB/KNG1/HERPUD1/BST2/IFI6/IQGAP2/OXA1L/AHSG/SERPINA5/SIAH2/BIRC2/TMBIM6/EGLN1/FABP1/PROS1/AMBP/SERPINA1/APOC1/VTN/APOA2/APOA1/TFPI/YWHAE/GPX1/PRD…	109
GO:0034754	BP	GO:0034754	cellular hormone metabolic process	43/2625	129/18670	2.19151e-08	4.99141e-07	3.87947e-07	CYP2C9/HSD17B11/CYP2C8/CYP2D6/HSD17B2/ADH6/DGAT2/HSD17B4/RDH11/HSD17B12/PPARGC1A/FDX1/ADH1A/ALDH1A1/ALDH8A1/AKR1C1/HSD17B6/ADH1B/AKR1C4/RDH10/RBP4/SULT1A1/TTR/ADH4/EGR1/CYP2C18/CYP3A5/AKR1D1/ECE1/HSD17B7/AKR1C3/TIPARP/UGT2B7/ADH1C/AKR1C2/DHRS3/HSD17B8/SCARB1/SCPEP1/AKR1B10/ADM/RDH16/TSPO	43
GO:0061008	BP	GO:0061008	hepaticobiliary system development	45/2625	138/18670	2.22311e-08	5.04457e-07	3.92079e-07	PCK1/BAAT/ARG1/CPS1/XBP1/HPN/ASS1/RGN/CPB2/MPST/OTC/ACAT1/LSR/PCK2/CEACAM1/CEBPB/HMGCS1/CLDN1/GNPNAT1/FGL1/ZMPSTE24/ARF6/PROX1/CITED2/QDPR/VTN/JUN/MAN2A1/EGFR/HMGCL/SEC63/HNF4A/CEBPG/RB1CC1/MET/ACO2/RARA/SRSF5/RAP1A/CCND1/HES1/MDK/CSNK2B/PCNA/UPF2	45
GO:0042445	BP	GO:0042445	hormone metabolic process	65/2625	233/18670	2.29045e-08	5.17812e-07	4.02459e-07	SERPINA6/CYP2C9/HPN/HSD17B11/CYP2C8/PON3/CYP2D6/CYP27A1/ACAA1/HSD17B2/ADH6/DGAT2/HSD17B4/RDH11/CPQ/HSD17B12/DHCR7/PPARGC1A/FDX1/ENPEP/POR/ADH1A/PCSK6/DIO1/CPE/ALDH1A1/ALDH8A1/CRYM/CTSZ/ERO1B/AKR1C1/HSD17B6/ADH1B/FURIN/CES1/ZMPSTE24/AKR1C4/RDH10/RBP4/SULT1A1/TTR/APOA1/ADH4/ATP6AP2/ALDH9A1/EGR1/CYP2C18/CYP3A5/AKR1D1/ECE1/HSD17B7/AKR1C3/TIPARP/UGT2B7/ADH1C/AKR1C2/DHRS3/HSD17B8/SCARB1/SCPEP1/ATP1A1/A…	65
GO:1901991	BP	GO:1901991	negative regulation of mitotic cell cycle phase transition	68/2625	248/18670	2.32558e-08	5.23813e-07	4.07123e-07	DUSP1/MAD1L1/FBXO7/GADD45A/PSMF1/PSMC4/PSMB6/PSMD8/PSMB5/WEE1/RPS27L/ZFP36L1/PSMA2/PSME2/PSMB7/PTEN/BTG2/PSMC6/SKP1/RPL26/PSMB1/PSMA4/CDK2AP2/PSMD7/PSMC3/PSMB3/SYF2/PSMC2/PSMB2/PSME1/PSMA3/PSMA1/CHEK2/PSMA7/PSMA5/PSMB4/IK/PSMC1/BAX/RBX1/PSMD1/PSMG2/PSMD4/USP47/PSMD11/PSMC5/BUB3/FOXN3/PSMD2/PSMD6/CDK5RAP3/RAD21/PSMD3/ANAPC15/PSMD13/MDM4/CCND1/PSMB8/ZFP36L2/NAE1/CNOT2/PRMT1/PSMD12/PSMD14/TPR/PSMB9/…	68
GO:0010876	BP	GO:0010876	lipid localization	100/2625	415/18670	2.42655e-08	5.44546e-07	4.23237e-07	PLA2G2A/ANGPTL3/APOC2/LBP/APOF/SLC27A5/APOA5/AQP9/ACSL1/PSAP/SQLE/SLCO1B1/MIF/MTTP/HEXB/CYP4F2/ACSL4/CEACAM1/DGAT2/IRS2/HDLBP/PLIN5/LIPC/LDLR/CFHR4/CYP4A11/SLC10A1/ABCA8/PLA2G12B/TTPA/AGTR1/SLC27A2/ALKBH7/SLC51A/NME4/APOB/PLA2G12A/SLC27A3/PON1/APOE/C3/STARD10/ACSL3/AGT/APOM/AKR1C1/ABCB4/SLC22A9/CES1/PRELID1/TMEM30A/AKR1C4/SCARB2/NFKBIA/GOT2/SERPINA5/SCP2/OSBPL8/VPS51/PNPLA2/RXRA/FABP1/CLU/RBP4/AP…	100
GO:0002244	BP	GO:0002244	hematopoietic progenitor cell differentiation	51/2625	166/18670	2.48432e-08	5.55468e-07	4.31726e-07	HSPA9/EEF2/PSMF1/PSMC4/FST/PSMB6/PSMD8/ARMC6/PSMB5/PSMA2/PSME2/PSMB7/RBM47/PSMC6/PSMB1/PSMA4/PSMD7/PSMC3/PSMB3/FNIP1/PSMC2/PSMB2/PSME1/PSMA3/NFE2L2/PSMA1/AGPAT5/PSMA7/PSMA5/CEBPD/PSMB4/PSMC1/DHTKD1/PSMD1/PSMD4/PSMD11/N4BP2L2/PSMC5/PSMD2/PSMD6/PSMD3/PSMD13/YTHDF2/PRRC2C/PSMB8/HES1/PSMD12/XRCC5/PSMD14/ADAR/PSMB9	51
GO:0071827	BP	GO:0071827	plasma lipoprotein particle organization	22/2625	45/18670	2.57205e-08	5.72986e-07	4.45341e-07	PLA2G2A/APOC2/APOA5/MTTP/LIPC/AGTR1/APOB/APOE/ACSL3/AGT/APOM/PRKACA/APOC1/P4HB/APOA2/APOA1/ALB/APOC3/SCARB1/ABCA5/ARF1/ABCA1	22
GO:1903050	BP	GO:1903050	regulation of proteolysis involved in cellular protein catabolic process	61/2625	214/18670	2.58731e-08	5.74289e-07	4.46355e-07	RGN/CAMLG/SDCBP/APOE/PSMF1/TRIB1/PSMC4/HERPUD1/DDRGK1/OS9/PINK1/PRKACA/CLU/ERLEC1/PSME2/PTEN/EFNA1/RAD23B/VCP/GPX1/UBB/FMR1/ALAD/RPL23/PSMC2/UBXN1/GABARAPL2/HSPBP1/FHIT/PSME1/RPL11/NFE2L2/SUMO1/COMMD1/RPL5/RNFT1/PARK7/BCAP31/DERL2/RPS7/RAD23A/SVIP/UCHL5/PSMC1/RBX1/KEAP1/SUMO2/UBQLN1/GCLC/GBA/USP14/HSP90AB1/UBE2K/NFE2L1/CSNK1A1/FBXO22/UFL1/BAG6/PSMD14/NUPR1/HSPA1B	61
GO:0006446	BP	GO:0006446	regulation of translational initiation	31/2625	79/18670	2.84756e-08	6.29765e-07	4.89472e-07	DNAJC3/EIF3E/EIF3H/EIF3K/PAIP2/EIF5B/PAIP2B/EIF4A2/RXRA/NPM1/UHMK1/RPL13A/FMR1/EIF4G1/EIF4G2/EIF4EBP2/EIF1/YTHDF3/EIF4B/DDX1/EIF1B/DDX3X/PPP1CA/EIF5/HSPB1/ATF4/POLR2G/RPS6KB2/YTHDF2/PPP1R15A/TPR	31
GO:0016236	BP	GO:0016236	macroautophagy	77/2625	295/18670	2.90643e-08	6.40464e-07	4.97787e-07	TP53INP1/LAMP2/EI24/MAP1LC3A/GABARAPL1/RRAGA/VPS28/LAMTOR2/BNIP3/SQSTM1/MAP1LC3B/RHEB/ATP6V0E2/UBXN6/SLC38A9/EMC6/WDR45/VAMP8/CHMP2A/ATP6V0E1/PINK1/PRKACA/POLDIP2/CLN3/VMP1/MCOLN1/SCOC/ATP6V0B/VDAC1/RAB1A/VCP/ATP6V1G1/TMEM41B/TOMM7/NBR1/SNF8/GABARAPL2/LAMTOR5/TOMM20/RAB7A/ATP6V1A/GAPDH/VPS25/TEX264/RB1CC1/GABARAP/TOMM22/UBQLN1/ATP6V1D/SH3GLB1/TSG101/GBA/SNX14/TP53INP2/DYNLL1/UBXN2B/LAMTOR1/GNAI3/…	77
GO:0002223	BP	GO:0002223	stimulatory C-type lectin receptor signaling pathway	39/2625	113/18670	3.34297e-08	7.3401e-07	5.70495e-07	MUC13/ICAM3/PSMF1/PSMC4/PSMB6/PRKACA/PSMD8/PSMB5/PSMA2/PSME2/PSMB7/PSMC6/SKP1/PSMB1/PSMA4/PSMD7/PSMC3/PSMB3/PSMC2/PSMB2/PSME1/PSMA3/PSMA1/PSMA7/PSMA5/PSMB4/PSMC1/PSMD1/PSMD4/PSMD11/PSMC5/PSMD2/PSMD6/PSMD3/PSMD13/PSMB8/PSMD12/PSMD14/PSMB9	39
GO:0001676	BP	GO:0001676	long-chain fatty acid metabolic process	38/2625	109/18670	3.66868e-08	8.02639e-07	6.23835e-07	CYP2E1/CYP2C9/SLC27A5/CYP2C8/ACSL1/CYP2B6/CYP2D6/HPGD/CYP4F3/ACAA1/CYP4F2/ACSL4/HSD17B4/ACOT12/ELOVL5/ACSL5/CYP4A11/SLC27A2/SLC27A3/AIG1/ACSL3/CYP2J2/ACOX1/SCP2/GPX4/CBR1/PLA2G4C/CYP2C18/QKI/AKR1C3/EPHX2/PTGES3/ELOVL6/CYP4F12/ACOT8/MGLL/CYP2A7/GSTA1	38
GO:0030195	BP	GO:0030195	negative regulation of blood coagulation	24/2625	53/18670	3.97488e-08	8.66523e-07	6.73488e-07	HRG/SERPINF2/PLG/CPB2/PROC/F12/CEACAM1/ABAT/TMPRSS6/F2/SERPING1/TSPAN8/APOE/FGA/KNG1/FGB/FGG/PROS1/VTN/APOH/TFPI/KLKB1/F11/ANXA2	24
GO:0061045	BP	GO:0061045	negative regulation of wound healing	30/2625	76/18670	4.04798e-08	8.79319e-07	6.83433e-07	HRG/APCS/SERPINF2/PLG/CPB2/PROC/F12/CEACAM1/ABAT/TMPRSS6/HMGCR/F2/SERPING1/TSPAN8/APOE/FGA/KNG1/FGB/DUSP10/FGG/PROS1/PTEN/VTN/APOH/TFPI/KLKB1/CRK/F11/ANXA2/CDKN1A	30
GO:0043903	BP	GO:0043903	regulation of interspecies interactions between organisms	62/2625	222/18670	4.58307e-08	9.92024e-07	7.7103e-07	APCS/ARG1/HPN/HACD3/MBL2/FUCA2/ZFP36/APOE/VAPA/SNX3/BST2/CHMP2A/POLR2K/PROX1/PABPC1/POLR2F/ISG15/POLR2I/P4HB/NUCKS1/IFITM2/IFI27/PSMC3/PPIB/POLR2L/SLPI/FMR1/JUN/IFITM3/SNF8/LGALS1/ISG20/DYNLT1/NR5A2/STOM/STAU1/RAB7A/RAD23A/POLR2E/DDX3X/GAPDH/TNIP1/CFL1/TSG101/POLR2J/SUPT5H/BANF1/PPIA/TMPRSS2/POLR2G/CD74/SUPT4H1/DDX5/ANXA2/POLR2H/MX1/CHMP3/BAD/MPHOSPH8/POLR2C/STAT1/ADAR	62
GO:0016579	BP	GO:0016579	protein deubiquitination	74/2625	283/18670	4.96501e-08	1.0709e-06	8.32334e-07	MYC/JOSD2/PSMF1/SNX3/PSMC4/PSMB6/AR/EIF3F/ENY2/PSMD8/NFKBIA/PSMB5/SIAH2/BIRC2/PSMA2/PSME2/PSMB7/PTEN/PSMC6/RNF128/PSMB1/PSMA4/RAD23B/VCP/PSMD7/UBA52/PSMC3/PSMB3/UBB/UBC/NEDD8/RPS27A/PSMC2/PSMB2/UBXN1/PSME1/PSMA3/PSMA1/TOMM20/PSMA7/PARK7/ACTB/SHMT2/PSMA5/ADRM1/PSMB4/BABAM1/RAD23A/UCHL5/PSMC1/USP9X/PSMD1/PSMD4/USP47/KEAP1/PSMD11/COPS5/PSMC5/PSMD2/PSMD6/TNIP1/YY1/USP14/RHOA/ARRB2/BIRC3/PSMD3/PSMD13/…	74
GO:0048545	BP	GO:0048545	response to steroid hormone	93/2625	383/18670	5.06426e-08	1.08846e-06	8.45982e-07	PCK1/TAT/ARG1/CPS1/GOT1/ASS1/SDC1/DUSP1/ERRFI1/NR1I3/PCK2/CDO1/IGFBP2/PGRMC2/RORA/IL1RN/CPN1/PPARGC1A/NCOA4/ZFP36/CLDN1/NR0B2/SERPINF1/ABHD2/FOS/KLF9/DDRGK1/AGXT/CALR/PLPP1/AR/RXRA/ZFP36L1/CA2/APOA2/IDH1/TFPI/BCHE/ALAD/MAOB/HNMT/NR1H2/NCOA2/UBE2L3/EGFR/FOSB/DNAJA1/AIFM1/RWDD1/HNF4A/PARK7/AKR1C3/NR5A2/ESRRA/GLB1/HNRNPU/PHB/AKAP13/NR2F6/FOXP1/CTNNB1/EIF4E/GBA/PHB2/CRY2/FKBP4/RHOA/RARA/ARRB2/NR1H3/D…	93
GO:0070646	BP	GO:0070646	protein modification by small protein removal	77/2625	299/18670	5.37911e-08	1.15207e-06	8.95426e-07	MYC/JOSD2/PSMF1/SNX3/PSMC4/PSMB6/AR/EIF3F/ENY2/PSMD8/NFKBIA/PSMB5/SIAH2/BIRC2/PSMA2/PSME2/PSMB7/PTEN/PSMC6/RNF128/PSMB1/PSMA4/RAD23B/VCP/PSMD7/UBA52/PSMC3/PSMB3/UBB/UBC/NEDD8/RPS27A/PSMC2/PSMB2/UBXN1/PSME1/PSMA3/PSMA1/TOMM20/PSMA7/PARK7/ACTB/SHMT2/PSMA5/ADRM1/PSMB4/BABAM1/RAD23A/UCHL5/PSMC1/USP9X/PSMD1/PSMD4/USP47/COPS2/KEAP1/PSMD11/COPS5/PSMC5/COPS6/PSMD2/PSMD6/TNIP1/COPS8/YY1/USP14/RHOA/ARRB2/B…	77
GO:0031330	BP	GO:0031330	negative regulation of cellular catabolic process	68/2625	253/18670	5.45398e-08	1.15997e-06	9.01562e-07	CST3/RGN/NAMPT/TOB1/LEPR/F13B/PLIN5/GPLD1/CAMLG/TIMP3/RRAGA/ZFP36/SDCBP/PSMF1/FURIN/DDRGK1/HNRNPA0/OS9/PINK1/HP/YBX1/POLDIP2/PABPC1/ERLEC1/SLIRP/APOC1/EFNA1/MCL1/FMR1/APOC3/ALAD/RPL23/EIF4G1/UBXN1/GABARAPL2/FHIT/EIF4G2/TIMP1/RPL11/CIRBP/RPL5/PARK7/DERL2/RPS7/CTSA/HNRNPU/SVIP/ATRAID/UCHL5/LAPTM4B/HNRNPC/STAT3/DAP/MET/SNRNP70/USP14/CDK5RAP3/HSP90AB1/RNF5/THRAP3/ANXA2/ROCK1/SORL1/BAG6/VPS35/TSPO/NUP…	68
GO:2000027	BP	GO:2000027	regulation of animal organ morphogenesis	68/2625	253/18670	5.45398e-08	1.15997e-06	9.01562e-07	XBP1/HPN/CPB2/CEACAM1/MYC/POR/ROBO1/PSMF1/LGR4/AGT/GPC3/PSMC4/PFN1/PSMB6/AR/PSMD8/PSMB5/CITED2/RXRA/PSMA2/PSME2/PSMB7/PSMC6/PSMB1/PSMA4/PSMD7/AP2S1/PSMC3/PSMB3/PSMC2/PSMB2/PSME1/PSMA3/PSMA1/PSMA7/PSMA5/GPC6/CLTC/PSMB4/AP2B1/PSMC1/BAX/PSMD1/PSMD4/PSMD11/CTNNB1/PSMC5/PSMD2/PSMD6/PHB2/RHOA/ARRB2/MAGED1/PSMD3/CDC42/PSMD13/RAC1/PSMB8/HES1/PSMD12/AP2M1/STAT1/MDK/PSMD14/SRSF6/PSMB9/NFIB/VEGFA	68
GO:0000209	BP	GO:0000209	protein polyubiquitination	79/2625	310/18670	5.88701e-08	1.24772e-06	9.69764e-07	FBXO7/FBXL15/UBE2B/PSMF1/UBE2E2/PSMC4/PSMB6/UBE2D2/UBE2D3/PSMD8/PSMB5/RNF152/SIAH2/BIRC2/PSMA2/PSME2/PSMB7/PSMC6/SKP1/PSMB1/PSMA4/PSMD7/IFI27/UBA52/PSMC3/PSMB3/UBB/FBXW5/UBC/RPS27A/PSMC2/PSMB2/NEDD4L/PSME1/PSMA3/UBE2L3/RBCK1/ANAPC11/MKRN1/WWP1/HECTD1/PSMA1/ANAPC13/PSMA7/PSMA5/TTC3/RNF167/PSMB4/UBE2W/SHARPIN/PSMC1/SYVN1/RBX1/PSMD1/PSMD4/FBXL5/PSMD11/UBE2R2/CTNNB1/PSMC5/AMFR/PSMD2/PSMD6/UBE2K/UBE2V…	79
GO:0045088	BP	GO:0045088	regulation of innate immune response	78/2625	305/18670	6.07279e-08	1.28264e-06	9.96906e-07	A2M/ARG1/LBP/MUC13/CADM1/CEACAM1/ICAM3/SERPING1/LAMP1/APOE/PSMF1/HPX/PSMC4/IRF7/PSMB6/PRKACA/PSMD8/PSMB5/BIRC2/DUSP10/PSMA2/PSME2/PSMB7/PSMC6/SKP1/PSMB1/PSMA4/PSMD7/PSMC3/RPS19/PSMB3/HMGB3/PVR/PSMC2/PSMB2/NR1H2/PSME1/PSMA3/SUMO1/PSMA1/YTHDF3/PSMA7/CRK/PSMA5/PSMB4/GRN/PSMC1/PSMD1/PSMD4/PSMD11/LSM14A/PSMC5/PSMD2/PSMD6/HSP90AB1/ARRB2/BIRC3/NR1H3/HMGB1/UBE2K/PSMD3/IRF3/CDC37/PSMD13/YTHDF2/PQBP1/HLA-E…	78
GO:0034975	BP	GO:0034975	protein folding in endoplasmic reticulum	12/2625	16/18670	6.11426e-08	1.28695e-06	1.00025e-06	HSPA5/PDIA3/DNAJC3/CANX/ERO1B/EMC6/CALR/HSP90B1/ERO1A/EMC3/EMC4/EMC2	12
GO:1900047	BP	GO:1900047	negative regulation of hemostasis	24/2625	54/18670	6.20336e-08	1.30121e-06	1.01134e-06	HRG/SERPINF2/PLG/CPB2/PROC/F12/CEACAM1/ABAT/TMPRSS6/F2/SERPING1/TSPAN8/APOE/FGA/KNG1/FGB/FGG/PROS1/VTN/APOH/TFPI/KLKB1/F11/ANXA2	24
GO:1904951	BP	GO:1904951	positive regulation of establishment of protein localization	106/2625	456/18670	6.81475e-08	1.42456e-06	1.10721e-06	XBP1/C5/GLUL/AKAP12/CADM1/SERP1/SPTBN1/CD81/MIF/GLUD1/IRS2/GPLD1/ABAT/RHOU/SAR1B/SYBU/TRPM4/IL17RC/NR0B2/MYOM1/VPS28/WLS/SEC16B/CHP1/ACSL3/FIS1/FGA/CD14/GSDMD/ANG/TMEM30A/PINK1/PRKACA/UBE2D3/ARF6/FGB/CDH1/CIB1/FGG/UBL5/RBP4/ORM2/MPC2/SAR1A/PDCD5/GOLPH3/YWHAE/ORM1/NMT1/TOMM7/PIK3R1/TM7SF3/OAZ1/UBE2L3/EGFR/CCT7/CCT3/SEC16A/PPM1A/LEPROT/CCT8/BCAP31/ZFAND1/STOM/SRI/GAPDH/ANP32B/CCT4/CCT2/OAZ2/SH3GLB1…	106
GO:0009072	BP	GO:0009072	aromatic amino acid family metabolic process	20/2625	40/18670	6.8589e-08	1.4289e-06	1.11058e-06	HPD/TDO2/TAT/HGD/PAH/FAH/HAAO/MTHFD1/KMO/AMDHD1/GCDH/HAL/PCBD1/QDPR/HNMT/PARK7/ACMSD/GSTZ1/FTCD/AFMID	20
GO:0048524	BP	GO:0048524	positive regulation of viral process	37/2625	107/18670	7.04104e-08	1.46185e-06	1.1362e-06	HPN/HACD3/APOE/VAPA/CHMP2A/POLR2K/PABPC1/POLR2F/POLR2I/P4HB/NUCKS1/PPIB/POLR2L/FMR1/JUN/LGALS1/NR5A2/STOM/STAU1/RAB7A/RAD23A/POLR2E/DDX3X/CFL1/TSG101/POLR2J/SUPT5H/PPIA/TMPRSS2/POLR2G/CD74/SUPT4H1/ANXA2/POLR2H/CHMP3/POLR2C/ADAR	37
GO:0002220	BP	GO:0002220	innate immune response activating cell surface receptor signaling pathway	39/2625	116/18670	7.50984e-08	1.5539e-06	1.20774e-06	MUC13/ICAM3/PSMF1/PSMC4/PSMB6/PRKACA/PSMD8/PSMB5/PSMA2/PSME2/PSMB7/PSMC6/SKP1/PSMB1/PSMA4/PSMD7/PSMC3/PSMB3/PSMC2/PSMB2/PSME1/PSMA3/PSMA1/PSMA7/PSMA5/PSMB4/PSMC1/PSMD1/PSMD4/PSMD11/PSMC5/PSMD2/PSMD6/PSMD3/PSMD13/PSMB8/PSMD12/PSMD14/PSMB9	39
GO:0048207	BP	GO:0048207	vesicle targeting, rough ER to cis-Golgi	27/2625	66/18670	7.93144e-08	1.63009e-06	1.26695e-06	F5/SAR1B/SEC16B/CTSZ/CNIH1/CD59/USO1/TMED2/TMED10/MCFD2/TRAPPC1/TFG/SEC23A/SERPINA1/SAR1A/RAB1A/NAPA/TRAPPC2L/TRAPPC6A/SEC16A/BET1/PDCD6/LMAN1/TRAPPC3/SEC31A/TRAPPC4/SEC13	27
GO:0048208	BP	GO:0048208	COPII vesicle coating	27/2625	66/18670	7.93144e-08	1.63009e-06	1.26695e-06	F5/SAR1B/SEC16B/CTSZ/CNIH1/CD59/USO1/TMED2/TMED10/MCFD2/TRAPPC1/TFG/SEC23A/SERPINA1/SAR1A/RAB1A/NAPA/TRAPPC2L/TRAPPC6A/SEC16A/BET1/PDCD6/LMAN1/TRAPPC3/SEC31A/TRAPPC4/SEC13	27
GO:0006901	BP	GO:0006901	vesicle coating	28/2625	70/18670	8.14134e-08	1.66761e-06	1.29612e-06	F5/SAR1B/SEC16B/CTSZ/CNIH1/CD59/USO1/TMED2/TMED10/MCFD2/TRAPPC1/TMED9/TFG/SEC23A/SERPINA1/SAR1A/RAB1A/NAPA/TRAPPC2L/TRAPPC6A/SEC16A/BET1/PDCD6/LMAN1/TRAPPC3/SEC31A/TRAPPC4/SEC13	28
GO:1903573	BP	GO:1903573	negative regulation of response to endoplasmic reticulum stress	21/2625	44/18670	9.07147e-08	1.85191e-06	1.43936e-06	HSPA5/XBP1/DNAJB9/DNAJC3/HERPUD1/OS9/TMBIM6/CLU/ERLEC1/HYOU1/CREB3/UBXN1/PARK7/DERL2/GRINA/SVIP/SYVN1/BCL2L1/USP14/PPP1R15A/TXNDC12	21
GO:0002758	BP	GO:0002758	innate immune response-activating signal transduction	39/2625	117/18670	9.75007e-08	1.98381e-06	1.54188e-06	MUC13/ICAM3/PSMF1/PSMC4/PSMB6/PRKACA/PSMD8/PSMB5/PSMA2/PSME2/PSMB7/PSMC6/SKP1/PSMB1/PSMA4/PSMD7/PSMC3/PSMB3/PSMC2/PSMB2/PSME1/PSMA3/PSMA1/PSMA7/PSMA5/PSMB4/PSMC1/PSMD1/PSMD4/PSMD11/PSMC5/PSMD2/PSMD6/PSMD3/PSMD13/PSMB8/PSMD12/PSMD14/PSMB9	39
GO:0031667	BP	GO:0031667	response to nutrient levels	113/2625	499/18670	1.10483e-07	2.24048e-06	1.74137e-06	PCK1/HSPA5/ARG1/CPS1/XBP1/ASS1/GLUL/LAMP2/G6PC/ACSL1/OTC/NAMPT/GDF15/SLC38A2/ACAT1/HIGD1A/SORD/PCK2/SLC38A3/ACSL4/IGFBP2/SLC25A25/LDLR/CPEB4/F7/MAP1LC3A/PPARGC1A/GABARAPL1/HMGCR/TTPA/LRCOL1/SERPINC1/RRAGA/POR/ZFP36/HMGCS1/TRPM4/EEF2/PON1/APOE/C2/ACSL3/MAP1LC3B/MGMT/FIS1/WDR45/ERCC1/HSP90B1/RNF152/PROX1/NNT/CAT/TMBIM6/PTEN/APOA1/ALB/SOD1/BCHE/USF2/DAD1/ABCG8/ALAD/HSF1/COX4I1/TXN2/EIF4G1/FNIP1/JUN/…	113
GO:0046686	BP	GO:0046686	response to cadmium ion	26/2625	63/18670	1.11281e-07	2.24921e-06	1.74815e-06	MT1G/ARG1/GOT1/MT1A/MT1M/SORD/HAAO/SLC30A1/MT1X/MT1E/FOS/ERCC1/MT2A/CYB5A/CAT/SOD1/ALAD/HSF1/MT1F/JUN/B2M/EGFR/SUMO1/AKR1C3/GCLC/PCNA	26
GO:0030193	BP	GO:0030193	regulation of blood coagulation	30/2625	79/18670	1.12938e-07	2.27516e-06	1.76832e-06	HRG/SERPINF2/PLG/CPB2/PROC/F12/CEACAM1/F7/ABAT/TMPRSS6/SERPINC1/F2/SERPING1/TSPAN8/APOE/FGA/KNG1/PRDX2/FGB/FGG/PROS1/VTN/APOH/TFPI/KLKB1/NFE2L2/ANO6/F11/VKORC1/ANXA2	30
GO:0042632	BP	GO:0042632	cholesterol homeostasis	34/2625	96/18670	1.21848e-07	2.44657e-06	1.90155e-06	INSIG1/ANGPTL3/APOC2/XBP1/APOA5/G6PC/MTTP/ACSM1/DGAT2/LIPC/RORA/LDLR/PLA2G12B/APOB/APOE/CYP7A1/APOM/AKR1C1/APOA2/APOA1/ABCG8/APOC3/TMEM97/NR1H2/NPC2/HNF4A/NR5A2/EPHX2/LAMTOR1/SCARB1/NR1H3/NFE2L1/NR1H4/ABCA1	34
GO:0034368	BP	GO:0034368	protein-lipid complex remodeling	16/2625	28/18670	1.26025e-07	2.50572e-06	1.94752e-06	PLA2G2A/APOC2/APOA5/LIPC/AGTR1/APOB/APOE/AGT/APOM/APOC1/APOA2/APOA1/ALB/APOC3/SCARB1/ABCA5	16
GO:0034369	BP	GO:0034369	plasma lipoprotein particle remodeling	16/2625	28/18670	1.26025e-07	2.50572e-06	1.94752e-06	PLA2G2A/APOC2/APOA5/LIPC/AGTR1/APOB/APOE/AGT/APOM/APOC1/APOA2/APOA1/ALB/APOC3/SCARB1/ABCA5	16
GO:0042730	BP	GO:0042730	fibrinolysis	16/2625	28/18670	1.26025e-07	2.50572e-06	1.94752e-06	HRG/SERPINF2/PLG/CPB2/F12/TMPRSS6/F2/SERPING1/FGA/FGB/FGG/PROS1/APOH/KLKB1/F11/ANXA2	16
GO:0050792	BP	GO:0050792	regulation of viral process	58/2625	208/18670	1.30393e-07	2.58415e-06	2.00848e-06	APCS/HPN/HACD3/MBL2/ZFP36/APOE/VAPA/SNX3/BST2/CHMP2A/POLR2K/PROX1/PABPC1/POLR2F/ISG15/POLR2I/P4HB/NUCKS1/IFITM2/IFI27/PSMC3/PPIB/POLR2L/SLPI/FMR1/JUN/IFITM3/SNF8/LGALS1/ISG20/DYNLT1/NR5A2/STOM/STAU1/RAB7A/RAD23A/POLR2E/DDX3X/TNIP1/CFL1/TSG101/POLR2J/SUPT5H/BANF1/PPIA/TMPRSS2/POLR2G/CD74/SUPT4H1/DDX5/ANXA2/POLR2H/MX1/CHMP3/MPHOSPH8/POLR2C/STAT1/ADAR	58
GO:0030177	BP	GO:0030177	positive regulation of Wnt signaling pathway	52/2625	179/18670	1.38802e-07	2.74191e-06	2.13109e-06	UBE2B/TRPM4/WLS/PSMF1/LGR4/GPC3/PSMC4/PSMB6/PSMD8/PSMB5/PSMA2/PSME2/PSMB7/PSMC6/PSMB1/PSMA4/VCP/PSMD7/ATP6AP2/PIN1/PSMC3/PSMB3/PSMC2/PSMB2/PSME1/PSMA3/EGFR/PSMA1/PSMA7/PPM1A/PSMA5/HHEX/PSMB4/DDX3X/PSMC1/PSMD1/PSMD4/USP47/PSMD11/PSMC5/PSMD2/PSMD6/PSMD3/WNK1/PSMD13/MACF1/PSMB8/PSMD12/PSMD14/ILK/VPS35/PSMB9	52
GO:0042177	BP	GO:0042177	negative regulation of protein catabolic process	42/2625	132/18670	1.40519e-07	2.76687e-06	2.15049e-06	CST3/F13B/CAMLG/TIMP3/HMGCR/SDCBP/PSMF1/SNX3/FURIN/DDRGK1/OS9/ERLEC1/AZIN1/EFNA1/PIN1/ALAD/RPL23/UBXN1/GABARAPL2/FHIT/TIMP1/RPL11/EGFR/RPL5/PARK7/DERL2/RPS7/CTSA/SVIP/ATRAID/UCHL5/PHB/LAPTM4B/SNRNP70/USP14/CDK5RAP3/HSP90AB1/MDM4/ANXA2/ROCK1/BAG6/VPS35	42
GO:0006069	BP	GO:0006069	ethanol oxidation	10/2625	12/18670	1.49517e-07	2.93458e-06	2.28084e-06	ADH6/ADH1A/ALDH1A1/ADH1B/ALDH2/ADH4/ADH5/ALDH1B1/ACSS2/ADH1C	10
GO:1900046	BP	GO:1900046	regulation of hemostasis	30/2625	80/18670	1.56542e-07	3.0626e-06	2.38034e-06	HRG/SERPINF2/PLG/CPB2/PROC/F12/CEACAM1/F7/ABAT/TMPRSS6/SERPINC1/F2/SERPING1/TSPAN8/APOE/FGA/KNG1/PRDX2/FGB/FGG/PROS1/VTN/APOH/TFPI/KLKB1/NFE2L2/ANO6/F11/VKORC1/ANXA2	30
GO:0055092	BP	GO:0055092	sterol homeostasis	34/2625	97/18670	1.62454e-07	3.14806e-06	2.44677e-06	INSIG1/ANGPTL3/APOC2/XBP1/APOA5/G6PC/MTTP/ACSM1/DGAT2/LIPC/RORA/LDLR/PLA2G12B/APOB/APOE/CYP7A1/APOM/AKR1C1/APOA2/APOA1/ABCG8/APOC3/TMEM97/NR1H2/NPC2/HNF4A/NR5A2/EPHX2/LAMTOR1/SCARB1/NR1H3/NFE2L1/NR1H4/ABCA1	34
GO:0036498	BP	GO:0036498	IRE1-mediated unfolded protein response	26/2625	64/18670	1.62457e-07	3.14806e-06	2.44677e-06	HSPA5/XBP1/SERP1/DNAJB9/DNAJC3/LMNA/MYDGF/ACADVL/YIF1A/PDIA6/TMEM33/SRPRB/DNAJB11/HYOU1/TPP1/SHC1/SSR1/SYVN1/BAX/SRPRA/GFPT1/TLN1/COPS5/ATP6V0D1/SEC31A/HDGF	26
GO:1901607	BP	GO:1901607	alpha-amino acid biosynthetic process	26/2625	64/18670	1.62457e-07	3.14806e-06	2.44677e-06	CPS1/GOT1/ASL/CTH/ASS1/GLUL/OTC/PAH/SHMT1/PSAT1/GLUD1/MTHFD1/OAT/AASS/ADI1/GLS2/AGXT/SERINC5/GOT2/SERINC3/PARK7/BHMT/SHMT2/AGXT2/PHGDH/PLOD3	26
GO:0033866	BP	GO:0033866	nucleoside bisphosphate biosynthetic process	27/2625	68/18670	1.65493e-07	3.17663e-06	2.46897e-06	SCD/ACSL1/ACAT1/ACSL4/HSD17B12/ELOVL5/ACSL5/GCDH/MPC1/ACSL3/TECR/PANK3/CBR4/MPC2/DLAT/ACSS2/SLC25A1/PPCS/PDHB/HACD2/ELOVL6/FASN/HSD17B8/DLD/PDHA1/GSTZ1/PDK4	27
GO:0034030	BP	GO:0034030	ribonucleoside bisphosphate biosynthetic process	27/2625	68/18670	1.65493e-07	3.17663e-06	2.46897e-06	SCD/ACSL1/ACAT1/ACSL4/HSD17B12/ELOVL5/ACSL5/GCDH/MPC1/ACSL3/TECR/PANK3/CBR4/MPC2/DLAT/ACSS2/SLC25A1/PPCS/PDHB/HACD2/ELOVL6/FASN/HSD17B8/DLD/PDHA1/GSTZ1/PDK4	27
GO:0034033	BP	GO:0034033	purine nucleoside bisphosphate biosynthetic process	27/2625	68/18670	1.65493e-07	3.17663e-06	2.46897e-06	SCD/ACSL1/ACAT1/ACSL4/HSD17B12/ELOVL5/ACSL5/GCDH/MPC1/ACSL3/TECR/PANK3/CBR4/MPC2/DLAT/ACSS2/SLC25A1/PPCS/PDHB/HACD2/ELOVL6/FASN/HSD17B8/DLD/PDHA1/GSTZ1/PDK4	27
GO:0002218	BP	GO:0002218	activation of innate immune response	44/2625	142/18670	1.68341e-07	3.22117e-06	2.50359e-06	MUC13/ICAM3/PSMF1/PSMC4/PSMB6/PRKACA/PSMD8/PSMB5/PSMA2/PSME2/PSMB7/PSMC6/SKP1/PSMB1/PSMA4/PSMD7/PSMC3/PSMB3/PSMC2/PSMB2/PSME1/PSMA3/PSMA1/PSMA7/PSMA5/PSMB4/PSMC1/PSMD1/PSMD4/PSMD11/PSMC5/PSMD2/PSMD6/HMGB1/PSMD3/PSMD13/PQBP1/XRCC6/PSMB8/NONO/PSMD12/XRCC5/PSMD14/PSMB9	44
GO:0065002	BP	GO:0065002	intracellular protein transmembrane transport	22/2625	49/18670	1.75796e-07	3.34286e-06	2.59817e-06	HSPA5/TRAM1/SEC62/TIMM17A/ROMO1/TIMM50/TOMM7/LONP2/PEX16/PEX2/SEC61B/SEC63/TOMM20/DNAJC15/SRP54/DNAJC19/AKT2/TIMM17B/GRPEL1/TIMM44/HSPD1/SEC61A1	22
GO:0071825	BP	GO:0071825	protein-lipid complex subunit organization	22/2625	49/18670	1.75796e-07	3.34286e-06	2.59817e-06	PLA2G2A/APOC2/APOA5/MTTP/LIPC/AGTR1/APOB/APOE/ACSL3/AGT/APOM/PRKACA/APOC1/P4HB/APOA2/APOA1/ALB/APOC3/SCARB1/ABCA5/ARF1/ABCA1	22
GO:0055076	BP	GO:0055076	transition metal ion homeostasis	42/2625	133/18670	1.77733e-07	3.3692e-06	2.61864e-06	MT1G/MT1A/MT1M/TFR2/NDFIP1/SLC39A14/ACO1/MYC/TMPRSS6/NCOA4/SLC30A1/CP/HPX/MT1X/FXN/MT1E/ATOX1/MT2A/EPAS1/TF/FTH1/SLC31A1/SKP1/FTL/SOD1/HMOX2/ATP6V1G1/ATP6AP1/MT1F/NEDD8/B2M/APP/SLC40A1/COMMD1/SRI/ATP6V1A/CAND1/FBXL5/GLRX3/ATP6V0D1/ARF1/SCO2	42
GO:0008637	BP	GO:0008637	apoptotic mitochondrial changes	40/2625	124/18670	1.8312e-07	3.46057e-06	2.68966e-06	HIGD1A/CIDEB/LMNA/BNIP3/FXN/FIS1/IFI6/PRELID1/SOD2/PINK1/FAM162A/CHCHD10/ACAA2/CLU/SLC25A4/PDCD5/YWHAE/GPX1/TMEM14A/NMT1/TIMM50/JUN/SLC25A5/PPP2CB/GCLM/BAX/GCLC/BCL2L1/YWHAZ/ARRB2/MFF/ATG3/BLOC1S2/YWHAB/HSPD1/YWHAQ/BAD/VPS35/TNFSF10/GGCT	40
GO:2001234	BP	GO:2001234	negative regulation of apoptotic signaling pathway	62/2625	230/18670	1.85157e-07	3.48827e-06	2.71119e-06	XBP1/CTH/HIGD1A/MIF/LMNA/VNN1/FXN/NDUFA13/FGA/HERPUD1/IFI6/PRELID1/SOD2/CTNNA1/NDUFS3/AR/PINK1/PRDX2/TRAP1/FGB/SIAH2/TMBIM6/ACAA2/FGG/CLU/HYOU1/MCL1/GPX1/VDAC2/TMEM14A/CREB3/SLC25A5/TPT1/NFE2L2/DNAJA1/TMEM161A/PIH1D1/PARK7/GCLM/GRINA/DDX3X/SYVN1/BAX/USP47/RB1CC1/HSPB1/CTNNB1/GCLC/BCL2L1/GNAI3/BCL2L12/ARRB2/CD74/BIRC6/GNAI2/NONO/PTTG1IP/TNFSF10/MAZ/TXNDC12/ENO1/HSPA1B	62
GO:0034308	BP	GO:0034308	primary alcohol metabolic process	31/2625	85/18670	2.03613e-07	3.82416e-06	2.97225e-06	CYP2D6/SULT2A1/HAO1/ADH6/DGAT2/RDH11/ADH1A/ALDH3A2/ALDH1A1/AKR1C1/ADH1B/ALDH2/AKR1C4/CBR4/RDH10/RBP4/SULT1A1/TTR/ADH4/ADH5/ALDH1B1/ACSS2/AKR1A1/PARK7/AKR1C3/ADH1C/AKR1C2/DHRS3/PECR/AKR1B10/RDH16	31
GO:0050819	BP	GO:0050819	negative regulation of coagulation	24/2625	57/18670	2.1689e-07	4.06104e-06	3.15636e-06	HRG/SERPINF2/PLG/CPB2/PROC/F12/CEACAM1/ABAT/TMPRSS6/F2/SERPING1/TSPAN8/APOE/FGA/KNG1/FGB/FGG/PROS1/VTN/APOH/TFPI/KLKB1/F11/ANXA2	24
GO:0002831	BP	GO:0002831	regulation of response to biotic stimulus	94/2625	400/18670	2.20128e-07	4.10906e-06	3.19368e-06	A2M/HRG/ARG1/LBP/MUC13/CADM1/MIF/CEACAM1/TSPAN6/ICAM3/SERPING1/LAMP1/HTRA1/APOE/PSMF1/HPX/TRIB1/SIGIRR/PSMC4/IRF7/PSMB6/ZMPSTE24/PRKACA/PRDX2/PSMD8/PSMB5/BIRC2/DUSP10/PSMA2/PSME2/PSMB7/PSMC6/SKP1/PSMB1/ELMOD2/PSMA4/PSMD7/PSMC3/RPS19/PSMB3/HMGB3/PVR/PSMC2/PSMB2/NR1H2/PSME1/PSMA3/SUMO1/PSMA1/C1QBP/YTHDF3/PSMA7/CRK/PSMA5/PSMB4/GRN/PSMC1/PSMD1/PSMD4/FOXP1/PSMD11/LSM14A/PPM1B/PSMC5/PSMD2/PSMD6/HSP90AB…	94
GO:1901988	BP	GO:1901988	negative regulation of cell cycle phase transition	69/2625	267/18670	2.25495e-07	4.19641e-06	3.26158e-06	DUSP1/MAD1L1/FBXO7/GADD45A/PSMF1/PSMC4/PSMB6/PSMD8/PSMB5/WEE1/RPS27L/ZFP36L1/PSMA2/PSME2/PSMB7/PTEN/BTG2/PSMC6/SKP1/RPL26/PSMB1/PSMA4/CDK2AP2/PSMD7/PSMC3/PSMB3/SYF2/PSMC2/PSMB2/PSME1/PSMA3/PSMA1/CHEK2/PSMA7/PSMA5/PSMB4/BABAM1/IK/PSMC1/BAX/RBX1/PSMD1/PSMG2/PSMD4/USP47/PSMD11/PSMC5/BUB3/FOXN3/PSMD2/PSMD6/CDK5RAP3/RAD21/PSMD3/ANAPC15/PSMD13/MDM4/CCND1/PSMB8/ZFP36L2/NAE1/CNOT2/PRMT1/PSMD12/PSMD14/TPR…	69
GO:0034367	BP	GO:0034367	protein-containing complex remodeling	16/2625	29/18670	2.44358e-07	4.53362e-06	3.52366e-06	PLA2G2A/APOC2/APOA5/LIPC/AGTR1/APOB/APOE/AGT/APOM/APOC1/APOA2/APOA1/ALB/APOC3/SCARB1/ABCA5	16
GO:0055090	BP	GO:0055090	acylglycerol homeostasis	19/2625	39/18670	2.4736e-07	4.56158e-06	3.5454e-06	ANGPTL3/APOC2/XBP1/APOA5/ACSM2A/DGAT2/LIPC/RORA/PLA2G12B/APOE/ANGPTL4/APOA1/APOC3/HNF4A/SCARB1/NR1H3/NR1H4/MLXIPL/ANGPTL8	19
GO:0070328	BP	GO:0070328	triglyceride homeostasis	19/2625	39/18670	2.4736e-07	4.56158e-06	3.5454e-06	ANGPTL3/APOC2/XBP1/APOA5/ACSM2A/DGAT2/LIPC/RORA/PLA2G12B/APOE/ANGPTL4/APOA1/APOC3/HNF4A/SCARB1/NR1H3/NR1H4/MLXIPL/ANGPTL8	19
GO:1903035	BP	GO:1903035	negative regulation of response to wounding	32/2625	90/18670	2.56035e-07	4.70735e-06	3.65869e-06	HRG/APCS/SERPINF2/PLG/CPB2/PROC/F12/CEACAM1/ABAT/TMPRSS6/HMGCR/F2/SERPING1/TSPAN8/APOE/FGA/KNG1/FGB/DUSP10/FGG/PROS1/PTEN/VTN/APOH/TFPI/CERS2/KLKB1/CRK/F11/ANXA2/MDK/CDKN1A	32
GO:0046390	BP	GO:0046390	ribose phosphate biosynthetic process	54/2625	192/18670	2.57762e-07	4.72486e-06	3.6723e-06	SCD/ACSL1/ACAT1/CYC1/ACSL4/HSD17B12/ELOVL5/ACSL5/PPARGC1A/GUK1/NME4/GCDH/MPC1/CMPK1/ACSL3/TECR/PANK3/COX5B/PINK1/APRT/CBR4/AK3/MPC2/VCP/PRPSAP1/PYGL/DLAT/NME1/RFK/ACSS2/ADK/SLC25A1/STOML2/PPCS/PDHB/IMPDH2/HACD2/UQCC3/STAT3/DHODH/ELOVL6/PAICS/FASN/HSD17B8/SLC25A13/DLD/AK2/PDHA1/AK1/GSTZ1/NME3/PARP1/PDK4/ENO1	54
GO:0045862	BP	GO:0045862	positive regulation of proteolysis	86/2625	358/18670	2.63135e-07	4.80892e-06	3.73764e-06	HPN/RGN/PERP/F12/GPLD1/CIDEB/MYC/PCOLCE2/GRAMD4/ROBO1/XDH/APOE/SH3D19/TRIB1/PSMC4/FIS1/NDUFA13/FN1/FURIN/HERPUD1/DDRGK1/PRELID1/PINK1/TIMM17A/FAM162A/RPS27L/CLU/PSME2/PTEN/CTSD/PDCD5/EFNA1/MYH9/VCP/FMR1/HSF1/CYCS/CTSH/PSMC2/HSPBP1/PSME1/APP/KLKB1/RPS3/NFE2L2/SUMO1/AIFM1/RNFT1/BCAP31/ADRM1/RAD23A/HSPE1/DDX3X/GRN/PSMC1/BAX/RBX1/PDCD6/ANP32B/AURKAIP1/KEAP1/PLGRKT/SUMO2/UBQLN1/CASP4/STAT3/DAP/TNIP1/G…	86
GO:0097066	BP	GO:0097066	response to thyroid hormone	15/2625	26/18670	2.64941e-07	4.82747e-06	3.75205e-06	HPN/RDX/F7/PPARGC1A/CTSB/CTSL/KLF9/CRLS1/CTSH/TOMM20/GCLM/CTSS/GCLC/GBA/ANXA2	15
GO:0006869	BP	GO:0006869	lipid transport	90/2625	380/18670	2.74621e-07	4.98895e-06	3.87756e-06	PLA2G2A/APOC2/LBP/APOF/SLC27A5/APOA5/AQP9/ACSL1/PSAP/SLCO1B1/MIF/MTTP/CYP4F2/ACSL4/CEACAM1/IRS2/HDLBP/LIPC/LDLR/CFHR4/CYP4A11/SLC10A1/ABCA8/PLA2G12B/TTPA/AGTR1/SLC27A2/SLC51A/NME4/APOB/PLA2G12A/SLC27A3/PON1/APOE/STARD10/ACSL3/AGT/APOM/AKR1C1/ABCB4/SLC22A9/CES1/PRELID1/TMEM30A/AKR1C4/SCARB2/NFKBIA/GOT2/SERPINA5/SCP2/OSBPL8/VPS51/RXRA/FABP1/CLU/RBP4/APOC1/APOA2/ABCB1/APOA1/APOH/ABCG8/APOC3/ABCD3/CL…	90
GO:0043434	BP	GO:0043434	response to peptide hormone	100/2625	436/18670	3.1358e-07	5.6798e-06	4.41451e-06	PCK1/IGFBP1/ARG1/CPS1/XBP1/GOT1/ASS1/OTC/GDF15/INSR/ERRFI1/PCK2/CDO1/CYC1/CEACAM1/IRS2/GPLD1/HADH/F7/AGTR1/PDE3B/POR/GGH/JUND/INSIG2/ADIPOR1/AGT/USO1/KLF15/LPIN2/ATP6V0E2/IRS1/AP3S1/ATP6V0E1/PRKACA/KHK/APRT/AHSG/GOT2/SYAP1/OSBPL8/CAT/ZFP36L1/QDPR/PTEN/ATP6V0B/CA2/BTG2/NUCKS1/BSG/ATP6V1G1/HSF1/ATP6AP1/ENPP1/RARRES2/EGR1/PIK3R1/EIF4EBP2/TIMP1/NFE2L2/SHC1/RAB10/RAB8A/BTG1/CRK/LEPROT/ESRRA/HHEX/STAT2…	100
GO:0048199	BP	GO:0048199	vesicle targeting, to, from or within Golgi	28/2625	74/18670	3.23694e-07	5.84564e-06	4.5434e-06	F5/SAR1B/SEC16B/CTSZ/CNIH1/CD59/USO1/TMED2/TMED10/MCFD2/TRAPPC1/TMED9/TFG/SEC23A/SERPINA1/SAR1A/RAB1A/NAPA/TRAPPC2L/TRAPPC6A/SEC16A/BET1/PDCD6/LMAN1/TRAPPC3/SEC31A/TRAPPC4/SEC13	28
GO:0006122	BP	GO:0006122	mitochondrial electron transport, ubiquinol to cytochrome c	11/2625	15/18670	3.28661e-07	5.90044e-06	4.586e-06	UQCRFS1/CYC1/UQCRC2/UQCR11/UQCRC1/UQCRB/UQCRQ/UQCRH/CYCS/UQCR10/UQCC3	11
GO:1904874	BP	GO:1904874	positive regulation of telomerase RNA localization to Cajal body	11/2625	15/18670	3.28661e-07	5.90044e-06	4.586e-06	NOP10/RUVBL2/CCT7/CCT3/CCT8/NHP2/CCT4/CCT2/TCP1/CCT5/CCT6A	11
GO:0010821	BP	GO:0010821	regulation of mitochondrion organization	51/2625	179/18670	3.54582e-07	6.34712e-06	4.93317e-06	HIGD1A/CIDEB/FBXO7/PPARGC1A/RHOU/LMNA/BNIP3/SQSTM1/FXN/FIS1/PRELID1/PINK1/UBE2D3/FAM162A/CHCHD10/ACAA2/CLU/UBL5/VDAC1/PDCD5/GOLPH3/YWHAE/GPX1/TMEM14A/NMT1/FNIP1/TOMM7/SLC25A5/UBE2L3/HAX1/LEPROT/PARK7/STAT2/BAX/DHODH/SH3GLB1/GBA/BCL2L1/LMAN1/YWHAZ/ARRB2/MFF/CDC37/YWHAB/OPTN/YWHAQ/PRKAA1/BAD/VPS35/TNFSF10/TSPO	51
GO:0009743	BP	GO:0009743	response to carbohydrate	61/2625	230/18670	4.27514e-07	7.63025e-06	5.93045e-06	PCK1/XBP1/GOT1/GLUL/CPB2/NAMPT/PCK2/IRS2/GPLD1/PPARGC1A/HMGCR/SYBU/APOB/TRPM4/NR0B2/SERPINF1/SLC6A1/CYP7A1/APOM/FIS1/ERCC1/PRKACA/KHK/ENY2/CAT/ZFP36L1/PTEN/MPC2/APOA2/NME1/TXN2/NDUFA9/LGALS1/EGR1/HNF4A/PIH1D1/GCLM/SRI/LDHA/LRP1/GCLC/DYNLL1/PHPT1/NDUFAF2/RHOA/KIF5B/RAP1A/ZBTB20/RAC1/NR1H4/RAB11B/ENSA/RAP1B/JAGN1/MLXIPL/PRKAA1/BAD/STX4/TXNIP/VAMP2/HMGN3	61
GO:0009260	BP	GO:0009260	ribonucleotide biosynthetic process	52/2625	185/18670	4.35104e-07	7.74307e-06	6.01815e-06	SCD/ACSL1/ACAT1/CYC1/ACSL4/HSD17B12/ELOVL5/ACSL5/PPARGC1A/GUK1/NME4/GCDH/MPC1/CMPK1/ACSL3/TECR/PANK3/COX5B/PINK1/APRT/CBR4/AK3/MPC2/VCP/DLAT/NME1/RFK/ACSS2/ADK/SLC25A1/STOML2/PPCS/PDHB/IMPDH2/HACD2/UQCC3/STAT3/DHODH/ELOVL6/PAICS/FASN/HSD17B8/SLC25A13/DLD/AK2/PDHA1/AK1/GSTZ1/NME3/PARP1/PDK4/ENO1	52
GO:0001836	BP	GO:0001836	release of cytochrome c from mitochondria	24/2625	59/18670	4.6905e-07	8.32291e-06	6.46882e-06	HIGD1A/CIDEB/LMNA/BNIP3/FXN/FIS1/IFI6/PRELID1/SOD2/PINK1/FAM162A/CHCHD10/CLU/PDCD5/GPX1/TIMM50/JUN/BAX/BCL2L1/ARRB2/MFF/BAD/TNFSF10/GGCT	24
GO:0007597	BP	GO:0007597	blood coagulation, intrinsic pathway	12/2625	18/18670	4.73378e-07	8.35115e-06	6.49076e-06	A2M/F12/F9/SERPINC1/F2/SERPING1/KNG1/APOH/PRCP/KLKB1/C1QBP/F11	12
GO:0045056	BP	GO:0045056	transcytosis	12/2625	18/18670	4.73378e-07	8.35115e-06	6.49076e-06	FCGRT/USO1/PIGR/LRPAP1/RAB11A/CLTC/RAB17/LRP1/MAL2/MFSD2A/RAB11B/VPS35	12
GO:0006879	BP	GO:0006879	cellular iron ion homeostasis	25/2625	63/18670	4.77525e-07	8.40003e-06	6.52875e-06	TFR2/NDFIP1/ACO1/MYC/TMPRSS6/NCOA4/CP/HPX/FXN/TF/FTH1/SKP1/FTL/SOD1/HMOX2/ATP6V1G1/ATP6AP1/NEDD8/SLC40A1/SRI/ATP6V1A/CAND1/FBXL5/GLRX3/ATP6V0D1	25
GO:0033559	BP	GO:0033559	unsaturated fatty acid metabolic process	36/2625	110/18670	4.97781e-07	8.7312e-06	6.78615e-06	CYP2E1/SCD/CYP2C9/CES2/CYP2C8/ACSL1/CYP2B6/CYP2D6/HPGD/CYP4F3/MIF/ACAA1/CYP4F2/HSD17B4/ELOVL5/TNFRSF1A/CYP4A11/CYP2J2/AKR1C4/ACOX1/SCP2/CBR1/PLA2G4C/CYP2C18/AKR1C3/EPHX2/PTGES3/AKR1C2/ELOVL6/PTGR1/CD74/CYP4F12/ACOT8/MGLL/CYP2A7/GSTA1	36
GO:0050818	BP	GO:0050818	regulation of coagulation	30/2625	84/18670	5.38109e-07	9.41152e-06	7.31491e-06	HRG/SERPINF2/PLG/CPB2/PROC/F12/CEACAM1/F7/ABAT/TMPRSS6/SERPINC1/F2/SERPING1/TSPAN8/APOE/FGA/KNG1/PRDX2/FGB/FGG/PROS1/VTN/APOH/TFPI/KLKB1/NFE2L2/ANO6/F11/VKORC1/ANXA2	30
GO:0009152	BP	GO:0009152	purine ribonucleotide biosynthetic process	49/2625	172/18670	5.98837e-07	1.04437e-05	8.11717e-06	SCD/ACSL1/ACAT1/CYC1/ACSL4/HSD17B12/ELOVL5/ACSL5/PPARGC1A/GUK1/NME4/GCDH/MPC1/ACSL3/TECR/PANK3/COX5B/PINK1/APRT/CBR4/AK3/MPC2/VCP/DLAT/NME1/ACSS2/ADK/SLC25A1/STOML2/PPCS/PDHB/IMPDH2/HACD2/UQCC3/STAT3/ELOVL6/PAICS/FASN/HSD17B8/SLC25A13/DLD/AK2/PDHA1/AK1/GSTZ1/NME3/PARP1/PDK4/ENO1	49
GO:0098869	BP	GO:0098869	cellular oxidant detoxification	34/2625	102/18670	6.32251e-07	1.0995e-05	8.54568e-06	MGST3/RGN/TP53INP1/MGST2/GCH1/GSTO1/APOE/PRDX3/CCS/APOM/PRDX6/PRDX4/TXNDC17/GSTK1/SOD2/PRDX2/HP/NNT/CAT/GPX4/FABP1/MGST1/TXN/ALB/SOD1/GPX3/GPX1/PRDX1/PRDX5/NFE2L2/PARK7/GSTZ1/GPX2/GSTA1	34
GO:0035337	BP	GO:0035337	fatty-acyl-CoA metabolic process	19/2625	41/18670	6.6205e-07	1.14805e-05	8.92302e-06	SCD/ACSM2A/ACSL1/ACAT1/ACSL4/DGAT2/HSD17B4/HSD17B12/ELOVL5/ACSL5/GCDH/ACSL3/TECR/CBR4/SLC25A1/HACD2/ELOVL6/FASN/HSD17B8	19
GO:0006536	BP	GO:0006536	glutamate metabolic process	17/2625	34/18670	6.65141e-07	1.15015e-05	8.93928e-06	TAT/GOT1/GLUL/GLUD1/OAT/AMDHD1/HAL/ALDH5A1/PRODH2/GLS2/GOT2/MTHFS/GCLM/GCLC/NR1H4/ALDH4A1/FTCD	17
GO:0097305	BP	GO:0097305	response to alcohol	61/2625	233/18670	6.90584e-07	1.19077e-05	9.25502e-06	CYP2E1/TP53INP1/HPGD/CDO1/ADH6/GPLD1/F7/ABAT/FDX1/HMGCR/GGH/HMGCS1/CLDN3/CLDN1/EEF2/PMVK/MGMT/CYP7A1/FOS/KLF9/CD14/ITPR2/CTNNA1/GOT2/CDH1/BIRC2/CAT/PTEN/RBP4/TUFM/SOD1/ALAD/MAOB/RPL10A/RPS4X/FOSB/AIFM1/AKR1C3/GLB1/AHR/ACTR2/AKR1C2/CTNNB1/STAT3/BCL2L1/EPS8/RHOA/RARA/NFE2L1/ADAM15/PEMT/CALM3/ABCA1/LRP6/CCND1/PRKAA1/BAD/PSMD14/PARP1/RGS2/CDKN1A	61
GO:2001243	BP	GO:2001243	negative regulation of intrinsic apoptotic signaling pathway	33/2625	98/18670	7.07703e-07	1.21685e-05	9.45772e-06	XBP1/MIF/VNN1/NDUFA13/HERPUD1/SOD2/NDUFS3/PINK1/TRAP1/TMBIM6/CLU/HYOU1/MCL1/GPX1/VDAC2/CREB3/TPT1/NFE2L2/DNAJA1/TMEM161A/PARK7/GRINA/DDX3X/SYVN1/USP47/HSPB1/BCL2L1/BCL2L12/CD74/NONO/PTTG1IP/TXNDC12/ENO1	33
GO:0002833	BP	GO:0002833	positive regulation of response to biotic stimulus	64/2625	249/18670	7.48515e-07	1.28341e-05	9.97504e-06	HRG/ARG1/LBP/MUC13/CADM1/MIF/ICAM3/LAMP1/PSMF1/HPX/PSMC4/IRF7/PSMB6/PRKACA/PSMD8/PSMB5/PSMA2/PSME2/PSMB7/PSMC6/SKP1/PSMB1/PSMA4/PSMD7/PSMC3/RPS19/PSMB3/HMGB3/PVR/PSMC2/PSMB2/PSME1/PSMA3/PSMA1/PSMA7/PSMA5/PSMB4/GRN/PSMC1/PSMD1/PSMD4/PSMD11/LSM14A/PSMC5/PSMD2/PSMD6/HMGB1/UBE2K/PSMD3/IRF3/PUM2/PSMD13/HSPD1/PQBP1/OPTN/HLA-E/PARP9/XRCC6/PSMB8/NONO/PSMD12/XRCC5/PSMD14/PSMB9	64
GO:0010948	BP	GO:0010948	negative regulation of cell cycle process	85/2625	361/18670	7.57442e-07	1.29508e-05	1.00657e-05	DUSP1/MAD1L1/MIF/FBXO7/GADD45A/PSMF1/PSMC4/CHMP2A/PSMB6/CALR/PSMD8/PSMB5/WEE1/RPS27L/ZFP36L1/PSMA2/NPM1/PSME2/PSMB7/PTEN/BTG2/PSMC6/SKP1/RPL26/PSMB1/PSMA4/CDK2AP2/PSMD7/PSMC3/PSMB3/SYF2/RPL23/PSMC2/PSMB2/YAF2/PSME1/PSMA3/UXT/PSMA1/CHEK2/PSMA7/PSMA5/PSMB4/BABAM1/PRKAR1A/IK/PSMC1/BAX/RBX1/TERF1/PSMD1/PSMG2/AURKAIP1/PSMD4/USP47/PSMD11/PSMC5/BUB3/NAA10/FOXN3/PSMD2/PSMD6/CDK5RAP3/HSP90AB1/RAD21/CBX3/P…	85
GO:1901990	BP	GO:1901990	regulation of mitotic cell cycle phase transition	100/2625	444/18670	7.66775e-07	1.30737e-05	1.01613e-05	DUSP1/RDX/MAD1L1/HYAL1/FBXO7/GADD45A/PSMF1/UBE2E2/NPM2/PSMC4/PSMB6/PRKACA/PSMD8/PSMB5/WEE1/RPS27L/ZFP36L1/PSMA2/PSME2/PSMB7/PTEN/BTG2/PSMC6/SKP1/CEP57/RPL26/PSMB1/PSMA4/CDK2AP2/YWHAE/ID2/PSMD7/CETN2/PSMC3/PSMB3/PBX1/SYF2/EIF4G1/PSMC2/PSMB2/ANAPC16/PSME1/APP/PSMA3/EGFR/SDCCAG8/ANAPC11/RAB11A/PSMA1/CHEK2/DCTN3/LSM10/PSMA7/PSMA5/PSMB4/IK/DDX3X/PSMC1/PPP2R1A/BAX/RBX1/PSMD1/PSMG2/PSMD4/USP47/PSMD11/PS…	100
GO:0043484	BP	GO:0043484	regulation of RNA splicing	41/2625	135/18670	7.90519e-07	1.3441e-05	1.04468e-05	PRDX6/RBM42/TMBIM6/RBM3/FMR1/RPS13/SAP18/PIK3R1/AHNAK/C1QBP/CIRBP/HNRNPK/SRSF2/RPS26/HNRNPU/MBNL2/HNRNPF/C9orf78/HNRNPA1/HNRNPA2B1/SNRNP70/SRSF5/CELF1/DDX5/THRAP3/PQBP1/DDX17/PTBP1/NSRP1/RBM8A/SON/SRSF3/HNRNPH1/SRSF6/SRSF10/FASTK/TRA2A/SREK1/FUS/MAGOH/SRSF7	41
GO:0071349	BP	GO:0071349	cellular response to interleukin-12	21/2625	49/18670	8.66169e-07	1.46808e-05	1.14104e-05	MIF/CD47/HSPA9/GSTO1/SOD2/PSME2/P4HB/SOD1/TALDO1/RPLP0/HNRNPF/CFL1/HNRNPA2B1/HNRNPDL/PPIA/AIP/ARF1/CDC42/TCP1/ANXA2/RAP1B	21
GO:0045089	BP	GO:0045089	positive regulation of innate immune response	57/2625	214/18670	8.68247e-07	1.46808e-05	1.14104e-05	LBP/MUC13/CADM1/ICAM3/LAMP1/PSMF1/HPX/PSMC4/IRF7/PSMB6/PRKACA/PSMD8/PSMB5/PSMA2/PSME2/PSMB7/PSMC6/SKP1/PSMB1/PSMA4/PSMD7/PSMC3/RPS19/PSMB3/HMGB3/PVR/PSMC2/PSMB2/PSME1/PSMA3/PSMA1/PSMA7/PSMA5/PSMB4/PSMC1/PSMD1/PSMD4/PSMD11/LSM14A/PSMC5/PSMD2/PSMD6/HMGB1/UBE2K/PSMD3/IRF3/PSMD13/PQBP1/HLA-E/PARP9/XRCC6/PSMB8/NONO/PSMD12/XRCC5/PSMD14/PSMB9	57
GO:0006283	BP	GO:0006283	transcription-coupled nucleotide-excision repair	27/2625	73/18670	8.87203e-07	1.49599e-05	1.16273e-05	POLD4/ERCC1/GTF2H5/POLR2K/POLR2F/POLR2I/UBA52/UBB/POLR2L/UBC/RPS27A/POLR2E/RBX1/COPS2/RPA3/COPS5/COPS6/COPS8/POLD2/POLR2J/RFC1/POLR2G/POLR2H/HMGN1/POLR2C/TCEA1/PCNA	27
GO:0070203	BP	GO:0070203	regulation of establishment of protein localization to telomere	9/2625	11/18670	8.9135e-07	1.49884e-05	1.16495e-05	CCT7/CCT3/CCT8/TERF1/CCT4/CCT2/TCP1/CCT5/CCT6A	9
GO:0034381	BP	GO:0034381	plasma lipoprotein particle clearance	26/2625	69/18670	9.28721e-07	1.55739e-05	1.21045e-05	APOC2/DGAT2/HDLBP/GPLD1/LIPC/LDLR/APOB/LIPA/APOE/CLTA/APOM/LRPAP1/APOC1/APOA2/APOA1/AP2S1/APOC3/CNPY2/NPC2/HNRNPK/CLTC/AP2B1/SCARB1/NR1H4/ANXA2/AP2M1	26
GO:0006403	BP	GO:0006403	RNA localization	60/2625	230/18670	9.65771e-07	1.61509e-05	1.25529e-05	TST/ZFP36/A1CF/EIF5A/ENY2/ZFP36L1/NPM1/CETN2/NOP10/FMR1/HSF1/RPS15/RUVBL2/ZNF593/CCT7/QKI/TOMM20/CCT3/FBL/SRSF2/PIH1D1/CCT8/NHP2/HHEX/HNRNPU/EIF6/TERF1/U2AF1L4/CCT4/CCT2/EIF4E/NMD3/HNRNPA1/HNRNPA2B1/YY1/XPO1/SRSF5/G3BP2/SRRM1/TCP1/PRPF6/RAN/RBM8A/MAGOHB/MRPL18/ZC3H11A/SRSF3/CCT5/SRSF11/TPR/SRSF6/SEC13/HNRNPA3/NUTF2/DDX39A/THOC7/MAGOH/UPF2/SRSF7/CCT6A	60
GO:0016050	BP	GO:0016050	vesicle organization	78/2625	325/18670	9.6995e-07	1.61535e-05	1.2555e-05	INSIG1/F5/SDC1/RAB32/SAR1B/SDCBP/VPS28/SEC16B/SDC4/SQSTM1/CTSZ/VAPA/CNIH1/SNX3/CD59/USO1/TMED2/TMED10/TMEM175/MCFD2/BLOC1S1/CHMP2A/CALR/TRAPPC1/SCARB2/TMED9/TAPBP/TFG/SEC23A/SERPINA1/SAR1A/RAB1A/GOLPH3/NAPA/CHMP5/SNF8/TRAPPC2L/TRAPPC6A/RAB11A/RAB8A/RAB14/SEC16A/AQP11/BET1/RAB7A/CHMP1B/PDCD6/VPS25/SRGN/LAPTM4B/MIA3/TSG101/LMAN1/PLEKHJ1/LAMTOR1/GNAI3/AKT2/KIF5B/HOOK1/TRAPPC3/SNAP23/BLOC1S2/ARF1/SEC…	78
GO:0034377	BP	GO:0034377	plasma lipoprotein particle assembly	15/2625	28/18670	9.71221e-07	1.61535e-05	1.2555e-05	APOC2/APOA5/MTTP/APOB/APOE/ACSL3/APOM/PRKACA/APOC1/P4HB/APOA2/APOA1/APOC3/ARF1/ABCA1	15
GO:0032868	BP	GO:0032868	response to insulin	68/2625	272/18670	1.01553e-06	1.68445e-05	1.3092e-05	PCK1/IGFBP1/XBP1/GOT1/OTC/INSR/ERRFI1/PCK2/CEACAM1/IRS2/GPLD1/HADH/PDE3B/GGH/INSIG2/ADIPOR1/AGT/USO1/KLF15/LPIN2/ATP6V0E2/IRS1/AP3S1/ATP6V0E1/KHK/APRT/AHSG/GOT2/SYAP1/OSBPL8/CAT/ZFP36L1/PTEN/ATP6V0B/NUCKS1/ATP6V1G1/ATP6AP1/ENPP1/RARRES2/EGR1/PIK3R1/EIF4EBP2/SHC1/RAB10/RAB8A/ESRRA/EIF6/ATP6V1A/ATP6V1D/RAB13/ATP6V1F/GCLC/AKT2/ATP6V0D1/SRSF5/HADHA/NR1H4/GNAI2/SORL1/PRKAA1/STAT1/ADM/ATP6V1E1/PARP1/VA…	68
GO:0030178	BP	GO:0030178	negative regulation of Wnt signaling pathway	56/2625	210/18670	1.03629e-06	1.71423e-05	1.33235e-05	IGFBP1/IGFBP2/APOE/PSMF1/GPC3/PSMC4/PSMB6/PSMD8/PSMB5/SIAH2/SLC9A3R1/PSMA2/PSME2/PSMB7/PSMC6/PSMB1/PSMA4/PSMD7/PSMC3/PSMB3/PFDN5/PSMC2/PSMB2/G3BP1/RUVBL2/EGR1/PSME1/TLE1/PSMA3/PSMA1/PSMA7/PSMA5/CDH2/PSMB4/PSMC1/RBX1/PSMD1/CTNND1/PSMD4/PSMD11/PSMC5/LRP1/PSMD2/PSMD6/PSMD3/CSNK1A1/PSMD13/IGFBP4/LRP6/PSMB8/PSMD12/RNF213/MDK/PSMD14/PSMB9/DDIT3	56
GO:0051384	BP	GO:0051384	response to glucocorticoid	43/2625	146/18670	1.08389e-06	1.78812e-05	1.38978e-05	PCK1/TAT/ARG1/CPS1/GOT1/ASS1/SDC1/DUSP1/ERRFI1/PCK2/CDO1/IGFBP2/IL1RN/CPN1/ZFP36/CLDN1/SERPINF1/FOS/KLF9/AGXT/ZFP36L1/APOA2/BCHE/ALAD/MAOB/HNMT/UBE2L3/EGFR/FOSB/GLB1/HNRNPU/AKAP13/EIF4E/GBA/RHOA/CALM3/CCND1/ZFP36L2/BAD/MDK/ADM/PCNA/CDKN1A	43
GO:0032509	BP	GO:0032509	endosome transport via multivesicular body sorting pathway	14/2625	25/18670	1.10037e-06	1.81043e-05	1.40712e-05	VPS28/UBXN6/CHMP2A/LEPROTL1/VCP/SNF8/LEPROT/TMEM50B/CHMP1B/VPS25/LAPTM4B/TMEM50A/CHMP3/MVB12A	14
GO:0000028	BP	GO:0000028	ribosomal small subunit assembly	12/2625	19/18670	1.11965e-06	1.83719e-05	1.42792e-05	RPS27L/RPS5/RPS28/RPS19/RPS14/RPS15/RPL38/RPSA/RPS27/RPS10/MRPS11/MRPS7	12
GO:0009064	BP	GO:0009064	glutamine family amino acid metabolic process	27/2625	74/18670	1.21092e-06	1.97633e-05	1.53606e-05	TAT/ARG1/CPS1/GOT1/ASL/ASS1/GLUL/OTC/FAH/GLUD1/OAT/GLYATL1/AMDHD1/HAL/ALDH5A1/PRODH2/GLS2/GOT2/NIT2/MTHFS/GCLM/GFPT1/GCLC/NR1H4/ALDH4A1/PHGDH/FTCD	27
GO:1901616	BP	GO:1901616	organic hydroxy compound catabolic process	27/2625	74/18670	1.21092e-06	1.97633e-05	1.53606e-05	SULT2A1/FAH/CYP27A1/CYP4F3/HAO1/SORD/CYP4F2/GK/CYP4A11/LDHD/APOE/CYP7A1/ALDH2/PTEN/SULT1A1/ADH4/ALDH1B1/MAOB/AKR1D1/AKR1C3/SNX17/SCARB1/CYP4F12/TPI1/HSD3B7/MAOA/AKR1B10	27
GO:0070671	BP	GO:0070671	response to interleukin-12	21/2625	50/18670	1.29618e-06	2.10984e-05	1.63983e-05	MIF/CD47/HSPA9/GSTO1/SOD2/PSME2/P4HB/SOD1/TALDO1/RPLP0/HNRNPF/CFL1/HNRNPA2B1/HNRNPDL/PPIA/AIP/ARF1/CDC42/TCP1/ANXA2/RAP1B	21
GO:0050994	BP	GO:0050994	regulation of lipid catabolic process	22/2625	54/18670	1.35745e-06	2.20368e-05	1.71277e-05	ANGPTL3/APOC2/APOA5/IRS2/PLIN5/GPLD1/LDLR/PDE3B/AADAC/IRS1/PNPLA2/FABP1/APOC1/APOA2/IDH1/APOC3/RARRES2/LONP2/AKT2/SCARB1/SORL1/PRKAA1	22
GO:0042769	BP	GO:0042769	DNA damage response, detection of DNA damage	18/2625	39/18670	1.40328e-06	2.27204e-05	1.7659e-05	UBE2B/POLD4/UBA52/UBB/UBC/RPS27A/RPS3/DNAJA1/MRPS26/PNKP/RBX1/RPA3/MRPS35/POLD2/RFC1/MRPS11/PARP1/PCNA	18
GO:0046949	BP	GO:0046949	fatty-acyl-CoA biosynthetic process	16/2625	32/18670	1.42199e-06	2.29626e-05	1.78472e-05	SCD/ACSL1/ACAT1/ACSL4/HSD17B12/ELOVL5/ACSL5/GCDH/ACSL3/TECR/CBR4/SLC25A1/HACD2/ELOVL6/FASN/HSD17B8	16
GO:0031960	BP	GO:0031960	response to corticosteroid	46/2625	162/18670	1.44524e-06	2.32764e-05	1.80911e-05	PCK1/TAT/ARG1/CPS1/GOT1/ASS1/SDC1/DUSP1/ERRFI1/PCK2/CDO1/IGFBP2/IL1RN/CPN1/ZFP36/CLDN1/SERPINF1/FOS/KLF9/AGXT/ZFP36L1/APOA2/BCHE/ALAD/MAOB/HNMT/UBE2L3/EGFR/FOSB/AIFM1/AKR1C3/GLB1/HNRNPU/AKAP13/EIF4E/GBA/RHOA/CALM3/CCND1/ZFP36L2/BAD/MDK/ADM/PARP1/PCNA/CDKN1A	46
GO:0034284	BP	GO:0034284	response to monosaccharide	55/2625	207/18670	1.45695e-06	2.33639e-05	1.81591e-05	PCK1/XBP1/GLUL/CPB2/NAMPT/PCK2/IRS2/GPLD1/PPARGC1A/HMGCR/SYBU/TRPM4/NR0B2/SERPINF1/CYP7A1/APOM/FIS1/PRKACA/KHK/ENY2/CAT/PTEN/MPC2/APOA2/NME1/TXN2/NDUFA9/LGALS1/EGR1/HNF4A/PIH1D1/GCLM/SRI/LDHA/LRP1/GCLC/DYNLL1/PHPT1/NDUFAF2/RHOA/KIF5B/RAP1A/ZBTB20/RAC1/NR1H4/RAB11B/ENSA/JAGN1/MLXIPL/PRKAA1/BAD/STX4/TXNIP/VAMP2/HMGN3	55
GO:0062197	BP	GO:0062197	cellular response to chemical stress	82/2625	350/18670	1.45833e-06	2.33639e-05	1.81591e-05	ARG1/RGN/RHOB/TP53INP1/PSAP/ERRFI1/FBXO7/MSRB2/MAP1LC3A/PPARGC1A/GCH1/BNIP3/VNN1/PRDX3/CCS/MGMT/FXN/PRDX6/FOS/SOD2/GLRX2/PINK1/PRDX2/EPAS1/TRAP1/CAT/ZFP36L1/FABP1/PAWR/MGST1/ERO1A/TXN/P4HB/ROMO1/SOD1/GPX3/MCL1/GPX1/PRDX1/PRDX5/HSF1/CYCS/OXR1/JUN/RPS3/EGFR/SLC25A23/NFE2L2/DNAJA1/AIFM1/TPM1/TMEM161A/RWDD1/CRK/PARK7/AKR1C3/STAU1/SIGMAR1/MICU1/DDX3X/STAT6/HSPB1/UBQLN1/ATF4/CTNNB1/MET/ZNF622/ZNF277/NF…	82
GO:0009746	BP	GO:0009746	response to hexose	54/2625	202/18670	1.47585e-06	2.35828e-05	1.83292e-05	PCK1/XBP1/GLUL/CPB2/NAMPT/PCK2/IRS2/GPLD1/PPARGC1A/HMGCR/SYBU/TRPM4/NR0B2/SERPINF1/CYP7A1/APOM/FIS1/PRKACA/KHK/ENY2/PTEN/MPC2/APOA2/NME1/TXN2/NDUFA9/LGALS1/EGR1/HNF4A/PIH1D1/GCLM/SRI/LDHA/LRP1/GCLC/DYNLL1/PHPT1/NDUFAF2/RHOA/KIF5B/RAP1A/ZBTB20/RAC1/NR1H4/RAB11B/ENSA/JAGN1/MLXIPL/PRKAA1/BAD/STX4/TXNIP/VAMP2/HMGN3	54
GO:0009749	BP	GO:0009749	response to glucose	53/2625	197/18670	1.49072e-06	2.37581e-05	1.84655e-05	PCK1/XBP1/GLUL/CPB2/PCK2/IRS2/GPLD1/PPARGC1A/HMGCR/SYBU/TRPM4/NR0B2/SERPINF1/CYP7A1/APOM/FIS1/PRKACA/KHK/ENY2/PTEN/MPC2/APOA2/NME1/TXN2/NDUFA9/LGALS1/EGR1/HNF4A/PIH1D1/GCLM/SRI/LDHA/LRP1/GCLC/DYNLL1/PHPT1/NDUFAF2/RHOA/KIF5B/RAP1A/ZBTB20/RAC1/NR1H4/RAB11B/ENSA/JAGN1/MLXIPL/PRKAA1/BAD/STX4/TXNIP/VAMP2/HMGN3	53
GO:0060828	BP	GO:0060828	regulation of canonical Wnt signaling pathway	70/2625	286/18670	1.62375e-06	2.58108e-05	2.0061e-05	IGFBP1/IGFBP2/UBE2B/TRPM4/WLS/APOE/PSMF1/LGR4/GPC3/PSMC4/PSMB6/PSMD8/PSMB5/SIAH2/SLC9A3R1/PSMA2/PSME2/PSMB7/PSMC6/PSMB1/PSMA4/VCP/PSMD7/PIN1/PSMC3/PSMB3/PFDN5/PSMC2/PSMB2/G3BP1/RUVBL2/EGR1/PSME1/TLE1/PSMA3/EGFR/PSMA1/PSMA7/PPM1A/PSMA5/CDH2/PSMB4/DDX3X/PSMC1/PPP1CA/RBX1/PSMD1/CTNND1/PSMD4/USP47/PSMD11/CTNNB1/PSMC5/GNAQ/PSMD2/PSMD6/PSMD3/WNK1/CSNK1A1/PSMD13/IGFBP4/LRP6/PSMB8/PSMD12/MDK/PSMD14/ILK/V…	70
GO:0031349	BP	GO:0031349	positive regulation of defense response	88/2625	384/18670	1.63634e-06	2.59434e-05	2.0164e-05	PLA2G2A/ARG1/LBP/MUC13/CADM1/CD81/F12/CEBPB/LDLR/IL6ST/TNFRSF1A/AGTR1/MGST2/CD47/ICAM3/LAMP1/IL17RC/PSMF1/HPX/C3/AGT/PSMC4/IRF7/DDT/VAMP8/PSMB6/PRKACA/PSMD8/NFKBIA/PSMB5/PSMA2/PSME2/PSMB7/PSMC6/SKP1/PSMB1/PSMA4/PSMD7/PSMC3/RPS19/PSMB3/HMGB3/PVR/CREB3L3/PSMC2/PSMB2/PSME1/KLKB1/NEAT1/PSMA3/EGFR/PSMA1/PSMA7/PARK7/PSMA5/PSMB4/GRN/PSMC1/PSMD1/PSMD4/PSMD11/LSM14A/PSMC5/PSMD2/PSMD6/TNIP1/IL17RB/NFKBIZ/H…	88
GO:0051222	BP	GO:0051222	positive regulation of protein transport	98/2625	440/18670	1.66671e-06	2.63564e-05	2.0485e-05	XBP1/C5/GLUL/AKAP12/CADM1/SERP1/SPTBN1/CD81/MIF/GLUD1/IRS2/GPLD1/ABAT/RHOU/SAR1B/SYBU/TRPM4/IL17RC/NR0B2/MYOM1/VPS28/WLS/SEC16B/CHP1/ACSL3/FIS1/FGA/CD14/GSDMD/ANG/TMEM30A/PINK1/PRKACA/UBE2D3/ARF6/FGB/CDH1/CIB1/FGG/UBL5/RBP4/ORM2/MPC2/SAR1A/PDCD5/GOLPH3/YWHAE/ORM1/NMT1/TOMM7/PIK3R1/TM7SF3/OAZ1/UBE2L3/EGFR/SEC16A/PPM1A/LEPROT/BCAP31/ZFAND1/STOM/SRI/GAPDH/ANP32B/OAZ2/SH3GLB1/LRP1/TSG101/DYNLL1/PHPT1…	98
GO:1903829	BP	GO:1903829	positive regulation of cellular protein localization	77/2625	324/18670	1.6973e-06	2.67708e-05	2.08071e-05	RTN4/SPTBN1/RDX/CD81/RHOU/SAR1B/F2/VPS28/SEC16B/CHP1/SQSTM1/ACSL3/FIS1/DDRGK1/TMEM30A/PINK1/PRKACA/UBE2D3/ARF6/CDH1/CIB1/ITGB1/UBL5/SAR1A/PDCD5/YWHAE/NMT1/TOMM7/PIK3R1/OAZ1/UBE2L3/EGFR/CCT7/RAB11A/CCT3/SEC16A/PPM1A/LEPROT/PARK7/CCT8/BCAP31/ZFAND1/STOM/AP2B1/ANP32B/CCT4/RER1/CCT2/OAZ2/SH3GLB1/NMD3/LRP1/TSG101/CDK5RAP3/B3GAT3/YWHAZ/HSP90AB1/AKT2/KIF5B/MFF/YWHAB/PDZK1/TCP1/TCAF1/RAN/PARP9/YWHAQ/SORL…	77
GO:0016051	BP	GO:0016051	carbohydrate biosynthetic process	55/2625	208/18670	1.71339e-06	2.6955e-05	2.09503e-05	PCK1/GNMT/GOT1/RGN/G6PC/INSR/SORD/LEPR/PCK2/DGAT2/IRS2/PPARGC1A/MST1/SDS/FBP1/UGP2/PGM2/PGM1/MDH1/IRS1/MGAT2/IMPAD1/MDH2/ALDOB/ALDOC/GOT2/SLC37A4/RBP4/EXT1/NANS/ENPP1/FAM3C/TALDO1/SLC25A1/AKR1A1/CLTC/PPP1CA/GAPDH/PGAM1/B4GALT1/ATF4/ATF3/PGK1/AKT2/SLC25A13/TKT/PPP1CB/TPI1/SDHAF3/MPDU1/ARPP19/GBE1/SLC25A11/GPI/ENO1	55
GO:0006766	BP	GO:0006766	vitamin metabolic process	40/2625	134/18670	1.74453e-06	2.73743e-05	2.12761e-05	RGN/CYP27A1/SHMT1/HAAO/PSAT1/CYP4F11/CYP4F2/MTHFD1/AOX1/KMO/TTPA/ALDH1L1/GSTO1/VNN1/PCCB/CLYBL/MCCC2/CYB5A/LMBRD1/RXRA/FLAD1/GC/RDH10/MTHFS/CBR1/VNN3/RFK/ENPP1/BTD/MMADHC/AKR1A1/SHMT2/AKR1C3/VKORC1/VNN2/GCLC/CYB5R3/CYP4F12/MMAB/PDZD11	40
GO:0035722	BP	GO:0035722	interleukin-12-mediated signaling pathway	20/2625	47/18670	1.80409e-06	2.82363e-05	2.19461e-05	MIF/HSPA9/GSTO1/SOD2/PSME2/P4HB/SOD1/TALDO1/RPLP0/HNRNPF/CFL1/HNRNPA2B1/HNRNPDL/PPIA/AIP/ARF1/CDC42/TCP1/ANXA2/RAP1B	20
GO:0042274	BP	GO:0042274	ribosomal small subunit biogenesis	25/2625	67/18670	1.84911e-06	2.8867e-05	2.24363e-05	RCL1/FAM207A/RPS27L/NPM1/RPS24/RPS5/RPS28/RPS19/RPS14/RPS21/RPS6/RPS15/RPS16/RPL38/RPS17/RPS8/RPSA/RPS27/RPS7/DCAF13/RPS10/MRPS11/MRPS7/LSM6/EMG1	25
GO:0045732	BP	GO:0045732	positive regulation of protein catabolic process	56/2625	214/18670	1.97229e-06	3.07114e-05	2.38698e-05	C4BPA/RGN/RDX/CD81/GPLD1/LDLR/C4BPB/VPS28/APOE/SH3D19/TRIB1/GPC3/PSMC4/NDUFA13/FURIN/HERPUD1/DDRGK1/CLU/PTEN/RNF128/VCP/FMR1/PSMC2/SNF8/HSPBP1/NEDD4L/OAZ1/NFE2L2/WWP1/SUMO1/RNFT1/BCAP31/TIPARP/RAB7A/RAD23A/PSMC1/RBX1/KEAP1/FBXL5/SUMO2/UBQLN1/OAZ2/HSP90AA1/LRP1/GCLC/GBA/UQCC2/NRDC/CSNK1A1/FBXO22/SORL1/BAG6/PTTG1IP/VPS35/NUPR1/HSPA1B	56
GO:0042157	BP	GO:0042157	lipoprotein metabolic process	39/2625	130/18670	2.0396e-06	3.16787e-05	2.46216e-05	APOA5/GLUL/MTTP/GPAA1/DGAT2/PYURF/GPLD1/LDLR/APOB/DPM3/APOE/APOM/WDR45/LYPLA1/APOC1/APOA2/CTSD/APOA1/LYPLAL1/APOC3/NMT1/ZDHHC9/PPM1A/SVIP/GOLGA7/PIGP/PPM1B/APOL6/LRP1/GBA/ATG12/DPM1/PEMT/ZDHHC12/ABCA1/PIGF/APOL3/ANGPTL8/PIGT	39
GO:0006544	BP	GO:0006544	glycine metabolic process	11/2625	17/18670	2.26672e-06	3.51169e-05	2.72939e-05	BAAT/SHMT1/GCSH/SDS/GCAT/AGXT/SHMT2/AGXT2/GLYAT/SDSL/PHGDH	11
GO:0051004	BP	GO:0051004	regulation of lipoprotein lipase activity	13/2625	23/18670	2.33632e-06	3.61036e-05	2.80608e-05	ANGPTL3/APOC2/APOA5/LIPC/PCSK6/ANGPTL4/FURIN/APOC1/APOH/APOC3/NR1H2/NR1H3/ANGPTL8	13
GO:0001101	BP	GO:0001101	response to acid chemical	80/2625	343/18670	2.34533e-06	3.61512e-05	2.80978e-05	CYP2E1/PCK1/SCD/ARG1/CPS1/XBP1/ASS1/ACSL1/OTC/SHMT1/DUSP1/CDO1/HSD17B2/IGFBP2/CEBPB/DGAT2/LDLR/CPEB4/F7/PPARGC1A/RRAGA/APOB/CLDN1/EEF2/PON1/INSIG2/LAMTOR2/SERPINF1/MGMT/AKR1C1/FIS1/NDUFA13/ABCB4/SLC38A9/IRS1/COL18A1/AKR1C4/PINK1/CRLS1/CAT/TMBIM6/RXRA/RBP4/BCHE/ALAD/HSF1/NME1/CTSH/EGR1/EGFR/HMGCL/LAMTOR5/AIFM1/KRT8/TOMM20/TMEM161A/GCLM/SHMT2/AKR1C3/AKR1C2/DHODH/CFL1/GCLC/PHB2/BCL2L1/YY1/LAMTOR1/RH…	80
GO:0045930	BP	GO:0045930	negative regulation of mitotic cell cycle	79/2625	338/18670	2.48382e-06	3.81896e-05	2.96821e-05	DUSP1/GADD45GIP1/MAD1L1/FBXO7/GADD45A/PSMF1/PSMC4/PSMB6/PSMD8/PSMB5/WEE1/RPS27L/SLC9A3R1/ZFP36L1/PSMA2/PSME2/PSMB7/PTEN/BTG2/PSMC6/SKP1/RPL26/PSMB1/PSMA4/CDK2AP2/PSMD7/PSMC3/PSMB3/RPS6/SYF2/RPL24/PSMC2/PSMB2/PSME1/PSMA3/EGFR/PSMA1/CHEK2/BTG1/PSMA7/PSMA5/PSMB4/IK/PSMC1/BAX/RBX1/PSMD1/PSMG2/AURKAIP1/PSMD4/USP47/PSMD11/CTNNB1/PSMC5/BUB3/NAA10/FOXN3/PSMD2/PSMD6/BCL2L1/CDK5RAP3/RAD21/PSMD3/ANAPC15/PSM…	79
GO:0002526	BP	GO:0002526	acute inflammatory response	34/2625	108/18670	2.75744e-06	4.229e-05	3.28691e-05	APCS/SERPINF2/LBP/ASS1/SAA4/TFR2/F12/MBL2/CEBPB/HPR/IL6ST/SERPINC1/ITIH4/F2/VNN1/C3/SIGIRR/FN1/AHSG/HP/SERPINA1/ORM2/APOA2/PRCP/ORM1/CREB3L3/KLKB1/PARK7/ANO6/B4GALT1/STAT3/IL6R/HLA-E/NUPR1	34
GO:0006749	BP	GO:0006749	glutathione metabolic process	22/2625	56/18670	2.80629e-06	4.29313e-05	3.33675e-05	HAGH/NAT8/MGST2/ALDH5A1/CNDP2/GSTK1/GLRX2/GPX4/MGST1/IDH1/SOD1/GPX1/NFE2L2/ETHE1/PARK7/GCLM/GCLC/GLO1/NFE2L1/GSTZ1/GGCT/GSTA1	22
GO:0034340	BP	GO:0034340	response to type I interferon	32/2625	99/18670	2.84798e-06	4.34601e-05	3.37785e-05	IRF7/BST2/IFI6/ISG15/IFITM2/IFI27/IFITM3/IFNAR1/EGR1/ISG20/YTHDF3/GBP2/SHMT2/STAT2/IFI35/LSM14A/HLA-B/HSP90AB1/UBE2K/IRF3/HLA-C/CDC37/HLA-A/YTHDF2/HLA-E/PSMB8/MX1/STAT1/SP100/IP6K2/ADAR/IRF1	32
GO:0070202	BP	GO:0070202	regulation of establishment of protein localization to chromosome	9/2625	12/18670	3.11685e-06	4.74445e-05	3.68753e-05	CCT7/CCT3/CCT8/TERF1/CCT4/CCT2/TCP1/CCT5/CCT6A	9
GO:0051260	BP	GO:0051260	protein homooligomerization	81/2625	351/18670	3.1509e-06	4.78436e-05	3.71855e-05	MAT1A/TDO2/GNMT/ARG1/CTH/GLUL/SLC22A1/OTC/SHMT1/CD3D/ACAT1/DPYS/MIF/CLPP/GCH1/CLDN3/CLDN1/TRPM4/DECR1/APOE/NPM2/FBP1/SLC6A1/AKR1C1/FIS1/ALDH5A1/ANGPTL4/TMEM120A/ACOT13/GSDMD/CLYBL/CRYZ/CHMP2A/DERL1/SOD2/CAT/RXRA/PCBD1/CBR4/CLU/MCOLN1/MGST1/DCXR/CEP57/HSD17B10/VCP/GPX3/ALAD/HSF1/EHD4/ALDH9A1/B2M/ST13/BRK1/UPB1/AQP11/SHMT2/HM13/STOM/SIGMAR1/MICU1/SHARPIN/IMPDH2/BAX/TERF1/B4GALT1/C9/GBA/ANXA6/MFF/G3…	81
GO:1903363	BP	GO:1903363	negative regulation of cellular protein catabolic process	29/2625	86/18670	3.17298e-06	4.80593e-05	3.73531e-05	F13B/CAMLG/SDCBP/PSMF1/FURIN/DDRGK1/OS9/ERLEC1/EFNA1/ALAD/RPL23/UBXN1/GABARAPL2/FHIT/RPL11/RPL5/PARK7/DERL2/RPS7/SVIP/ATRAID/UCHL5/LAPTM4B/USP14/CDK5RAP3/HSP90AB1/ANXA2/BAG6/VPS35	29
GO:0060337	BP	GO:0060337	type I interferon signaling pathway	31/2625	95/18670	3.23668e-06	4.87819e-05	3.79148e-05	IRF7/BST2/IFI6/ISG15/IFITM2/IFI27/IFITM3/IFNAR1/EGR1/ISG20/YTHDF3/GBP2/STAT2/IFI35/LSM14A/HLA-B/HSP90AB1/UBE2K/IRF3/HLA-C/CDC37/HLA-A/YTHDF2/HLA-E/PSMB8/MX1/STAT1/SP100/IP6K2/ADAR/IRF1	31
GO:0071357	BP	GO:0071357	cellular response to type I interferon	31/2625	95/18670	3.23668e-06	4.87819e-05	3.79148e-05	IRF7/BST2/IFI6/ISG15/IFITM2/IFI27/IFITM3/IFNAR1/EGR1/ISG20/YTHDF3/GBP2/STAT2/IFI35/LSM14A/HLA-B/HSP90AB1/UBE2K/IRF3/HLA-C/CDC37/HLA-A/YTHDF2/HLA-E/PSMB8/MX1/STAT1/SP100/IP6K2/ADAR/IRF1	31
GO:0006164	BP	GO:0006164	purine nucleotide biosynthetic process	51/2625	192/18670	3.48619e-06	5.22843e-05	4.06369e-05	SCD/ACSL1/ACAT1/CYC1/ACSL4/HSD17B12/MTHFD1/ELOVL5/ACSL5/PPARGC1A/GUK1/NME4/GCDH/MPC1/ACSL3/TECR/PANK3/COX5B/PINK1/APRT/CBR4/AK3/MPC2/VCP/PRPSAP1/DLAT/NME1/ACSS2/ADK/SLC25A1/STOML2/PPCS/PDHB/IMPDH2/HACD2/UQCC3/STAT3/ELOVL6/PAICS/FASN/HSD17B8/SLC25A13/DLD/AK2/PDHA1/AK1/GSTZ1/NME3/PARP1/PDK4/ENO1	51
GO:0044272	BP	GO:0044272	sulfur compound biosynthetic process	51/2625	192/18670	3.48619e-06	5.22843e-05	4.06369e-05	SCD/MAT1A/CTH/MGST3/MPST/ACSL1/ACAT1/HAGH/CDO1/ACSL4/HSD17B12/MTHFD1/ELOVL5/ACSL5/MGST2/GCDH/GSTO1/MPC1/ACSL3/TECR/ADI1/CNDP2/SLC35D1/GSTK1/ESD/CBR4/MGST1/MPC2/DLAT/ACSS2/SLC25A1/AKR1A1/NFE2L2/PPCS/GCLM/BHMT/MAT2B/PDHB/HACD2/B4GALT1/ELOVL6/FASN/GCLC/HSD17B8/DLD/UGDH/PDHA1/GSTZ1/GGCT/PDK4/GSTA1	51
GO:1902175	BP	GO:1902175	regulation of oxidative stress-induced intrinsic apoptotic signaling pathway	14/2625	27/18670	3.75139e-06	5.60238e-05	4.35433e-05	VNN1/SOD2/PINK1/TRAP1/P4HB/SOD1/MCL1/GPX1/NFE2L2/PARK7/HSPB1/UBQLN1/NONO/PARP1	14
GO:0006690	BP	GO:0006690	icosanoid metabolic process	35/2625	114/18670	3.75389e-06	5.60238e-05	4.35433e-05	CYP2E1/CYP2C9/CES2/MGST3/CYP2C8/CYP2B6/PON3/CYP2D6/HPGD/CYP4F3/MIF/CYP4F2/TNFRSF1A/CYP4A11/MGST2/PON1/PON2/CYP2J2/AKR1C4/ACOX1/GPX4/CBR1/PLA2G4C/GPX1/CYP2C18/AKR1C3/EPHX2/PTGES3/AKR1C2/PTGR1/CD74/CYP4F12/MGLL/CYP2A7/GSTA1	35
GO:0046486	BP	GO:0046486	glycerolipid metabolic process	92/2625	414/18670	3.79102e-06	5.644e-05	4.38668e-05	PLA2G2A/CYP2E1/INSIG1/PCK1/APOC2/CPS1/SLC27A5/APOA5/RGN/G6PC/ACSL1/ETNPPL/SERINC2/PCK2/GPAA1/ACSL4/SEL1L/GK/TMEM86B/DGAT2/PLIN5/RAB4A/PYURF/GPLD1/LIPC/LDLR/AADAC/APOB/PLA2G12A/ABHD3/DPM3/PON1/INSIG2/APOE/ABHD2/AGMO/C3/STARD10/ACSL3/ALDH5A1/PRDX6/LPIN2/ANG/LPGAT1/SERINC5/IMPAD1/SERINC1/OSBPL8/PNPLA2/CRLS1/CAT/DBI/FABP1/PTEN/APOC1/APOA2/APOA1/APOH/HADHB/CPNE3/PLA2G4C/GPX1/EFR3A/APOC3/NR1H2/PIK3R1/S…	92
GO:0016052	BP	GO:0016052	carbohydrate catabolic process	52/2625	198/18670	4.02642e-06	5.97986e-05	4.64773e-05	G6PC/INSR/SORD/HEXB/GK/PPARGC1A/RBKS/CTBS/ALDH1A1/FBP1/PGM2/GALM/PGM1/ENTPD5/GLYCTK/ALDOB/SCARB2/KHK/ALDOC/DCXR/PYGL/APP/AKR1A1/NUDT5/GLB1/CALM1/LDHA/EIF6/PPP1CA/GALT/DHTKD1/GAPDH/PGAM1/RB1CC1/STAT3/CRYL1/GUSB/PGK1/ZBTB20/PPP1CB/TPI1/GALE/MLXIPL/NEU1/PRKAA1/ENOSF1/BAD/TPR/SEC13/GPI/NUPR1/ENO1	52
GO:0061041	BP	GO:0061041	regulation of wound healing	42/2625	148/18670	4.13118e-06	6.12056e-05	4.75708e-05	HRG/APCS/SERPINF2/PLG/XBP1/CPB2/PROC/F12/CEACAM1/F7/ABAT/TMPRSS6/HMGCR/SERPINC1/F2/SERPING1/TSPAN8/APOE/FGA/KNG1/PRDX2/FGB/DUSP10/FGG/PROS1/PTEN/VTN/APOH/TFPI/MYH9/KLKB1/NFE2L2/CRK/PLPP3/ANO6/F11/RREB1/TNFRSF12A/VKORC1/ANXA2/SRSF6/CDKN1A	42
GO:0019217	BP	GO:0019217	regulation of fatty acid metabolic process	31/2625	96/18670	4.14239e-06	6.12232e-05	4.75845e-05	INSIG1/APOC2/APOA5/RGN/CEACAM1/DGAT2/IRS2/PLIN5/ELOVL5/PPARGC1A/ACADVL/INSIG2/ADIPOR1/CYP7A1/IRS1/LPGAT1/FABP1/APOC1/ERLIN2/APOC3/LONP2/NR1H2/ADIPOR2/EIF6/AKT2/NR1H3/CD74/NFE2L1/MLXIPL/GSTZ1/PDK4	31
GO:0038093	BP	GO:0038093	Fc receptor signaling pathway	60/2625	241/18670	4.9366e-06	7.24538e-05	5.63132e-05	CD47/PSMF1/PSMC4/FOS/PSMB6/PSMD8/PSMB5/PIGR/PSMA2/PSME2/PSMB7/PSMC6/SKP1/PSMB1/PSMA4/PSMD7/PSMC3/PSMB3/ARPC5/JUN/PSMC2/PSMB2/BRK1/PSME1/PIK3R1/PSMA3/ACTG1/ACTR3/SHC1/PSMA1/PSMA7/CRK/ACTB/PSMA5/PSMB4/CALM1/PSMC1/ARPC1A/PSMD1/PSMD4/ACTR2/PSMD11/PSMC5/HSP90AA1/PSMD2/PSMD6/HSP90AB1/PSMD3/RAP1A/CDC42/PSMD13/RAC1/WASL/PSMB8/ARPC1B/PSMD12/PSMD14/PSMB9/ARPC2/IGKC	60
GO:0006067	BP	GO:0006067	ethanol metabolic process	12/2625	21/18670	4.96161e-06	7.24538e-05	5.63132e-05	SULT2A1/ADH6/ADH1A/ALDH1A1/ADH1B/ALDH2/SULT1A1/ADH4/ADH5/ALDH1B1/ACSS2/ADH1C	12
GO:0006123	BP	GO:0006123	mitochondrial electron transport, cytochrome c to oxygen	12/2625	21/18670	4.96161e-06	7.24538e-05	5.63132e-05	COX5A/COX5B/COX6B1/COX6C/NDUFA4/COX7B/COX7A2L/COX8A/COX7C/COX4I1/CYCS/COX6A1	12
GO:0019646	BP	GO:0019646	aerobic electron transport chain	12/2625	21/18670	4.96161e-06	7.24538e-05	5.63132e-05	COX5A/COX5B/COX6B1/COX6C/NDUFA4/COX7B/COX7A2L/COX8A/COX7C/COX4I1/CYCS/COX6A1	12
GO:0090208	BP	GO:0090208	positive regulation of triglyceride metabolic process	12/2625	21/18670	4.96161e-06	7.24538e-05	5.63132e-05	APOC2/APOA5/RGN/DGAT2/PLIN5/GPLD1/LDLR/AADAC/PNPLA2/NR1H2/SCARB1/NR1H3	12
GO:0034375	BP	GO:0034375	high-density lipoprotein particle remodeling	11/2625	18/18670	5.08483e-06	7.38995e-05	5.74369e-05	APOC2/LIPC/APOE/APOM/APOC1/APOA2/APOA1/ALB/APOC3/SCARB1/ABCA5	11
GO:1904872	BP	GO:1904872	regulation of telomerase RNA localization to Cajal body	11/2625	18/18670	5.08483e-06	7.38995e-05	5.74369e-05	NOP10/RUVBL2/CCT7/CCT3/CCT8/NHP2/CCT4/CCT2/TCP1/CCT5/CCT6A	11
GO:0072593	BP	GO:0072593	reactive oxygen species metabolic process	68/2625	284/18670	5.11242e-06	7.4124e-05	5.76114e-05	CPS1/ASS1/RGN/PON3/INSR/SLC7A2/PLIN5/RORA/AGTR1/POR/CD47/F2/NQO2/GCH1/GADD45A/XDH/BNIP3/TUSC2/PRDX3/CCS/AGT/NDUFA13/PRDX6/PRDX4/GLS2/IFI6/IMMP2L/SOD2/NDUFS3/PINK1/PRDX2/HP/TRAP1/BIRC2/NNT/CAT/CLU/NDUFS4/VDAC1/ROMO1/SOD1/PRCP/GPX3/GPX1/PRDX1/PRDX5/MAOB/RFK/EGFR/NFE2L2/PARK7/ARF4/AKR1C3/EPHX2/AGXT2/EIF6/STAT3/HSP90AA1/NDUFAF2/RHOA/GNAI3/HSP90AB1/RAC1/GNAI2/GCHFR/TSPO/PDK4/CDKN1A	68
GO:0034378	BP	GO:0034378	chylomicron assembly	8/2625	10/18670	5.21888e-06	7.47795e-05	5.81208e-05	APOC2/MTTP/APOB/APOE/P4HB/APOA2/APOA1/APOC3	8
GO:0110096	BP	GO:0110096	cellular response to aldehyde	8/2625	10/18670	5.21888e-06	7.47795e-05	5.81208e-05	RDH11/ESD/ADH4/ADH5/AKR1A1/AIFM1/PARK7/AKR1B10	8
GO:1903405	BP	GO:1903405	protein localization to nuclear body	8/2625	10/18670	5.21888e-06	7.47795e-05	5.81208e-05	CCT7/CCT3/CCT8/CCT4/CCT2/TCP1/CCT5/CCT6A	8
GO:1904851	BP	GO:1904851	positive regulation of establishment of protein localization to telomere	8/2625	10/18670	5.21888e-06	7.47795e-05	5.81208e-05	CCT7/CCT3/CCT8/CCT4/CCT2/TCP1/CCT5/CCT6A	8
GO:1904867	BP	GO:1904867	protein localization to Cajal body	8/2625	10/18670	5.21888e-06	7.47795e-05	5.81208e-05	CCT7/CCT3/CCT8/CCT4/CCT2/TCP1/CCT5/CCT6A	8
GO:0070059	BP	GO:0070059	intrinsic apoptotic signaling pathway in response to endoplasmic reticulum stress	23/2625	62/18670	5.30814e-06	7.58804e-05	5.89765e-05	XBP1/CEBPB/ITPR1/HERPUD1/TMBIM6/ERO1A/HYOU1/CREB3/SERINC3/AIFM1/PARK7/GRINA/SYVN1/BAX/ATF4/CASP4/BCL2L1/UBE2K/PPP1R15A/BAG6/ERP29/DDIT3/TXNDC12	23
GO:0006767	BP	GO:0006767	water-soluble vitamin metabolic process	29/2625	88/18670	5.33365e-06	7.59514e-05	5.90317e-05	RGN/SHMT1/HAAO/PSAT1/MTHFD1/AOX1/KMO/ALDH1L1/GSTO1/VNN1/PCCB/CLYBL/MCCC2/CYB5A/LMBRD1/FLAD1/MTHFS/VNN3/RFK/ENPP1/BTD/MMADHC/AKR1A1/SHMT2/VNN2/GCLC/CYB5R3/MMAB/PDZD11	29
GO:1901987	BP	GO:1901987	regulation of cell cycle phase transition	103/2625	480/18670	5.338e-06	7.59514e-05	5.90317e-05	DUSP1/RDX/MAD1L1/HYAL1/FBXO7/GADD45A/PSMF1/UBE2E2/NPM2/PSMC4/DDRGK1/PSMB6/PRKACA/PSMD8/PSMB5/WEE1/RPS27L/ZFP36L1/PSMA2/NPM1/PSME2/PSMB7/PTEN/BTG2/PSMC6/SKP1/CEP57/RPL26/PSMB1/PSMA4/CDK2AP2/YWHAE/ID2/PSMD7/CETN2/PSMC3/PSMB3/PBX1/SYF2/EIF4G1/PSMC2/PSMB2/ANAPC16/PSME1/APP/PSMA3/EGFR/SDCCAG8/ANAPC11/RAB11A/PSMA1/CHEK2/DCTN3/LSM10/PSMA7/PSMA5/PSMB4/BABAM1/IK/DDX3X/PSMC1/PPP2R1A/BAX/RBX1/PSMD1/PSMG2/PS…	103
GO:0072522	BP	GO:0072522	purine-containing compound biosynthetic process	53/2625	205/18670	5.37968e-06	7.63664e-05	5.93542e-05	SCD/ACSL1/SHMT1/ACAT1/CYC1/ACSL4/HSD17B12/MTHFD1/ELOVL5/ACSL5/PPARGC1A/GUK1/NME4/GCDH/MPC1/ACSL3/TECR/PANK3/COX5B/PINK1/APRT/CBR4/AK3/MPC2/VCP/PRPSAP1/DLAT/NME1/ACSS2/ADK/SLC25A1/STOML2/PPCS/PDHB/IMPDH2/HACD2/UQCC3/STAT3/ELOVL6/PAICS/FASN/DGUOK/HSD17B8/SLC25A13/DLD/AK2/PDHA1/AK1/GSTZ1/NME3/PARP1/PDK4/ENO1	53
GO:0017001	BP	GO:0017001	antibiotic catabolic process	22/2625	58/18670	5.54652e-06	7.85039e-05	6.10156e-05	PCK1/SULT2A1/PCK2/PRDX3/PRDX6/PRDX4/ALDH2/PRDX2/HP/ESD/NNT/CAT/SULT1A1/ADH4/ADH5/GPX3/ALDH1B1/GPX1/PRDX1/PRDX5/AKR1C3/AKR1B10	22
GO:0006984	BP	GO:0006984	ER-nucleus signaling pathway	19/2625	46/18670	5.55598e-06	7.85039e-05	6.10156e-05	INSIG1/HSPA5/IGFBP1/XBP1/INSIG2/TMCO1/HERPUD1/ATF6/CALR/TMEM33/HSP90B1/ERLIN2/NFE2L2/EIF2A/CCDC47/ATF4/ATF3/PPP1R15A/DDIT3	19
GO:1903706	BP	GO:1903706	regulation of hemopoiesis	102/2625	475/18670	5.73087e-06	8.07881e-05	6.27909e-05	APCS/XBP1/PGLYRP2/CD46/CEACAM1/CEBPB/FBXO7/MYC/FAM210B/ZFP36/HSPA9/PSMF1/VNN1/TRIB1/PSMC4/ZBTB16/FOS/IRF7/PSMB6/PRELID1/PRDX2/PSMD8/NFKBIA/PSMB5/DUSP10/CIB1/TMEM176A/ZFP36L1/PSMA2/ISG15/TMEM176B/PSME2/PSMB7/CA2/PSMC6/PSMB1/GNAS/PSMA4/SOD1/ID2/PSMD7/PSMC3/PSMB3/HMGB3/DPY30/NME1/ATP6AP1/FNIP1/JUN/PSMC2/PSMB2/B2M/CTR9/PSME1/PIK3R1/PSMA3/NFE2L2/PSMA1/TOB2/PSMA7/HAX1/PSMA5/ESRRA/PSMB4/EIF6/PSMC1/PSMD1…	102
GO:0006903	BP	GO:0006903	vesicle targeting	30/2625	93/18670	6.02692e-06	8.47658e-05	6.58825e-05	F5/SAR1B/SEC16B/CTSZ/CNIH1/CD59/USO1/TMED2/TMED10/MCFD2/TRAPPC1/TMED9/TFG/SEC23A/SERPINA1/SAR1A/RAB1A/NAPA/TRAPPC2L/TRAPPC6A/SEC16A/BET1/PDCD6/LMAN1/TRAPPC3/SNAP23/SEC31A/TRAPPC4/SNAP29/SEC13	30
GO:0034599	BP	GO:0034599	cellular response to oxidative stress	71/2625	302/18670	6.33528e-06	8.88978e-05	6.9094e-05	ARG1/RGN/RHOB/TP53INP1/PSAP/FBXO7/MSRB2/MAP1LC3A/PPARGC1A/GCH1/BNIP3/VNN1/PRDX3/CCS/MGMT/FXN/PRDX6/FOS/SOD2/GLRX2/PINK1/PRDX2/EPAS1/TRAP1/CAT/FABP1/PAWR/MGST1/ERO1A/TXN/P4HB/ROMO1/SOD1/GPX3/MCL1/GPX1/PRDX1/PRDX5/HSF1/CYCS/OXR1/JUN/RPS3/EGFR/NFE2L2/AIFM1/TPM1/TMEM161A/RWDD1/CRK/PARK7/AKR1C3/STAU1/SIGMAR1/STAT6/HSPB1/UBQLN1/ATF4/CTNNB1/MET/ZNF622/ZNF277/NFE2L1/ARL6IP5/APEX1/NONO/PRKAA1/GPX2/PARP1/P…	71
GO:0048024	BP	GO:0048024	regulation of mRNA splicing, via spliceosome	31/2625	98/18670	6.68755e-06	9.36257e-05	7.27687e-05	PRDX6/RBM42/RBM3/FMR1/SAP18/C1QBP/CIRBP/HNRNPK/SRSF2/HNRNPU/MBNL2/C9orf78/HNRNPA1/HNRNPA2B1/SNRNP70/SRSF5/CELF1/DDX5/THRAP3/DDX17/PTBP1/NSRP1/RBM8A/SON/SRSF3/SRSF6/SRSF10/TRA2A/SREK1/MAGOH/SRSF7	31
GO:0046365	BP	GO:0046365	monosaccharide catabolic process	24/2625	67/18670	6.76236e-06	9.44564e-05	7.34143e-05	SORD/RBKS/ALDH1A1/PGM2/GALM/PGM1/GLYCTK/ALDOB/KHK/ALDOC/DCXR/AKR1A1/NUDT5/GLB1/GALT/GAPDH/PGAM1/CRYL1/PGK1/TPI1/GALE/BAD/GPI/ENO1	24
GO:0006643	BP	GO:0006643	membrane lipid metabolic process	53/2625	207/18670	7.28862e-06	0.000101575	7.89469e-05	HACD3/PSAP/SERINC2/HEXB/GPAA1/PYURF/GPLD1/ELOVL5/FUCA1/TNFRSF1A/CERS4/MGST2/ALDH3A2/DPM3/ORMDL3/SPTSSA/AGMO/VAPA/TECR/PPP2CA/SCCPDH/ALDH5A1/ORMDL2/SERINC5/PLPP1/SERINC1/CLN3/CERS2/SMPD1/ARSA/KDSR/CLN8/SERINC3/PLPP3/GLB1/CTSA/PPP2R1A/BAX/HACD2/CREM/PIGP/ELOVL6/GBA/DPM1/PDXDC1/PEMT/ASAH1/PIGF/NEU1/PRKAA1/SUMF2/HEXA/PIGT	53
GO:0046460	BP	GO:0046460	neutral lipid biosynthetic process	18/2625	43/18670	7.80386e-06	0.000108085	8.4007e-05	PCK1/RGN/ACSL1/PCK2/ACSL4/GK/DGAT2/PLIN5/GPLD1/LDLR/AGMO/C3/LPIN2/ANG/NR1H2/SCARB1/NR1H3/GPAM	18
GO:0046463	BP	GO:0046463	acylglycerol biosynthetic process	18/2625	43/18670	7.80386e-06	0.000108085	8.4007e-05	PCK1/RGN/ACSL1/PCK2/ACSL4/GK/DGAT2/PLIN5/GPLD1/LDLR/AGMO/C3/LPIN2/ANG/NR1H2/SCARB1/NR1H3/GPAM	18
GO:2000116	BP	GO:2000116	regulation of cysteine-type endopeptidase activity	59/2625	239/18670	7.8089e-06	0.000108085	8.4007e-05	DHCR24/PERP/CIDEB/MYC/GRAMD4/POR/ROBO1/XDH/PRDX3/MGMT/FIS1/NDUFA13/HERPUD1/IFI6/FAM162A/SIAH2/BIRC2/RPS27L/FABP1/CTSD/PDCD5/VCP/YWHAE/GPX1/PRDX5/HSF1/CYCS/CTSH/FNIP1/ARL6IP1/RPS3/LAMTOR5/AIFM1/PIH1D1/PARK7/BCAP31/HSPE1/DDX3X/BAX/PDCD6/ANP32B/USP47/CASP4/DAP/CAST/RHOA/ASPH/BCL2L12/ARRB2/BIRC3/HMGB1/IGBP1/ARL6IP5/HSPD1/BAD/TNFSF10/DNAJB6/PSMB9/VEGFA	59
GO:0032781	BP	GO:0032781	positive regulation of ATPase activity	21/2625	55/18670	7.98955e-06	0.000110086	8.55624e-05	RGN/TOR1AIP2/RAB4A/ATP1B1/PFN1/ALDOB/DNAJB11/NAPA/GABARAPL2/DNAJA1/TPM1/SSBP1/DNAJC15/HNRNPU/DNAJA2/DNAJC19/DYNLL1/HSCB/DNAJB1/DNAJB6/AHSA1	21
GO:0042304	BP	GO:0042304	regulation of fatty acid biosynthetic process	21/2625	55/18670	7.98955e-06	0.000110086	8.55624e-05	INSIG1/APOC2/APOA5/RGN/CEACAM1/ELOVL5/ACADVL/INSIG2/ADIPOR1/CYP7A1/LPGAT1/APOC1/ERLIN2/APOC3/NR1H2/ADIPOR2/EIF6/NR1H3/CD74/MLXIPL/PDK4	21
GO:0006953	BP	GO:0006953	acute-phase response	19/2625	47/18670	8.1019e-06	0.000111133	8.63756e-05	APCS/SERPINF2/LBP/ASS1/SAA4/TFR2/MBL2/CEBPB/ITIH4/F2/SIGIRR/FN1/AHSG/HP/SERPINA1/ORM2/ORM1/STAT3/IL6R	19
GO:0008206	BP	GO:0008206	bile acid metabolic process	19/2625	47/18670	8.1019e-06	0.000111133	8.63756e-05	BAAT/SLC27A5/SULT2A1/CYP27A1/ACAA1/CYP8B1/HSD17B4/SLC27A2/CYP7A1/ACOX2/AKR1C1/AKR1C4/SCP2/PROX1/AKR1D1/NR5A2/NR1H4/HSD3B7/ACOT8	19
GO:0009066	BP	GO:0009066	aspartate family amino acid metabolic process	20/2625	51/18670	8.14762e-06	0.000111509	8.66682e-05	MAT1A/GNMT/GOT1/ASS1/MTHFD1/AASS/GCDH/SDS/CRYM/ADI1/ALDH7A1/GCAT/GOT2/NIT2/PIPOX/BHMT/SDSL/DLD/PHGDH/PLOD3	20
GO:0046685	BP	GO:0046685	response to arsenic-containing substance	15/2625	32/18670	8.40686e-06	0.000114544	8.90266e-05	UROS/GSTO1/SERPINF1/PTEN/VCP/ALAD/HSF1/ZFAND1/DDX3X/ATF4/HNRNPA1/GCLC/ATF3/MKNK2/CDKN1A	15
GO:0065005	BP	GO:0065005	protein-lipid complex assembly	15/2625	32/18670	8.40686e-06	0.000114544	8.90266e-05	APOC2/APOA5/MTTP/APOB/APOE/ACSL3/APOM/PRKACA/APOC1/P4HB/APOA2/APOA1/APOC3/ARF1/ABCA1	15
GO:1901570	BP	GO:1901570	fatty acid derivative biosynthetic process	31/2625	99/18670	8.43795e-06	0.000114711	8.91568e-05	SCD/CYP2C9/SLC27A5/MGST3/CYP2C8/ACSL1/HPGD/ACAT1/MIF/ACSL4/HSD17B12/ELOVL5/ACSL5/ACSS3/MGST2/GCDH/ACSL3/TECR/HMGCS2/CBR4/CBR1/BDH1/SLC25A1/HMGCL/AKR1C3/PTGES3/HACD2/ELOVL6/FASN/HSD17B8/CD74	31
GO:0001678	BP	GO:0001678	cellular glucose homeostasis	42/2625	152/18670	8.59178e-06	0.000116543	9.05805e-05	PCK1/XBP1/CPB2/PCK2/IRS2/GPLD1/PPARGC1A/HMGCR/SYBU/TRPM4/SERPINF1/CYP7A1/KLF15/FIS1/PRKACA/ENY2/MPC2/NUCKS1/NME1/LGALS1/PIK3R1/PIH1D1/GCLM/SRI/LRP1/GCLC/DYNLL1/PHPT1/FOXA3/NDUFAF2/KIF5B/RAP1A/ZBTB20/RAC1/NR1H4/RAB11B/JAGN1/MLXIPL/PRKAA1/BAD/STX4/HMGN3	42
GO:0055072	BP	GO:0055072	iron ion homeostasis	27/2625	81/18670	8.7575e-06	0.000118527	9.21229e-05	TFR2/NDFIP1/ACO1/MYC/TMPRSS6/NCOA4/CP/HPX/FXN/EPAS1/TF/FTH1/SKP1/FTL/SOD1/HMOX2/ATP6V1G1/ATP6AP1/NEDD8/B2M/SLC40A1/SRI/ATP6V1A/CAND1/FBXL5/GLRX3/ATP6V0D1	27
GO:0007584	BP	GO:0007584	response to nutrient	55/2625	219/18670	9.14807e-06	0.000123539	9.60185e-05	ARG1/XBP1/ASS1/ACSL1/OTC/ACSL4/IGFBP2/F7/HMGCR/TTPA/SERPINC1/POR/HMGCS1/TRPM4/EEF2/C2/ACSL3/MGMT/ERCC1/HSP90B1/NNT/CAT/TMBIM6/PTEN/APOA1/SOD1/BCHE/USF2/DAD1/ABCG8/ALAD/HSF1/COX4I1/ADIPOR2/EGFR/HMGCL/AIFM1/SRSF2/GCLM/AKR1C3/LDHA/DHODH/GCLC/AHCY/RARA/PEMT/NR1H4/ENSA/ABCA1/GNAI2/UFL1/CCND1/STAT1/TSPO/PCNA	55
GO:0006289	BP	GO:0006289	nucleotide-excision repair	33/2625	109/18670	9.7806e-06	0.00013163	0.000102307	POLD4/ERCC1/GTF2H5/POLR2K/POLR2F/POLR2I/RAD23B/CETN2/UBA52/UBB/POLR2L/UBC/RPS27A/RAD23A/NTHL1/POLR2E/PNKP/RBX1/COPS2/RPA3/COPS5/COPS6/COPS8/POLD2/POLR2J/RFC1/POLR2G/POLR2H/HMGN1/POLR2C/TCEA1/PARP1/PCNA	33
GO:0071333	BP	GO:0071333	cellular response to glucose stimulus	38/2625	133/18670	9.7903e-06	0.00013163	0.000102307	PCK1/XBP1/CPB2/PCK2/IRS2/GPLD1/PPARGC1A/HMGCR/SYBU/TRPM4/SERPINF1/CYP7A1/FIS1/PRKACA/ENY2/MPC2/NME1/LGALS1/PIH1D1/GCLM/SRI/LRP1/GCLC/DYNLL1/PHPT1/NDUFAF2/KIF5B/RAP1A/ZBTB20/RAC1/NR1H4/RAB11B/JAGN1/MLXIPL/PRKAA1/BAD/STX4/HMGN3	38
GO:0042593	BP	GO:0042593	glucose homeostasis	59/2625	241/18670	1.02605e-05	0.000137649	0.000106985	PCK1/XBP1/CPB2/ACSM2A/G6PC/INSR/LEPR/PCK2/IRS2/GPLD1/PPARGC1A/HMGCR/SYBU/TRPM4/SERPINF1/ADIPOR1/ERO1B/CYP7A1/KLF15/FIS1/IRS1/PRKACA/ENY2/RBP4/MPC2/NUCKS1/PRCP/PYGL/RPS6/NME1/LGALS1/PIK3R1/ADIPOR2/HNF4A/PIH1D1/PARK7/GCLM/SRI/STAT3/LRP1/GCLC/DYNLL1/PHPT1/FOXA3/CRY2/NDUFAF2/KIF5B/RAP1A/ZBTB20/RAC1/NR1H4/RAB11B/JAGN1/MLXIPL/PRKAA1/BAD/STX4/HMGN3/PDK4	59
GO:0090670	BP	GO:0090670	RNA localization to Cajal body	11/2625	19/18670	1.05369e-05	0.000140125	0.00010891	NOP10/RUVBL2/CCT7/CCT3/CCT8/NHP2/CCT4/CCT2/TCP1/CCT5/CCT6A	11
GO:0090671	BP	GO:0090671	telomerase RNA localization to Cajal body	11/2625	19/18670	1.05369e-05	0.000140125	0.00010891	NOP10/RUVBL2/CCT7/CCT3/CCT8/NHP2/CCT4/CCT2/TCP1/CCT5/CCT6A	11
GO:0090672	BP	GO:0090672	telomerase RNA localization	11/2625	19/18670	1.05369e-05	0.000140125	0.00010891	NOP10/RUVBL2/CCT7/CCT3/CCT8/NHP2/CCT4/CCT2/TCP1/CCT5/CCT6A	11
GO:0090685	BP	GO:0090685	RNA localization to nucleus	11/2625	19/18670	1.05369e-05	0.000140125	0.00010891	NOP10/RUVBL2/CCT7/CCT3/CCT8/NHP2/CCT4/CCT2/TCP1/CCT5/CCT6A	11
GO:0043281	BP	GO:0043281	regulation of cysteine-type endopeptidase activity involved in apoptotic process	54/2625	215/18670	1.09555e-05	0.000145259	0.000112899	DHCR24/MYC/GRAMD4/POR/ROBO1/XDH/PRDX3/MGMT/FIS1/NDUFA13/HERPUD1/IFI6/FAM162A/SIAH2/BIRC2/RPS27L/FABP1/CTSD/PDCD5/VCP/YWHAE/GPX1/PRDX5/HSF1/CYCS/CTSH/FNIP1/ARL6IP1/RPS3/LAMTOR5/AIFM1/PIH1D1/PARK7/BCAP31/HSPE1/DDX3X/BAX/PDCD6/ANP32B/USP47/CASP4/DAP/RHOA/BCL2L12/ARRB2/BIRC3/HMGB1/IGBP1/ARL6IP5/HSPD1/BAD/TNFSF10/DNAJB6/VEGFA	54
GO:0030970	BP	GO:0030970	retrograde protein transport, ER to cytosol	14/2625	29/18670	1.09944e-05	0.000145259	0.000112899	SEL1L/HERPUD1/DERL1/OS9/HSP90B1/ERLEC1/VCP/AUP1/SEC61B/BCAP31/HM13/DERL2/SVIP/SYVN1	14
GO:1903513	BP	GO:1903513	endoplasmic reticulum to cytosol transport	14/2625	29/18670	1.09944e-05	0.000145259	0.000112899	SEL1L/HERPUD1/DERL1/OS9/HSP90B1/ERLEC1/VCP/AUP1/SEC61B/BCAP31/HM13/DERL2/SVIP/SYVN1	14
GO:0051650	BP	GO:0051650	establishment of vesicle localization	48/2625	184/18670	1.12887e-05	0.000148826	0.000115672	F5/SAR1B/SYBU/SEC16B/CTSZ/CNIH1/CD59/USO1/TMED2/TMED10/KIF1C/TMEM230/MCFD2/BLOC1S1/AP3S1/TRAPPC1/PINK1/TMED9/TFG/CLN3/SEC23A/SERPINA1/SAR1A/RAB1A/LIN7A/NAPA/TRAPPC2L/TRAPPC6A/RAB11A/SEC16A/BET1/RAB17/PDCD6/CTNNB1/LMAN1/KIF5B/TRAPPC3/SNAP23/BLOC1S2/ARF1/SEC31A/ACTN4/RAB11B/WASL/TRAPPC4/MKKS/SNAP29/SEC13	48
GO:1903034	BP	GO:1903034	regulation of response to wounding	47/2625	179/18670	1.15276e-05	0.000151648	0.000117865	HRG/APCS/SERPINF2/PLG/XBP1/CPB2/PROC/F12/CEACAM1/F7/ABAT/TMPRSS6/HMGCR/SERPINC1/F2/SERPING1/TSPAN8/APOE/FGA/KNG1/PRDX2/FGB/DUSP10/FGG/PROS1/PTEN/VTN/APOH/TFPI/CERS2/MYH9/KLKB1/NFE2L2/PTPRF/CRK/PLPP3/ANO6/GRN/F11/RREB1/TNFRSF12A/VKORC1/LRP1/ANXA2/MDK/SRSF6/CDKN1A	47
GO:0033500	BP	GO:0033500	carbohydrate homeostasis	59/2625	242/18670	1.1738e-05	0.000154083	0.000119758	PCK1/XBP1/CPB2/ACSM2A/G6PC/INSR/LEPR/PCK2/IRS2/GPLD1/PPARGC1A/HMGCR/SYBU/TRPM4/SERPINF1/ADIPOR1/ERO1B/CYP7A1/KLF15/FIS1/IRS1/PRKACA/ENY2/RBP4/MPC2/NUCKS1/PRCP/PYGL/RPS6/NME1/LGALS1/PIK3R1/ADIPOR2/HNF4A/PIH1D1/PARK7/GCLM/SRI/STAT3/LRP1/GCLC/DYNLL1/PHPT1/FOXA3/CRY2/NDUFAF2/KIF5B/RAP1A/ZBTB20/RAC1/NR1H4/RAB11B/JAGN1/MLXIPL/PRKAA1/BAD/STX4/HMGN3/PDK4	59
GO:0032869	BP	GO:0032869	cellular response to insulin stimulus	54/2625	216/18670	1.2639e-05	0.000165555	0.000128674	PCK1/IGFBP1/XBP1/GOT1/INSR/ERRFI1/PCK2/CEACAM1/IRS2/GPLD1/PDE3B/ADIPOR1/AGT/USO1/LPIN2/ATP6V0E2/IRS1/AP3S1/ATP6V0E1/APRT/AHSG/SYAP1/OSBPL8/ZFP36L1/PTEN/ATP6V0B/NUCKS1/ATP6V1G1/ATP6AP1/ENPP1/RARRES2/PIK3R1/EIF4EBP2/SHC1/RAB10/RAB8A/ESRRA/ATP6V1A/ATP6V1D/RAB13/ATP6V1F/GCLC/AKT2/ATP6V0D1/SRSF5/NR1H4/GNAI2/SORL1/PRKAA1/STAT1/ATP6V1E1/PARP1/VAMP2/PDK4	54
GO:0071383	BP	GO:0071383	cellular response to steroid hormone stimulus	60/2625	248/18670	1.27846e-05	0.000167104	0.000129878	PCK1/ARG1/ASS1/ERRFI1/NR1I3/PCK2/PGRMC2/RORA/PPARGC1A/NCOA4/ZFP36/NR0B2/SERPINF1/ABHD2/KLF9/DDRGK1/CALR/PLPP1/AR/RXRA/ZFP36L1/TFPI/NR1H2/UBE2L3/EGFR/DNAJA1/AIFM1/RWDD1/HNF4A/PARK7/AKR1C3/NR5A2/ESRRA/HNRNPU/PHB/AKAP13/NR2F6/FOXP1/CTNNB1/EIF4E/PHB2/CRY2/FKBP4/RHOA/RARA/ARRB2/NR1H3/DDX5/NR1H4/ATP1A1/DDX17/UFL1/RAN/ZFP36L2/CNOT2/TAF7/UFM1/GPAM/PARP1/WBP2	60
GO:0051187	BP	GO:0051187	cofactor catabolic process	23/2625	65/18670	1.32008e-05	0.000172174	0.000133819	ACAT1/ASPDH/CYP4F11/CYP4F2/ALDH1L1/NUDT7/PRDX3/BLVRB/PRDX6/PRDX4/PRDX2/HP/NNT/CAT/AMBP/MTHFS/VCP/HMOX2/GPX3/GPX1/PRDX1/PRDX5/AHCY	23
GO:1903008	BP	GO:1903008	organelle disassembly	31/2625	101/18670	1.3254e-05	0.0001725	0.000134072	FBXO7/MAP1LC3A/PPARGC1A/GABARAPL1/BNIP3/SQSTM1/CISD2/MAP1LC3B/FIS1/WDR45/PINK1/VDAC1/VCP/MTIF3/TOMM7/GABARAPL2/HAX1/PARK7/ZFAND1/MCTS1/TEX264/RB1CC1/GABARAP/GBA/ATG12/KIF5B/CDC37/ATG3/OPTN/TSPO/DENR	31
GO:0071985	BP	GO:0071985	multivesicular body sorting pathway	15/2625	33/18670	1.34125e-05	0.000174191	0.000135386	VPS28/UBXN6/CHMP2A/LEPROTL1/VCP/CHMP5/SNF8/LEPROT/TMEM50B/CHMP1B/VPS25/LAPTM4B/TMEM50A/CHMP3/MVB12A	15
GO:0045471	BP	GO:0045471	response to ethanol	36/2625	125/18670	1.36774e-05	0.000177255	0.000137768	CYP2E1/TP53INP1/HPGD/CDO1/ADH6/ABAT/HMGCR/GGH/CLDN3/CLDN1/EEF2/MGMT/CD14/ITPR2/GOT2/BIRC2/CAT/PTEN/RBP4/TUFM/SOD1/ALAD/MAOB/RPL10A/RPS4X/ACTR2/STAT3/EPS8/RHOA/RARA/PEMT/CCND1/PRKAA1/BAD/PSMD14/RGS2	36
GO:0071331	BP	GO:0071331	cellular response to hexose stimulus	38/2625	135/18670	1.42663e-05	0.000184494	0.000143394	PCK1/XBP1/CPB2/PCK2/IRS2/GPLD1/PPARGC1A/HMGCR/SYBU/TRPM4/SERPINF1/CYP7A1/FIS1/PRKACA/ENY2/MPC2/NME1/LGALS1/PIH1D1/GCLM/SRI/LRP1/GCLC/DYNLL1/PHPT1/NDUFAF2/KIF5B/RAP1A/ZBTB20/RAC1/NR1H4/RAB11B/JAGN1/MLXIPL/PRKAA1/BAD/STX4/HMGN3	38
GO:1903364	BP	GO:1903364	positive regulation of cellular protein catabolic process	39/2625	140/18670	1.4434e-05	0.000186269	0.000144774	RGN/RDX/CD81/LDLR/APOE/TRIB1/PSMC4/HERPUD1/DDRGK1/CLU/PTEN/RNF128/VCP/FMR1/PSMC2/HSPBP1/NFE2L2/SUMO1/RNFT1/BCAP31/RAD23A/PSMC1/RBX1/KEAP1/FBXL5/SUMO2/UBQLN1/HSP90AA1/LRP1/GCLC/GBA/UQCC2/CSNK1A1/FBXO22/BAG6/PTTG1IP/VPS35/NUPR1/HSPA1B	39
GO:0071375	BP	GO:0071375	cellular response to peptide hormone stimulus	73/2625	321/18670	1.61459e-05	0.000207583	0.00016134	PCK1/IGFBP1/ARG1/CPS1/XBP1/GOT1/ASS1/GDF15/INSR/ERRFI1/PCK2/CEACAM1/IRS2/GPLD1/AGTR1/PDE3B/POR/ADIPOR1/AGT/USO1/LPIN2/ATP6V0E2/IRS1/AP3S1/ATP6V0E1/PRKACA/APRT/AHSG/SYAP1/OSBPL8/ZFP36L1/PTEN/ATP6V0B/CA2/NUCKS1/ATP6V1G1/HSF1/ATP6AP1/ENPP1/RARRES2/PIK3R1/EIF4EBP2/NFE2L2/SHC1/RAB10/RAB8A/CRK/LEPROT/ESRRA/PRKAR1A/ATP6V1A/STAT6/ATP6V1D/RAB13/STAT3/ATP6V1F/GCLC/AKT2/ATP6V0D1/SRSF5/NR1H4/GNAI2/ROCK1/RAP1…	73
GO:0090316	BP	GO:0090316	positive regulation of intracellular protein transport	46/2625	176/18670	1.61537e-05	0.000207583	0.00016134	CD81/RHOU/SAR1B/SEC16B/CHP1/FIS1/TMEM30A/PINK1/PRKACA/UBE2D3/CDH1/CIB1/UBL5/SAR1A/PDCD5/YWHAE/NMT1/TOMM7/PIK3R1/OAZ1/UBE2L3/SEC16A/PPM1A/LEPROT/BCAP31/ZFAND1/STOM/ANP32B/OAZ2/SH3GLB1/B3GAT3/YWHAZ/AKT2/KIF5B/MFF/YWHAB/PDZK1/TCAF1/RAN/YWHAQ/SORL1/PRKAA1/BAD/VAMP2/TPR/NUTF2	46
GO:0019432	BP	GO:0019432	triglyceride biosynthetic process	17/2625	41/18670	1.62023e-05	0.000207771	0.000161486	PCK1/RGN/ACSL1/PCK2/ACSL4/GK/DGAT2/PLIN5/GPLD1/LDLR/AGMO/C3/LPIN2/NR1H2/SCARB1/NR1H3/GPAM	17
GO:0050852	BP	GO:0050852	T cell receptor signaling pathway	51/2625	202/18670	1.62862e-05	0.000208409	0.000161982	CD3D/CD81/CEACAM1/BTNL8/PSMF1/PSMC4/PSMB6/PSMD8/PSMB5/PSMA2/PAWR/PSME2/PSMB7/PSMC6/SKP1/PSMB1/PSMA4/PSMD7/PSMC3/PSMB3/PSMC2/PSMB2/PSME1/PIK3R1/PSMA3/RPS3/RBCK1/PSMA1/PSMA7/STOML2/PSMA5/PSMB4/PSMC1/PSMD1/PSMD4/PSMD11/PSMC5/PSMD2/PSMD6/PHPT1/NFKBIZ/PSMD3/GBP1/WNK1/PSMD13/PSMB8/DUSP3/PSMD12/PSMD14/PSMB9/HLA-DRA	51
GO:0033157	BP	GO:0033157	regulation of intracellular protein transport	60/2625	250/18670	1.65855e-05	0.000211795	0.000164613	INSIG1/CD81/RHOU/SAR1B/NUCB1/SEC16B/CHP1/FIS1/TMEM30A/OS9/PINK1/PRKACA/UBE2D3/CDH1/CIB1/UHMK1/ERLEC1/UBL5/TXN/SAR1A/PDCD5/YWHAE/IFI27/NMT1/TOMM7/PIK3R1/OAZ1/UBE2L3/SEC16A/HAX1/PPM1A/LEPROT/PARK7/BCAP31/ZFAND1/STOM/DERL2/SVIP/ANP32B/OAZ2/SH3GLB1/LMAN1/XPO1/B3GAT3/YWHAZ/AKT2/KIF5B/MFF/YWHAB/PDZK1/TCAF1/RAN/YWHAQ/SORL1/PRKAA1/BAD/SP100/VAMP2/TPR/NUTF2	60
GO:0006558	BP	GO:0006558	L-phenylalanine metabolic process	8/2625	11/18670	1.6759e-05	0.000212234	0.000164954	HPD/TAT/HGD/PAH/FAH/PCBD1/QDPR/GSTZ1	8
GO:0006559	BP	GO:0006559	L-phenylalanine catabolic process	8/2625	11/18670	1.6759e-05	0.000212234	0.000164954	HPD/TAT/HGD/PAH/FAH/PCBD1/QDPR/GSTZ1	8
GO:1902221	BP	GO:1902221	erythrose 4-phosphate/phosphoenolpyruvate family amino acid metabolic process	8/2625	11/18670	1.6759e-05	0.000212234	0.000164954	HPD/TAT/HGD/PAH/FAH/PCBD1/QDPR/GSTZ1	8
GO:1902222	BP	GO:1902222	erythrose 4-phosphate/phosphoenolpyruvate family amino acid catabolic process	8/2625	11/18670	1.6759e-05	0.000212234	0.000164954	HPD/TAT/HGD/PAH/FAH/PCBD1/QDPR/GSTZ1	8
GO:0071326	BP	GO:0071326	cellular response to monosaccharide stimulus	38/2625	136/18670	1.71475e-05	0.000216705	0.00016843	PCK1/XBP1/CPB2/PCK2/IRS2/GPLD1/PPARGC1A/HMGCR/SYBU/TRPM4/SERPINF1/CYP7A1/FIS1/PRKACA/ENY2/MPC2/NME1/LGALS1/PIH1D1/GCLM/SRI/LRP1/GCLC/DYNLL1/PHPT1/NDUFAF2/KIF5B/RAP1A/ZBTB20/RAC1/NR1H4/RAB11B/JAGN1/MLXIPL/PRKAA1/BAD/STX4/HMGN3	38
GO:0045834	BP	GO:0045834	positive regulation of lipid metabolic process	40/2625	146/18670	1.73241e-05	0.000217887	0.000169349	ANGPTL3/APOC2/APOA5/RGN/CD81/DGAT2/IRS2/PLIN5/GPLD1/ELOVL5/LDLR/TNFRSF1A/PPARGC1A/AGTR1/POR/AADAC/F2/APOE/ACSL3/CYP7A1/AGT/IRS1/LPGAT1/PNPLA2/FABP1/RDH10/APOC1/APOA2/APOA1/NR1H2/STOML2/AKT2/SCARB1/NR1H3/CD74/ZBTB20/NR1H4/MLXIPL/PRKAA1/ADM	40
GO:0000715	BP	GO:0000715	nucleotide-excision repair, DNA damage recognition	12/2625	23/18670	1.73482e-05	0.000217887	0.000169349	RAD23B/CETN2/UBA52/UBB/UBC/RPS27A/RBX1/COPS2/COPS5/COPS6/COPS8/PARP1	12
GO:0009068	BP	GO:0009068	aspartate family amino acid catabolic process	12/2625	23/18670	1.73482e-05	0.000217887	0.000169349	MAT1A/GOT1/AASS/GCDH/SDS/CRYM/ALDH7A1/GCAT/GOT2/PIPOX/SDSL/DLD	12
GO:0000027	BP	GO:0000027	ribosomal large subunit assembly	14/2625	30/18670	1.79502e-05	0.000224524	0.000174507	RPL12/RPL3/RPL24/RPL10/RPL38/RPL11/RSL24D1/RPL5/RPL23A/RPLP0/RPL6/MRPL11/RPF2/MRPL20	14
GO:0000038	BP	GO:0000038	very long-chain fatty acid metabolic process	14/2625	30/18670	1.79502e-05	0.000224524	0.000174507	SLC27A5/HACD3/ACAA1/CYP4F2/HSD17B4/ELOVL5/SLC27A2/TECR/ACOX1/ABCD3/PEX2/HACD2/ELOVL6/CYP4F12	14
GO:0016137	BP	GO:0016137	glycoside metabolic process	11/2625	20/18670	2.04338e-05	0.000254028	0.000197438	FUCA1/FUCA2/AKR1C1/AKR1C4/CBR4/AKR1A1/AKR1C3/AKR1C2/GBA/GUSB/AKR1B10	11
GO:0019373	BP	GO:0019373	epoxygenase P450 pathway	11/2625	20/18670	2.04338e-05	0.000254028	0.000197438	CYP2E1/CYP2C9/CYP2C8/CYP2B6/CYP4F2/CYP4A11/CYP2J2/CYP2C18/EPHX2/CYP4F12/CYP2A7	11
GO:0043691	BP	GO:0043691	reverse cholesterol transport	11/2625	20/18670	2.04338e-05	0.000254028	0.000197438	APOC2/LIPC/APOE/APOM/CLU/APOA2/APOA1/APOC3/SCARB1/ABCA5/ABCA1	11
GO:0050684	BP	GO:0050684	regulation of mRNA processing	38/2625	137/18670	2.05532e-05	0.000254993	0.000198188	PRDX6/RBM42/ZFP36L1/RBM3/FMR1/HSF1/SAP18/CTR9/C1QBP/CIRBP/HNRNPK/SRSF2/PAPOLA/HNRNPU/MBNL2/C9orf78/HNRNPA1/HNRNPA2B1/SNRNP70/SUPT5H/SRSF5/CELF1/DDX5/THRAP3/DDX17/PTBP1/NSRP1/RBM8A/SON/SRSF3/AHCYL1/SRSF6/SRSF10/SLTM/TRA2A/SREK1/MAGOH/SRSF7	38
GO:0019081	BP	GO:0019081	viral translation	9/2625	14/18670	2.16895e-05	0.000266956	0.000207486	EIF3G/EIF3L/EIF3F/EIF3A/MCTS1/EIF3D/PCBP2/PTBP1/DENR	9
GO:0051917	BP	GO:0051917	regulation of fibrinolysis	9/2625	14/18670	2.16895e-05	0.000266956	0.000207486	HRG/SERPINF2/PLG/CPB2/F12/F2/APOH/KLKB1/F11	9
GO:1904814	BP	GO:1904814	regulation of protein localization to chromosome, telomeric region	9/2625	14/18670	2.16895e-05	0.000266956	0.000207486	CCT7/CCT3/CCT8/TERF1/CCT4/CCT2/TCP1/CCT5/CCT6A	9
GO:0030111	BP	GO:0030111	regulation of Wnt signaling pathway	80/2625	363/18670	2.16923e-05	0.000266956	0.000207486	IGFBP1/IGFBP2/UBE2B/TRPM4/WLS/APOE/PSMF1/LGR4/SNX3/PPP2CA/GPC3/PSMC4/PSMB6/PSMD8/PSMB5/SIAH2/SLC9A3R1/PSMA2/PSME2/PSMB7/PSMC6/PSMB1/PSMA4/VCP/PSMD7/ATP6AP2/PIN1/PSMC3/PSMB3/PFDN5/PSMC2/PSMB2/G3BP1/RUVBL2/EGR1/PSME1/APP/TLE1/PSMA3/EGFR/PSMA1/PSMA7/PPM1A/PLPP3/PSMA5/HHEX/CDH2/PSMB4/DDX3X/PSMC1/PPP2R1A/PPP1CA/RBX1/PSMD1/CTNND1/PSMD4/USP47/PSMD11/CTNNB1/PSMC5/GNAQ/LRP1/PSMD2/PSMD6/PSMD3/WNK1/CSNK1A1/…	80
GO:0051289	BP	GO:0051289	protein homotetramerization	29/2625	94/18670	2.23222e-05	0.00027253	0.000211818	MAT1A/TDO2/GNMT/CTH/SHMT1/DPYS/TRPM4/DECR1/FBP1/ALDH5A1/ACOT13/CRYZ/SOD2/CAT/RXRA/PCBD1/CBR4/MCOLN1/DCXR/HSD17B10/GPX3/ALDH9A1/B2M/ST13/UPB1/SHMT2/HM13/IMPDH2/USP16	29
GO:0009070	BP	GO:0009070	serine family amino acid biosynthetic process	10/2625	17/18670	2.23685e-05	0.00027253	0.000211818	CTH/SHMT1/PSAT1/MTHFD1/AGXT/SERINC5/SERINC3/SHMT2/AGXT2/PHGDH	10
GO:0034384	BP	GO:0034384	high-density lipoprotein particle clearance	10/2625	17/18670	2.23685e-05	0.00027253	0.000211818	APOC2/HDLBP/GPLD1/LDLR/APOE/APOM/APOA2/APOA1/APOC3/SCARB1	10
GO:0045324	BP	GO:0045324	late endosome to vacuole transport	10/2625	17/18670	2.23685e-05	0.00027253	0.000211818	VPS28/CHMP2A/LEPROTL1/SNF8/LEPROT/TMEM50B/CHMP1B/VPS25/TMEM50A/CHMP3	10
GO:0097501	BP	GO:0097501	stress response to metal ion	10/2625	17/18670	2.23685e-05	0.00027253	0.000211818	MT1G/HSPA5/MT1A/MT1M/SLC30A1/MT1X/MT1E/MT2A/MT1F/PARK7	10
GO:0043200	BP	GO:0043200	response to amino acid	33/2625	113/18670	2.24511e-05	0.000272991	0.000212177	PCK1/ARG1/CPS1/XBP1/ASS1/CDO1/CEBPB/CPEB4/F7/PPARGC1A/RRAGA/LAMTOR2/SLC38A9/CRLS1/TMBIM6/ALAD/HSF1/EGFR/LAMTOR5/AIFM1/TOMM20/GCLM/DHODH/CFL1/GCLC/BCL2L1/LAMTOR1/RHOA/LAMTOR4/PEMT/UFL1/BAD/PCNA	33
GO:0009225	BP	GO:0009225	nucleotide-sugar metabolic process	16/2625	38/18670	2.277e-05	0.000275769	0.000214336	UAP1/GUK1/GNPNAT1/UGP2/SLC35D1/MGAT1/NANS/SLC35A3/TGDS/UXS1/DPAGT1/GALT/GFPT1/TSTA3/UGDH/PMM1	16
GO:0019068	BP	GO:0019068	virion assembly	16/2625	38/18670	2.277e-05	0.000275769	0.000214336	VPS28/APOE/CHMP2A/RAB1A/UBA52/CHMP5/UBB/UBC/RPS27A/SNF8/CHMP1B/TSG101/PPIA/PDCD6IP/CHMP3/MVB12A	16
GO:0007033	BP	GO:0007033	vacuole organization	43/2625	163/18670	2.35666e-05	0.000284852	0.000221396	TP53INP1/HEXB/MAP1LC3A/GABARAPL1/ACP2/MAP1LC3B/TMEM175/EMC6/WDR45/SCARB2/PINK1/CLN3/VMP1/RAB1A/CHMP5/TMEM41B/MAN2A1/GABARAPL2/TPP1/CLN8/RAB14/RAB7A/GRN/TMEM106B/RB1CC1/GABARAP/UBQLN1/LAPTM4B/SH3GLB1/GBA/TP53INP2/UBXN2B/LAMTOR1/ATG12/HOOK1/RNF5/ATG3/ARF1/ANXA2/NSFL1C/ABCA1/VPS35/NUPR1	43
GO:0030301	BP	GO:0030301	cholesterol transport	30/2625	99/18670	2.39005e-05	0.000288317	0.000224089	APOC2/APOA5/LIPC/LDLR/APOB/PON1/APOE/APOM/AKR1C1/ABCB4/CES1/NFKBIA/SCP2/CLU/APOC1/APOA2/APOA1/ABCG8/APOC3/NR1H2/NPC2/LRP1/LAMTOR1/SCARB1/NR1H3/ABCA5/ANXA2/ABCA1/LRP6/TSPO	30
GO:0042133	BP	GO:0042133	neurotransmitter metabolic process	41/2625	153/18670	2.42493e-05	0.000291948	0.00022691	BAAT/CPS1/ASS1/RGN/PAH/SHMT1/INSR/GCSH/DPYS/SLC7A2/RORA/ABAT/POR/CD47/GCH1/SDS/AGT/ALDH7A1/ALDH5A1/GCAT/AGXT/CLN3/CLU/BCHE/MAOB/ALDH9A1/HNMT/UPB1/BHMT/SHMT2/AGXT2/GLYAT/HSP90AA1/HSP90AB1/SDSL/RAC1/DPYD/GCHFR/MAOA/PHGDH/TSPO	41
GO:0000302	BP	GO:0000302	response to reactive oxygen species	56/2625	232/18670	2.62409e-05	0.000315304	0.000245064	CYP2E1/ARG1/RGN/RHOB/SDC1/PSAP/DUSP1/HYAL1/MAP1LC3A/PPARGC1A/GCH1/EEF2/APOE/BNIP3/PRDX3/CCS/FXN/FOS/SOD2/GLRX2/PINK1/PRDX2/HP/TRAP1/CAT/EGLN1/FABP1/PAWR/TXN/ROMO1/SOD1/GPX1/PRDX1/PRDX5/HSF1/JUN/RPS3/EGFR/NFE2L2/AIFM1/PPP2CB/TPM1/CRK/PARK7/AKR1C3/SIGMAR1/LDHA/STAT6/MET/ZNF277/APEX1/PRKAA1/BAD/STAT1/TXNIP/PCNA	56
GO:1902930	BP	GO:1902930	regulation of alcohol biosynthetic process	26/2625	81/18670	2.71043e-05	0.000325039	0.00025263	SCD/TM7SF2/IDI1/SQLE/FDFT1/SC5D/DHCR7/HMGCR/POR/APOB/SEC14L2/HMGCS1/APOE/PMVK/CYP7A1/FDPS/MVD/LSS/SOD1/ERLIN2/NFYB/ELOVL6/FASN/RAN/PRKAA1/GPAM	26
GO:0071322	BP	GO:0071322	cellular response to carbohydrate stimulus	39/2625	144/18670	2.91863e-05	0.00034932	0.000271502	PCK1/XBP1/CPB2/PCK2/IRS2/GPLD1/PPARGC1A/HMGCR/SYBU/TRPM4/SERPINF1/CYP7A1/FIS1/PRKACA/ENY2/ZFP36L1/MPC2/NME1/LGALS1/PIH1D1/GCLM/SRI/LRP1/GCLC/DYNLL1/PHPT1/NDUFAF2/KIF5B/RAP1A/ZBTB20/RAC1/NR1H4/RAB11B/JAGN1/MLXIPL/PRKAA1/BAD/STX4/HMGN3	39
GO:0006890	BP	GO:0006890	retrograde vesicle-mediated transport, Golgi to endoplasmic reticulum	27/2625	86/18670	2.98922e-05	0.000357068	0.000277524	TMED7/SURF4/KDELR2/TMED2/TMED10/KIF1C/USE1/TMED9/TAPBP/LMAN2/COPE/RAB1A/KIF22/GOLPH3/ERGIC1/NAPA/ERGIC2/RAB6A/ARF4/ERGIC3/KDELR1/COPZ1/RER1/COPA/COPB1/COPB2/ARF3	27
GO:0033119	BP	GO:0033119	negative regulation of RNA splicing	12/2625	24/18670	3.02564e-05	0.000360713	0.000280357	RBM42/TMBIM6/RPS13/SAP18/C1QBP/HNRNPK/RPS26/HNRNPA2B1/PTBP1/SRSF6/SRSF10/SRSF7	12
GO:0019433	BP	GO:0019433	triglyceride catabolic process	15/2625	35/18670	3.18188e-05	0.0003786	0.000294259	APOC2/CPS1/APOA5/PLIN5/GPLD1/LIPC/AADAC/APOB/APOE/PNPLA2/FABP1/APOA1/APOC3/SORL1/MGLL	15
GO:0030449	BP	GO:0030449	regulation of complement activation	33/2625	115/18670	3.32828e-05	0.000395249	0.000307199	C4BPA/A2M/CFB/CFI/C5/CPB2/C8B/CD81/CD46/CFHR5/C6/CFHR2/CFHR4/CPN1/C4BPB/C8G/F2/SERPING1/C1S/C1R/C2/C8A/C3/CD59/CFH/CFHR1/CLU/PROS1/VTN/C1QBP/PHB/C9/IGKC	33
GO:0090151	BP	GO:0090151	establishment of protein localization to mitochondrial membrane	18/2625	47/18670	3.34523e-05	0.000396491	0.000308165	NDUFA13/OXA1L/TIMM13/TIMM10/ROMO1/PDCD5/YWHAE/NMT1/HSPA4/BAX/TOMM22/SAMM50/HSP90AA1/YWHAZ/YWHAB/CALM3/YWHAQ/BAD	18
GO:0046503	BP	GO:0046503	glycerolipid catabolic process	22/2625	64/18670	3.39355e-05	0.00040116	0.000311794	APOC2/CPS1/APOA5/PLIN5/GPLD1/LIPC/LDLR/AADAC/APOB/APOE/ABHD2/PRDX6/PNPLA2/FABP1/APOC1/APOA2/APOA1/PLA2G4C/APOC3/SCARB1/SORL1/MGLL	22
GO:0046461	BP	GO:0046461	neutral lipid catabolic process	17/2625	43/18670	3.40434e-05	0.00040116	0.000311794	APOC2/CPS1/APOA5/PLIN5/GPLD1/LIPC/AADAC/APOB/APOE/ABHD2/PNPLA2/FABP1/APOA2/APOA1/APOC3/SORL1/MGLL	17
GO:0046464	BP	GO:0046464	acylglycerol catabolic process	17/2625	43/18670	3.40434e-05	0.00040116	0.000311794	APOC2/CPS1/APOA5/PLIN5/GPLD1/LIPC/AADAC/APOB/APOE/ABHD2/PNPLA2/FABP1/APOA2/APOA1/APOC3/SORL1/MGLL	17
GO:0006090	BP	GO:0006090	pyruvate metabolic process	40/2625	150/18670	3.42008e-05	0.000402238	0.000312632	PCK1/INSR/HAGH/PCK2/PPARGC1A/SDS/MPC1/FBP1/PGM1/ENTPD5/AGXT/ALDOB/ALDOC/MPC2/VDAC1/BSG/DLAT/APP/LDHA/EIF6/PDHB/DHTKD1/GAPDH/PGAM1/STAT3/GLO1/PGK1/DLD/ZBTB20/TPI1/MLXIPL/PRKAA1/PDHA1/GSTZ1/TPR/SEC13/GPI/PDK4/NUPR1/ENO1	40
GO:0051648	BP	GO:0051648	vesicle localization	50/2625	202/18670	3.44823e-05	0.000403992	0.000313994	F5/SAR1B/SYBU/SEC16B/CTSZ/CNIH1/CD59/USO1/TMED2/TMED10/KIF1C/TMEM230/MCFD2/BLOC1S1/AP3S1/TRAPPC1/PINK1/TMED9/TFG/CLN3/SEC23A/PTEN/SERPINA1/SAR1A/RAB1A/LIN7A/NAPA/TRAPPC2L/TRAPPC6A/RAB11A/SEC16A/BET1/CDH2/RAB17/PDCD6/CTNNB1/LMAN1/KIF5B/TRAPPC3/SNAP23/BLOC1S2/ARF1/SEC31A/ACTN4/RAB11B/WASL/TRAPPC4/MKKS/SNAP29/SEC13	50
GO:0051701	BP	GO:0051701	interaction with host	50/2625	202/18670	3.44823e-05	0.000403992	0.000313994	APCS/INSR/CD81/CD46/HYAL1/F11R/LDLR/SLC10A1/RRAGA/FUCA2/CTSB/LAMP1/CLDN1/VAPA/SNX3/CXADR/VAMP8/CHMP2A/SCARB2/CDH1/ANPEP/RXRA/ITGB1/P4HB/IFITM2/PVR/IFITM3/LGALS1/RPSA/EGFR/WWP1/DYNLT1/RAB7A/GAPDH/CTNND1/CTNNB1/TNIP1/MET/TSG101/BCL2L1/PPIA/TMPRSS2/SCARB1/SIVA1/CD74/TCP1/CHMP3/BAD/THOC7/HSPA1B	50
GO:0015711	BP	GO:0015711	organic anion transport	102/2625	495/18670	3.48272e-05	0.000407252	0.000316528	PLA2G2A/APOC2/ARG1/SLC27A5/APOA5/SLC38A4/AQP9/G6PC/ACSL1/SLC2A2/SLC38A2/PSAP/SLCO1B1/MIF/SLC38A3/MTTP/CYP4F2/ACSL4/CEACAM1/IRS2/SLC7A2/SLC25A25/LDLR/ABAT/CYP4A11/KMO/SLC25A18/SLC10A1/PLA2G12B/SLC27A2/SLC51A/PLA2G12A/SLC27A3/SLC13A5/APOE/MPC1/STARD10/ACSL3/SLC6A1/AGT/AKR1C1/ABCB4/SLC22A9/SLC38A9/GLS2/AGXT/SLC35D1/PRELID1/TMEM30A/AKR1C4/SCARB2/GOT2/SCP2/OSBPL8/SLC37A4/SLC9A3R1/RXRA/FABP1/CLN3/SLC43…	102
GO:0009081	BP	GO:0009081	branched-chain amino acid metabolic process	11/2625	21/18670	3.74532e-05	0.000436287	0.000339095	ACAT1/ALDH6A1/ACADSB/MCCC2/HIBADH/HSD17B10/HMGCL/IVD/DLD/HIBCH/BCKDK	11
GO:0009083	BP	GO:0009083	branched-chain amino acid catabolic process	11/2625	21/18670	3.74532e-05	0.000436287	0.000339095	ACAT1/ALDH6A1/ACADSB/MCCC2/HIBADH/HSD17B10/HMGCL/IVD/DLD/HIBCH/BCKDK	11
GO:0070861	BP	GO:0070861	regulation of protein exit from endoplasmic reticulum	13/2625	28/18670	3.83828e-05	0.000446264	0.000346849	INSIG1/CD81/SAR1B/SEC16B/TMEM30A/OS9/ERLEC1/SAR1A/SEC16A/BCAP31/DERL2/SVIP/SORL1	13
GO:1905475	BP	GO:1905475	regulation of protein localization to membrane	47/2625	187/18670	3.87787e-05	0.000450009	0.000349761	SPTBN1/CD81/PPP2R5A/CHP1/SQSTM1/ACSL3/GPC3/FIS1/TMEM59/VAMP8/AR/ARF6/CIB1/ITGB1/LYPLA1/PDCD5/YWHAE/NMT1/PIK3R1/EGFR/RAB11A/ACTB/GPC6/STOM/CDH2/CLTC/ADAM10/AP2B1/RER1/CRIPT/LRP1/BCL2L1/YWHAZ/AKT2/KIF5B/MFF/RAP1A/GBP1/YWHAB/PDZK1/TCAF1/STX8/YWHAQ/VTI1B/BAD/AP2M1/STX4	47
GO:0042542	BP	GO:0042542	response to hydrogen peroxide	39/2625	146/18670	4.08707e-05	0.000473387	0.00036793	ARG1/RHOB/SDC1/PSAP/DUSP1/MAP1LC3A/EEF2/BNIP3/PRDX3/FXN/GLRX2/PINK1/HP/TRAP1/CAT/FABP1/PAWR/TXN/SOD1/GPX1/HSF1/JUN/RPS3/NFE2L2/AIFM1/PPP2CB/CRK/PARK7/SIGMAR1/LDHA/STAT6/MET/ZNF277/APEX1/PRKAA1/BAD/STAT1/TXNIP/PCNA	39
GO:0007599	BP	GO:0007599	hemostasis	75/2625	341/18670	4.14684e-05	0.0004794	0.000372604	A2M/HRG/SERPINF2/PLG/CPB2/F5/PROC/F12/CYP4F11/CYP4F2/CEACAM1/ANXA7/F13B/SERPINA10/F7/ABAT/TMPRSS6/F9/ITPR1/SERPINC1/C4BPB/F2/SERPING1/SERPIND1/TSPAN8/F10/APOE/CD59/FGA/GGCX/KNG1/ITPR2/PRKACA/C1GALT1C1/PRDX2/SERPINA5/FGB/FGG/AK3/PROS1/SERPINA1/VTN/APOH/HMG20B/TFPI/GNAS/MYH9/PABPC4/PRCP/MYL12A/PIK3R1/KLKB1/ACTG1/NFE2L2/C1QBP/HNF4A/ACTB/ANO6/PRKAR1A/CAPZA2/F11/HSPB1/TLN1/GNAQ/VKORC1/LMAN1/YWHAZ/ARRB…	75
GO:0051591	BP	GO:0051591	response to cAMP	29/2625	97/18670	4.28165e-05	0.000494049	0.00038399	PCK1/HSPA5/CPS1/ASS1/JUNB/AQP9/SDC1/DUSP1/CDO1/FDX1/JUND/FOS/AGXT/ITPR2/BIRC2/ZFP36L1/NDUFS4/BSG/NME1/JUN/APP/FOSB/LDHA/AHR/RAP1A/RAP1B/APEX1/STAT1/AKAP9	29
GO:0006465	BP	GO:0006465	signal peptide processing	8/2625	12/18670	4.40432e-05	0.000502504	0.000390561	SPCS3/FURIN/IMMP2L/SPCS2/SEC11C/SPCS1/HM13/SEC11A	8
GO:0006563	BP	GO:0006563	L-serine metabolic process	8/2625	12/18670	4.40432e-05	0.000502504	0.000390561	SHMT1/PSAT1/SDS/SERINC5/SERINC3/SHMT2/SDSL/PHGDH	8
GO:0010896	BP	GO:0010896	regulation of triglyceride catabolic process	8/2625	12/18670	4.40432e-05	0.000502504	0.000390561	APOC2/APOA5/PLIN5/GPLD1/AADAC/PNPLA2/APOC3/SORL1	8
GO:0033700	BP	GO:0033700	phospholipid efflux	8/2625	12/18670	4.40432e-05	0.000502504	0.000390561	APOC2/APOA5/APOE/APOC1/APOA2/APOA1/APOC3/ABCA1	8
GO:1904816	BP	GO:1904816	positive regulation of protein localization to chromosome, telomeric region	8/2625	12/18670	4.40432e-05	0.000502504	0.000390561	CCT7/CCT3/CCT8/CCT4/CCT2/TCP1/CCT5/CCT6A	8
GO:1990173	BP	GO:1990173	protein localization to nucleoplasm	8/2625	12/18670	4.40432e-05	0.000502504	0.000390561	CCT7/CCT3/CCT8/CCT4/CCT2/TCP1/CCT5/CCT6A	8
GO:0006367	BP	GO:0006367	transcription initiation from RNA polymerase II promoter	47/2625	188/18670	4.47612e-05	0.000508794	0.00039545	NR1I3/RORA/TAF13/PPARGC1A/GTF2E2/NR0B2/PSMC4/AR/GTF2H5/POLR2K/RXRA/POLR2F/PTEN/POLR2I/PSMC6/PSMC3/MED31/POLR2L/PSMC2/NR1H2/HNF4A/NR5A2/ESRRA/POLR2E/BAX/CAND1/NR2F6/CCNC/PSMC5/SUB1/GTF2A2/POLR2J/RARA/NR1H3/HMGB1/POLR2G/THRAP3/NR1H4/POLR2H/CCND1/TAF7/NRBP1/POLR2C/MED8/MAZ/GTF2I/CDKN1A	47
GO:0071248	BP	GO:0071248	cellular response to metal ion	47/2625	188/18670	4.47612e-05	0.000508794	0.00039545	MT1G/HSPA5/MT1A/MT1M/JUNB/TFR2/GPLD1/MAP1LC3A/PPARGC1A/JUND/CLDN1/SERPINF1/BNIP3/FBP1/MT1X/MT1E/FOS/CALR/MT2A/CDH1/TF/MCOLN1/CPNE3/SOD1/ID2/ALAD/HSF1/MT1F/JUN/B2M/APP/SLC40A1/EGFR/FOSB/SLC25A23/SUMO1/AKR1C3/ATF4/CLIC4/NCSTN/CAMK2D/WNK1/PRKAA1/CACYBP/PARP1/TSPO/FUS	47
GO:0090199	BP	GO:0090199	regulation of release of cytochrome c from mitochondria	18/2625	48/18670	4.65333e-05	0.000527955	0.000410342	HIGD1A/CIDEB/LMNA/BNIP3/FXN/PRELID1/PINK1/FAM162A/CHCHD10/CLU/PDCD5/GPX1/BAX/BCL2L1/ARRB2/MFF/BAD/TNFSF10	18
GO:0071241	BP	GO:0071241	cellular response to inorganic substance	52/2625	215/18670	4.72823e-05	0.000533778	0.000414868	MT1G/HSPA5/MT1A/MT1M/JUNB/TFR2/GPLD1/MAP1LC3A/PPARGC1A/JUND/CLDN1/SERPINF1/BNIP3/FBP1/MT1X/MT1E/FOS/CALR/MT2A/CDH1/TF/MCOLN1/CPNE3/SOD1/ID2/FMR1/ALAD/HSF1/MT1F/JUN/B2M/APP/SLC40A1/EGFR/FOSB/SLC25A23/SUMO1/AIFM1/CRK/AKR1C3/ATF4/CLIC4/NCSTN/CAMK2D/WNK1/PRKAA1/BAD/ATRX/CACYBP/PARP1/TSPO/FUS	52
GO:0034250	BP	GO:0034250	positive regulation of cellular amide metabolic process	40/2625	152/18670	4.73663e-05	0.000533778	0.000414868	SERP1/DNAJC3/TNFRSF1A/EEF2/EIF3E/EIF5A/PINK1/RPS27L/RXRA/PABPC1/NPM1/CLU/UHMK1/RPS9/RPL26/EFNA1/RBM3/FMR1/COA3/RPS4X/APP/NFE2L2/C1QBP/YTHDF3/CIRBP/RPL5/EIF6/LARP4/DDX3X/RHOA/EIF3D/UQCC2/CNBP/POLR2G/RPS6KB2/YTHDF2/PYM1/PPP1R15A/USP16/FXR1	40
GO:0033540	BP	GO:0033540	fatty acid beta-oxidation using acyl-CoA oxidase	9/2625	15/18670	4.7433e-05	0.000533778	0.000414868	ACAA1/HSD17B4/ACOX2/ECI2/ACOX1/SCP2/EHHADH/ACOT8/CROT	9
GO:0006699	BP	GO:0006699	bile acid biosynthetic process	15/2625	36/18670	4.74838e-05	0.000533778	0.000414868	BAAT/SLC27A5/CYP27A1/CYP8B1/HSD17B4/SLC27A2/CYP7A1/ACOX2/AKR1C4/SCP2/PROX1/AKR1D1/NR1H4/HSD3B7/ACOT8	15
GO:0033572	BP	GO:0033572	transferrin transport	15/2625	36/18670	4.74838e-05	0.000533778	0.000414868	TFR2/ATP6V0E2/ATP6V0E1/TF/MCOLN1/ATP6V0B/ATP6V1G1/ATP6AP1/CLTC/ATP6V1A/ATP6V1D/ATP6V1F/ATP6V0D1/RAB11B/ATP6V1E1	15
GO:0019835	BP	GO:0019835	cytolysis	16/2625	40/18670	4.87137e-05	0.000545594	0.000424052	HRG/LBP/C5/C8B/CFHR5/C6/GPLD1/CFHR2/RRAGA/C8G/F2/C8A/GSDMD/CFHR1/ROMO1/C9	16
GO:0090207	BP	GO:0090207	regulation of triglyceride metabolic process	16/2625	40/18670	4.87137e-05	0.000545594	0.000424052	APOC2/APOA5/RGN/DGAT2/PLIN5/GPLD1/LDLR/AADAC/APOE/C3/PNPLA2/APOC3/NR1H2/SCARB1/NR1H3/SORL1	16
GO:0032434	BP	GO:0032434	regulation of proteasomal ubiquitin-dependent protein catabolic process	34/2625	122/18670	4.92543e-05	0.000550638	0.000427972	CAMLG/SDCBP/TRIB1/HERPUD1/DDRGK1/CLU/RAD23B/VCP/UBXN1/HSPBP1/FHIT/RPL11/NFE2L2/SUMO1/COMMD1/PARK7/BCAP31/RAD23A/SVIP/UCHL5/RBX1/KEAP1/SUMO2/UBQLN1/GCLC/GBA/USP14/HSP90AB1/UBE2K/CSNK1A1/FBXO22/UFL1/BAG6/HSPA1B	34
GO:0045727	BP	GO:0045727	positive regulation of translation	35/2625	127/18670	4.95362e-05	0.000552237	0.000429215	SERP1/DNAJC3/EEF2/EIF3E/EIF5A/PINK1/RPS27L/RXRA/PABPC1/NPM1/UHMK1/RPS9/RPL26/RBM3/FMR1/COA3/RPS4X/C1QBP/YTHDF3/CIRBP/RPL5/EIF6/LARP4/DDX3X/RHOA/EIF3D/UQCC2/CNBP/POLR2G/RPS6KB2/YTHDF2/PYM1/PPP1R15A/USP16/FXR1	35
GO:1903902	BP	GO:1903902	positive regulation of viral life cycle	21/2625	61/18670	4.95783e-05	0.000552237	0.000429215	HACD3/VAPA/CHMP2A/PABPC1/P4HB/NUCKS1/PPIB/FMR1/LGALS1/NR5A2/STOM/STAU1/RAD23A/DDX3X/TSG101/PPIA/TMPRSS2/CD74/ANXA2/CHMP3/ADAR	21
GO:0052126	BP	GO:0052126	movement in host environment	41/2625	158/18670	5.42729e-05	0.000603428	0.000469002	APCS/CD81/CD46/HYAL1/F11R/LDLR/SLC10A1/FUCA2/CTSB/LAMP1/CLDN1/VAPA/SNX3/CXADR/VAMP8/CHMP2A/SCARB2/CDH1/ANPEP/ITGB1/P4HB/IFITM2/PVR/IFITM3/LGALS1/RPSA/EGFR/WWP1/DYNLT1/RAB7A/CTNND1/CTNNB1/MET/TSG101/PPIA/TMPRSS2/SCARB1/SIVA1/CD74/CHMP3/HSPA1B	41
GO:0033344	BP	GO:0033344	cholesterol efflux	20/2625	57/18670	5.46537e-05	0.000605521	0.000470629	APOC2/APOA5/APOB/PON1/APOE/APOM/NFKBIA/APOC1/APOA2/APOA1/ABCG8/APOC3/NR1H2/NPC2/LRP1/LAMTOR1/SCARB1/NR1H3/ABCA5/ABCA1	20
GO:0046889	BP	GO:0046889	positive regulation of lipid biosynthetic process	26/2625	84/18670	5.46595e-05	0.000605521	0.000470629	APOC2/APOA5/RGN/DGAT2/PLIN5/GPLD1/ELOVL5/LDLR/TNFRSF1A/PPARGC1A/POR/APOE/ACSL3/CYP7A1/LPGAT1/RDH10/APOA1/NR1H2/SCARB1/NR1H3/CD74/ZBTB20/NR1H4/MLXIPL/PRKAA1/ADM	26
GO:2001235	BP	GO:2001235	positive regulation of apoptotic signaling pathway	45/2625	179/18670	5.56927e-05	0.000615849	0.000478656	PDIA3/CIDEB/TIMP3/BNIP3/AGT/FIS1/CTNNA1/PINK1/FAM162A/CHCHD10/SLC9A3R1/PTEN/PDCD5/RPL26/SOD1/YWHAE/MCL1/UBB/NMT1/CTSH/RPL11/SERINC3/RPS3/RBCK1/PARK7/BCAP31/RPS7/TPD52L1/PPP2R1A/BAX/PPP1CA/TNFRSF12A/BCL2L1/ATF3/YWHAZ/MAGED1/MFF/YWHAB/LTBR/YWHAQ/BCLAF1/BAD/TNFSF10/DDIT3/NUPR1	45
GO:0034470	BP	GO:0034470	ncRNA processing	82/2625	384/18670	5.59395e-05	0.000617459	0.000479907	RCL1/TSEN34/FAM207A/RPS2/C1D/GTF2H5/IMP3/EXOSC4/RPS9/NSUN6/RPS24/RPL26/HSD17B10/RPS28/ELP2/NOP10/RPS19/POP4/RPS14/RPL7A/RPS21/RPL7/RPS6/RPL14/EXOSC5/RPS15/RPL10A/RPS16/MRPL1/WDR18/LAGE3/RPS17/RPL11/RPS8/SBDS/ISG20/TRMT112/FRG1/RPL27/RPS27/RPL5/FBL/MRPL44/PIH1D1/NHP2/QTRT1/RPL35A/DDX1/RPS7/RPL35/ELP5/RTCB/DCAF13/HNRNPA2B1/NSA2/DDX18/RSL1D1/NUDT16/EXOSC1/USP14/TRPT1/ESF1/ZBTB8OS/SNU13/TPRKB/DDX21/D…	82
GO:0072659	BP	GO:0072659	protein localization to plasma membrane	60/2625	260/18670	5.6667e-05	0.000623329	0.00048447	RAMP1/SPTBN1/RDX/CD81/F11R/TNFRSF1A/ATP1B1/PPP2R5A/SQSTM1/EMP2/ACSL3/VAMP5/TMED2/TMEM59/VAMP8/AR/ARF6/CDH1/SLC9A3R1/CIB1/ITGB1/LYPLA1/SEC23A/KRT18/GOLPH3/BSG/EFR3A/PIK3R1/EGFR/RAB11A/RAB10/RAB8A/SEC16A/RAB3B/ACTB/CRB3/CDH2/CLTC/GOLGA7/RER1/RAB13/LRP1/BCL2L1/AKT2/KIF5B/RAP1A/GBP1/ANXA2/OPTN/ROCK1/MACF1/LRP6/STX8/VTI1B/AP2M1/STX4/VAMP2/VPS35/S100A10/GOLGA4	60
GO:0051592	BP	GO:0051592	response to calcium ion	39/2625	148/18670	5.66755e-05	0.000623329	0.00048447	HSPA5/JUNB/SDC1/DUSP1/ANXA7/GPLD1/JUND/SLC6A1/FGA/FOS/ALG2/ANXA11/FGB/FGG/MCOLN1/CPNE3/CALM2/JUN/EGFR/FOSB/SLC25A23/AKR1C3/CALM1/PDCD6/CLIC4/S100A16/SLC25A13/NCSTN/CAMK2D/WNK1/SEC31A/CALM3/CCND1/PRKAA1/BAD/TXNIP/AHCYL1/CACYBP/FUS	39
GO:0007034	BP	GO:0007034	vacuolar transport	38/2625	143/18670	5.76232e-05	0.000632611	0.000491684	RHOB/LAMP2/PSAP/NDFIP1/NCOA4/LAMP1/VPS28/UBXN6/USE1/CHMP2A/SCARB2/PINK1/VPS51/CLU/LEPROTL1/VCP/CHMP5/HSPA8/SNF8/LEPROT/RAB7A/TMEM50B/CHMP1B/GRN/TMEM106B/VPS25/LRP1/TSG101/TMEM50A/ATP6V0D1/HOOK1/ARF1/STX8/VTI1B/SORL1/CHMP3/MVB12A/VPS35	38
GO:0010043	BP	GO:0010043	response to zinc ion	19/2625	53/18670	5.95483e-05	0.000652572	0.000507198	MT1G/ARG1/CPS1/MT1A/MT1M/ASS1/OTC/HAAO/GGH/MT1X/MT1E/KHK/MT2A/PTEN/CA2/ALAD/MT1F/PARP1/TSPO	19
GO:0038095	BP	GO:0038095	Fc-epsilon receptor signaling pathway	43/2625	169/18670	5.96676e-05	0.000652708	0.000507304	PSMF1/PSMC4/FOS/PSMB6/PSMD8/PSMB5/PSMA2/PSME2/PSMB7/PSMC6/SKP1/PSMB1/PSMA4/PSMD7/PSMC3/PSMB3/JUN/PSMC2/PSMB2/PSME1/PIK3R1/PSMA3/SHC1/PSMA1/PSMA7/PSMA5/PSMB4/CALM1/PSMC1/PSMD1/PSMD4/PSMD11/PSMC5/PSMD2/PSMD6/PSMD3/PSMD13/RAC1/PSMB8/PSMD12/PSMD14/PSMB9/IGKC	43
GO:1901653	BP	GO:1901653	cellular response to peptide	82/2625	385/18670	6.14646e-05	0.000671163	0.000521648	PCK1/IGFBP1/ARG1/CPS1/XBP1/GOT1/ASS1/NAMPT/GDF15/INSR/ERRFI1/PCK2/CEACAM1/IRS2/GPLD1/AGTR1/PDE3B/POR/ADIPOR1/AGT/USO1/KLF15/FIS1/LPIN2/ATP6V0E2/IRS1/AP3S1/ATP6V0E1/PRKACA/APRT/AHSG/SYAP1/OSBPL8/ZFP36L1/PTEN/ATP6V0B/CA2/NUCKS1/ATP6V1G1/CHMP5/HSF1/ATP6AP1/RPL23/ENPP1/RARRES2/PIK3R1/APP/EIF4EBP2/NFE2L2/SHC1/RAB10/RAB8A/CRK/LEPROT/ESRRA/PRKAR1A/ATP6V1A/STAT6/ATP6V1D/RAB13/CASP4/STAT3/ATP6V1F/LRP1/GCL…	82
GO:0006665	BP	GO:0006665	sphingolipid metabolic process	41/2625	159/18670	6.3339e-05	0.000690395	0.000536595	HACD3/PSAP/SERINC2/HEXB/ELOVL5/TNFRSF1A/CERS4/ALDH3A2/ORMDL3/SPTSSA/VAPA/TECR/PPP2CA/ALDH5A1/ORMDL2/SERINC5/PLPP1/SERINC1/CLN3/CERS2/SMPD1/ARSA/KDSR/CLN8/SERINC3/PLPP3/GLB1/CTSA/PPP2R1A/BAX/HACD2/CREM/ELOVL6/GBA/PDXDC1/PEMT/ASAH1/NEU1/PRKAA1/SUMF2/HEXA	41
GO:0006085	BP	GO:0006085	acetyl-CoA biosynthetic process	11/2625	22/18670	6.53905e-05	0.000711486	0.000552988	ACAT1/MPC1/MPC2/DLAT/ACSS2/PPCS/PDHB/DLD/PDHA1/GSTZ1/PDK4	11
GO:0014074	BP	GO:0014074	response to purine-containing compound	39/2625	149/18670	6.65024e-05	0.000722296	0.00056139	PCK1/HSPA5/CPS1/ASS1/JUNB/AQP9/SDC1/DUSP1/CDO1/PPARGC1A/FDX1/JUND/HMGCS1/TRPM4/SLC6A1/FOS/AGXT/ITPR2/HSP90B1/BIRC2/ZFP36L1/NDUFS4/PTEN/SOD1/BSG/NME1/JUN/APP/FOSB/LDHA/AHR/DHODH/TMEM38B/RAP1A/RAP1B/APEX1/PRKAA1/STAT1/AKAP9	39
GO:0000096	BP	GO:0000096	sulfur amino acid metabolic process	16/2625	41/18670	6.95211e-05	0.000749812	0.000582776	MAT1A/GNMT/CPS1/CTH/MPST/CDO1/TST/MTHFD1/PCYOX1/ADI1/AGXT/TXN2/GCLM/BHMT/GCLC/AHCY	16
GO:0042572	BP	GO:0042572	retinol metabolic process	16/2625	41/18670	6.95211e-05	0.000749812	0.000582776	CYP2D6/ADH6/DGAT2/RDH11/ADH1A/ALDH1A1/ADH1B/RDH10/RBP4/TTR/ADH4/AKR1C3/ADH1C/DHRS3/AKR1B10/RDH16	16
GO:0045923	BP	GO:0045923	positive regulation of fatty acid metabolic process	15/2625	37/18670	6.95272e-05	0.000749812	0.000582776	APOC2/APOA5/RGN/IRS2/PLIN5/ELOVL5/PPARGC1A/IRS1/LPGAT1/FABP1/NR1H2/AKT2/NR1H3/CD74/MLXIPL	15
GO:1900026	BP	GO:1900026	positive regulation of substrate adhesion-dependent cell spreading	15/2625	37/18670	6.95272e-05	0.000749812	0.000582776	FGA/CALR/FGB/CIB1/FGG/APOA1/NEDD9/C1QBP/CRK/RREB1/CDC42/RAC1/MDK/ARPC2/S100A10	15
GO:0044409	BP	GO:0044409	entry into host	36/2625	134/18670	6.97376e-05	0.000750755	0.00058351	APCS/CD81/CD46/HYAL1/F11R/LDLR/SLC10A1/FUCA2/CTSB/LAMP1/CLDN1/SNX3/CXADR/VAMP8/SCARB2/CDH1/ANPEP/ITGB1/P4HB/IFITM2/PVR/IFITM3/LGALS1/RPSA/EGFR/WWP1/DYNLT1/CTNND1/CTNNB1/MET/PPIA/TMPRSS2/SCARB1/SIVA1/CD74/HSPA1B	36
GO:0060070	BP	GO:0060070	canonical Wnt signaling pathway	73/2625	335/18670	7.1385e-05	0.000767138	0.000596242	IGFBP1/SDC1/IGFBP2/UBE2B/TRPM4/WLS/APOE/PSMF1/LGR4/GPC3/PSMC4/PSMB6/PSMD8/PSMB5/SIAH2/SLC9A3R1/PSMA2/PSME2/PSMB7/PTEN/PSMC6/PSMB1/PSMA4/VCP/PSMD7/PIN1/PSMC3/PSMB3/PFDN5/PSMC2/PSMB2/G3BP1/RUVBL2/EGR1/PSME1/TLE1/PSMA3/EGFR/PSMA1/PSMA7/PPM1A/PLPP3/PSMA5/CDH2/PSMB4/DDX3X/PSMC1/PPP1CA/RBX1/PSMD1/CTNND1/PSMD4/USP47/PSMD11/CTNNB1/PSMC5/GNAQ/PSMD2/PSMD6/PSMD3/WNK1/CSNK1A1/PSMD13/IGFBP4/LRP6/PSMB8/PSMD12/…	73
GO:0000422	BP	GO:0000422	autophagy of mitochondrion	24/2625	76/18670	7.31191e-05	0.000781645	0.000607517	FBXO7/MAP1LC3A/PPARGC1A/GABARAPL1/BNIP3/SQSTM1/CISD2/MAP1LC3B/FIS1/WDR45/PINK1/VDAC1/TOMM7/GABARAPL2/HAX1/PARK7/RB1CC1/GABARAP/GBA/ATG12/CDC37/ATG3/OPTN/TSPO	24
GO:0006826	BP	GO:0006826	iron ion transport	24/2625	76/18670	7.31191e-05	0.000781645	0.000607517	HRG/TFR2/SLC39A14/CP/HPX/ATP6V0E2/ATP6V0E1/TF/MCOLN1/FTH1/ATP6V0B/FTL/ATP6V1G1/ATP6AP1/B2M/SLC40A1/CLTC/ATP6V1A/ATP6V1D/ATP6V1F/ATP6V0D1/RAB11B/SFXN1/ATP6V1E1	24
GO:0061726	BP	GO:0061726	mitochondrion disassembly	24/2625	76/18670	7.31191e-05	0.000781645	0.000607517	FBXO7/MAP1LC3A/PPARGC1A/GABARAPL1/BNIP3/SQSTM1/CISD2/MAP1LC3B/FIS1/WDR45/PINK1/VDAC1/TOMM7/GABARAPL2/HAX1/PARK7/RB1CC1/GABARAP/GBA/ATG12/CDC37/ATG3/OPTN/TSPO	24
GO:0007596	BP	GO:0007596	blood coagulation	73/2625	336/18670	7.88807e-05	0.000841762	0.000654242	A2M/HRG/SERPINF2/PLG/CPB2/F5/PROC/F12/CYP4F11/CYP4F2/CEACAM1/F13B/SERPINA10/F7/ABAT/TMPRSS6/F9/ITPR1/SERPINC1/C4BPB/F2/SERPING1/SERPIND1/TSPAN8/F10/APOE/CD59/FGA/GGCX/KNG1/ITPR2/PRKACA/C1GALT1C1/PRDX2/SERPINA5/FGB/FGG/AK3/PROS1/SERPINA1/VTN/APOH/HMG20B/TFPI/GNAS/MYH9/PABPC4/PRCP/MYL12A/PIK3R1/KLKB1/ACTG1/NFE2L2/C1QBP/HNF4A/ACTB/ANO6/PRKAR1A/CAPZA2/F11/HSPB1/TLN1/GNAQ/VKORC1/LMAN1/YWHAZ/ARRB2/FIBP…	73
GO:0046164	BP	GO:0046164	alcohol catabolic process	19/2625	54/18670	7.98601e-05	0.000850726	0.00066121	SULT2A1/CYP27A1/HAO1/SORD/GK/APOE/CYP7A1/ALDH2/PTEN/SULT1A1/ADH4/ALDH1B1/AKR1D1/AKR1C3/SNX17/SCARB1/TPI1/HSD3B7/AKR1B10	19
GO:0030150	BP	GO:0030150	protein import into mitochondrial matrix	10/2625	19/18670	8.11244e-05	0.000858203	0.000667021	TIMM17A/ROMO1/TIMM50/TOMM7/TOMM20/DNAJC15/DNAJC19/TIMM17B/GRPEL1/TIMM44	10
GO:0051131	BP	GO:0051131	chaperone-mediated protein complex assembly	10/2625	19/18670	8.11244e-05	0.000858203	0.000667021	APCS/CLU/HSPA4/PTGES3/CCT2/HSP90AA1/PFDN6/HSP90AB1/HSPD1/MKKS	10
GO:0071243	BP	GO:0071243	cellular response to arsenic-containing substance	10/2625	19/18670	8.11244e-05	0.000858203	0.000667021	UROS/GSTO1/VCP/HSF1/ZFAND1/DDX3X/ATF4/HNRNPA1/ATF3/MKNK2	10
GO:1990182	BP	GO:1990182	exosomal secretion	10/2625	19/18670	8.11244e-05	0.000858203	0.000667021	SDC1/SDCBP/SDC4/CHMP2A/SNF8/RAB11A/RAB7A/COPS5/TSG101/PDCD6IP	10
GO:1901657	BP	GO:1901657	glycosyl compound metabolic process	35/2625	130/18670	8.33275e-05	0.000879985	0.00068395	GNMT/DPYS/FUCA1/GUK1/FUCA2/GAMT/NME4/AKR1C1/AKR1C4/APRT/CBR4/AK3/DNPH1/NME1/ADK/UPB1/AKR1A1/HDDC3/AKR1C3/IMPDH2/AKR1C2/ERH/DHODH/TJP2/GBA/DGUOK/GUSB/RHOA/GNAI3/AHCY/PEMT/DPYD/RAN/AKR1B10/NME3	35
GO:0051881	BP	GO:0051881	regulation of mitochondrial membrane potential	23/2625	72/18670	8.41116e-05	0.00088673	0.000689193	GOT1/BNIP3/TUSC2/PRDX3/IFI6/PRELID1/PINK1/NNT/SOD1/VCP/PPA2/UBB/STOML2/PARK7/GCLM/BAX/GCLC/BCL2L1/AKT2/ARL6IP5/BAD/PARP1/TSPO	23
GO:0042398	BP	GO:0042398	cellular modified amino acid biosynthetic process	18/2625	50/18670	8.68907e-05	0.000912696	0.000709375	SHMT1/HAGH/MTHFD1/GAMT/MGST2/GCH1/GATM/ALDH7A1/CNDP2/MTHFS/ALDH9A1/ACADM/NFE2L2/PARK7/GCLM/GCLC/PLOD3/GGCT	18
GO:0030647	BP	GO:0030647	aminoglycoside antibiotic metabolic process	7/2625	10/18670	8.74717e-05	0.000912696	0.000709375	AKR1C1/AKR1C4/CBR4/AKR1A1/AKR1C3/AKR1C2/AKR1B10	7
GO:0035376	BP	GO:0035376	sterol import	7/2625	10/18670	8.74717e-05	0.000912696	0.000709375	LDLR/APOA2/APOA1/APOC3/LRP1/LAMTOR1/SCARB1	7
GO:0070508	BP	GO:0070508	cholesterol import	7/2625	10/18670	8.74717e-05	0.000912696	0.000709375	LDLR/APOA2/APOA1/APOC3/LRP1/LAMTOR1/SCARB1	7
GO:0075522	BP	GO:0075522	IRES-dependent viral translational initiation	7/2625	10/18670	8.74717e-05	0.000912696	0.000709375	EIF3F/EIF3A/MCTS1/EIF3D/PCBP2/PTBP1/DENR	7
GO:1904350	BP	GO:1904350	regulation of protein catabolic process in the vacuole	7/2625	10/18670	8.74717e-05	0.000912696	0.000709375	CD81/LDLR/RNF128/LAPTM4B/LRP1/GBA/VPS35	7
GO:1901654	BP	GO:1901654	response to ketone	47/2625	193/18670	8.93935e-05	0.000931156	0.000723723	PCK1/ARG1/CPS1/ASS1/DUSP1/ERRFI1/PCK2/F7/FDX1/CLDN1/SERPINF1/ABHD2/ABCB4/FOS/KLF9/CALR/AR/HSF1/NME1/MAOB/DCPS/NCOA2/EGFR/FOSB/AIFM1/RWDD1/PARK7/AKR1C3/GLB1/AHR/AKR1C2/EIF4E/GBA/BCL2L1/NR1H3/ADAM15/CALM3/CCND1/PRKAA1/BAD/TXNIP/PARP1/CSNK2B/WBP2/TSPO/PCNA/CDKN1A	47
GO:0051262	BP	GO:0051262	protein tetramerization	43/2625	172/18670	9.24041e-05	0.000960877	0.000746822	MAT1A/TDO2/GNMT/CTH/SHMT1/INSR/DPYS/HMGCR/AASS/TRPM4/DECR1/FBP1/ALDH5A1/ACOT13/CRYZ/SOD2/OXA1L/CAT/RXRA/PCBD1/CBR4/MCOLN1/DCXR/HSD17B10/GPX3/RPS19/ALDH9A1/B2M/ST13/UPB1/HMGCL/UXS1/SHMT2/HM13/KRT10/IMPDH2/FARSA/HSD17B8/CD74/ANXA2/XRCC6/USP16/S100A10	43
GO:0090277	BP	GO:0090277	positive regulation of peptide hormone secretion	28/2625	96/18670	9.32803e-05	0.000966694	0.000751343	GLUL/TFR2/SERP1/GLUD1/IRS2/GPLD1/ABAT/SYBU/TRPM4/NR0B2/FGA/FGB/FGG/RBP4/MPC2/TM7SF3/EGFR/AIMP1/SRI/KISS1/LRP1/DYNLL1/PHPT1/KIF5B/RAC1/NR1H4/BAD/STX4	28
GO:0097327	BP	GO:0097327	response to antineoplastic agent	28/2625	96/18670	9.32803e-05	0.000966694	0.000751343	PCK1/ARG1/CPS1/ASS1/ERRFI1/PCK2/F7/NUCB1/CLDN1/SERPINF1/CTNNA1/CDH1/SLC31A1/FMR1/HSF1/EGR1/EGFR/ADAM10/CTNNB1/EIF4E/HNRNPA1/GBA/PTGR1/RAP1A/ADAM15/PRKAA1/ATRX/PCNA	28
GO:0006103	BP	GO:0006103	2-oxoglutarate metabolic process	9/2625	16/18670	9.48619e-05	0.000978103	0.000760211	TAT/GOT1/IDH2/GPT2/PHYH/GOT2/IDH1/MRPS36/DLD	9
GO:0006957	BP	GO:0006957	complement activation, alternative pathway	9/2625	16/18670	9.48619e-05	0.000978103	0.000760211	CFB/C5/C8B/CFHR5/C8G/C8A/C3/CFH/C9	9
GO:0097067	BP	GO:0097067	cellular response to thyroid hormone stimulus	9/2625	16/18670	9.48619e-05	0.000978103	0.000760211	RDX/PPARGC1A/CTSB/CTSL/KLF9/CTSH/GCLM/CTSS/GCLC	9
GO:0061077	BP	GO:0061077	chaperone-mediated protein folding	20/2625	59/18670	9.52923e-05	0.000980884	0.000762372	HSPA5/PDIA4/HSPA9/TRAP1/CLU/ERO1A/PDCD5/PPIB/HSPA8/ST13/PEX19/HSPE1/PTGES3/HSPB1/CCT2/FKBP4/FKBP1A/CD74/DNAJB1/HSPA1B	20
GO:0017004	BP	GO:0017004	cytochrome complex assembly	14/2625	34/18670	9.89008e-05	0.00101461	0.000788582	PET100/SURF1/OXA1L/UQCRB/COX17/COA3/UQCR10/COX14/UQCC3/COX20/UQCC2/COA6/SCO2/COA4	14
GO:0044743	BP	GO:0044743	protein transmembrane import into intracellular organelle	14/2625	34/18670	9.89008e-05	0.00101461	0.000788582	TIMM17A/ROMO1/TIMM50/TOMM7/LONP2/PEX16/PEX2/TOMM20/DNAJC15/DNAJC19/TIMM17B/GRPEL1/TIMM44/HSPD1	14
GO:0097352	BP	GO:0097352	autophagosome maturation	15/2625	38/18670	0.000100021	0.00102421	0.000796049	LAMP2/MAP1LC3A/GABARAPL1/MAP1LC3B/VAMP8/CLN3/MCOLN1/VCP/GABARAPL2/GABARAP/UBQLN1/TSG101/SNX14/CHMP3/SNAP29	15
GO:0006012	BP	GO:0006012	galactose metabolic process	8/2625	13/18670	0.000100341	0.00102421	0.000796049	PPARGC1A/PGM2/GALM/PGM1/GLB1/GALT/B4GALT1/GALE	8
GO:0010872	BP	GO:0010872	regulation of cholesterol esterification	8/2625	13/18670	0.000100341	0.00102421	0.000796049	APOA5/AGTR1/APOE/AGT/APOC1/APOA2/APOA1/LAMTOR1	8
GO:0032373	BP	GO:0032373	positive regulation of sterol transport	11/2625	23/18670	0.000109429	0.00111326	0.000865259	PON1/APOE/ABCB4/NFKBIA/SCP2/APOA1/NR1H2/LRP1/NR1H3/ANXA2/ABCA1	11
GO:0032376	BP	GO:0032376	positive regulation of cholesterol transport	11/2625	23/18670	0.000109429	0.00111326	0.000865259	PON1/APOE/ABCB4/NFKBIA/SCP2/APOA1/NR1H2/LRP1/NR1H3/ANXA2/ABCA1	11
GO:0010506	BP	GO:0010506	regulation of autophagy	71/2625	328/18670	0.000110538	0.00112267	0.000872575	XBP1/TP53INP1/NAMPT/PSAP/LEPR/FBXO7/ITPR1/RRAGA/MTDH/LAMTOR2/BNIP3/CISD2/RHEB/DHRSX/ATP6V0E2/TMEM59/SLC38A9/ZMPSTE24/ATP6V0E1/PINK1/PRKACA/RNF152/POLDIP2/SCOC/ATP6V0B/VDAC1/ATP6V1G1/EEF1A1/MCL1/EIF4G1/TOMM7/EIF4G2/LAMTOR5/RAB8A/HAX1/PARK7/CTSA/SVIP/ATP6V1A/GAPDH/RB1CC1/HSPB1/UBQLN1/ATP6V1D/STAT3/SH3GLB1/DAP/MET/GBA/TP53INP2/SNRNP70/LAMTOR1/GNAI3/SUPT5H/LAMTOR4/ATP6V0D1/HMGB1/CDC37/RNF5/DRAM2/OPTN…	71
GO:0015718	BP	GO:0015718	monocarboxylic acid transport	41/2625	163/18670	0.000115045	0.0011665	0.000906641	PLA2G2A/SLC27A5/AQP9/ACSL1/SLCO1B1/MIF/SLC38A3/CYP4F2/ACSL4/CEACAM1/IRS2/ABAT/CYP4A11/SLC10A1/PLA2G12B/SLC27A2/SLC51A/PLA2G12A/SLC27A3/APOE/MPC1/STARD10/ACSL3/SLC6A1/AKR1C1/ABCB4/SLC22A9/AKR1C4/GOT2/SLC9A3R1/RXRA/FABP1/MPC2/ABCD3/SLCO2B1/NCOA2/PLIN2/AKT2/MFSD2A/NR1H4/CROT	41
GO:0019079	BP	GO:0019079	viral genome replication	33/2625	122/18670	0.000118951	0.00120411	0.000935871	HACD3/VAPA/BST2/PROX1/PABPC1/ISG15/NUCKS1/IFITM2/VCP/IFI27/PPIB/SLPI/FMR1/IFITM3/ISG20/LAMTOR5/PCBP1/NR5A2/STOM/STAU1/RAD23A/DDX3X/NFIA/TNIP1/BANF1/PPIA/CDC42/DDX5/PCBP2/MX1/MPHOSPH8/DEK/ADAR	33
GO:0015918	BP	GO:0015918	sterol transport	31/2625	112/18670	0.000119268	0.00120532	0.000936809	APOC2/APOA5/LIPC/LDLR/APOB/PON1/APOE/APOM/AKR1C1/ABCB4/CES1/NFKBIA/SCP2/OSBPL8/CLU/APOC1/APOA2/APOA1/ABCG8/APOC3/NR1H2/NPC2/LRP1/LAMTOR1/SCARB1/NR1H3/ABCA5/ANXA2/ABCA1/LRP6/TSPO	31
GO:0048732	BP	GO:0048732	gland development	89/2625	434/18670	0.000127562	0.00128701	0.0010003	PCK1/BAAT/ARG1/CPS1/XBP1/HPN/ASS1/RGN/CPB2/MPST/OTC/RTN4/PSAP/INSR/ACAT1/LSR/MAD1L1/PCK2/CDO1/CEACAM1/CEBPB/IRS2/SERPINC1/MST1/HMGCS1/ROBO1/CLDN1/XDH/WLS/SERPINF1/GNPNAT1/MGMT/FGL1/ZMPSTE24/AR/PRDX2/APRT/ARF6/GOT2/SERPINA5/CDH1/PROX1/CITED2/SLC9A3R1/RXRA/QDPR/PTEN/VTN/APOA1/SOD1/ID2/GPX1/MTX1/PBX1/USF2/NME1/JUN/MAN2A1/EGFR/HMGCL/SEC63/HNF4A/ELF3/CEBPG/BAX/RB1CC1/STAT6/RREB1/CTNNB1/DHODH/FASN/MET/…	89
GO:0006730	BP	GO:0006730	one-carbon metabolic process	12/2625	27/18670	0.000129103	0.00129826	0.00100905	MAT1A/GNMT/SHMT1/MTHFD1/ALDH1L1/MTHFS/SHMT2/MAT2B/AHCY/SFXN1/AHCYL1/FTCD	12
GO:0015721	BP	GO:0015721	bile acid and bile salt transport	12/2625	27/18670	0.000129103	0.00129826	0.00100905	SLC27A5/AQP9/SLCO1B1/CEACAM1/SLC10A1/SLC51A/AKR1C1/AKR1C4/RXRA/SLCO2B1/NCOA2/NR1H4	12
GO:0008631	BP	GO:0008631	intrinsic apoptotic signaling pathway in response to oxidative stress	16/2625	43/18670	0.000135482	0.00135793	0.00105543	VNN1/SOD2/PINK1/TRAP1/P4HB/SOD1/MCL1/GPX1/NFE2L2/PARK7/HSPB1/UBQLN1/ZNF622/ARL6IP5/NONO/PARP1	16
GO:0034383	BP	GO:0034383	low-density lipoprotein particle clearance	16/2625	43/18670	0.000135482	0.00135793	0.00105543	DGAT2/LDLR/APOB/LIPA/CLTA/AP2S1/APOC3/CNPY2/NPC2/HNRNPK/CLTC/AP2B1/SCARB1/NR1H4/ANXA2/AP2M1	16
GO:0032388	BP	GO:0032388	positive regulation of intracellular transport	53/2625	229/18670	0.000137712	0.00137802	0.00107104	RDX/CD81/RHOU/SAR1B/SEC16B/CHP1/FIS1/VAMP8/TMEM30A/PINK1/PRKACA/UBE2D3/SCP2/CDH1/CIB1/UBL5/SAR1A/PDCD5/YWHAE/NMT1/TOMM7/RAB21/PIK3R1/OAZ1/UBE2L3/SEC16A/PPM1A/LEPROT/BCAP31/ZFAND1/STOM/ANP32B/OAZ2/SH3GLB1/B3GAT3/YWHAZ/AKT2/KIF5B/MFF/YWHAB/ARF1/PDZK1/ANXA2/TCAF1/RAN/YWHAQ/SNX4/SORL1/PRKAA1/BAD/VAMP2/TPR/NUTF2	53
GO:0045807	BP	GO:0045807	positive regulation of endocytosis	28/2625	98/18670	0.000138167	0.00137806	0.00107107	APOA5/TFR2/VPS28/APOE/C3/GPC3/CD14/TF/CLU/ATAD1/VTN/FMR1/CD63/B2M/RAB21/NEDD4L/HNRNPK/ANO6/AP2B1/LRP1/TSG101/ARRB2/ARF1/ANXA2/ACTN4/WASL/CD151/VEGFA	28
GO:0060191	BP	GO:0060191	regulation of lipase activity	28/2625	98/18670	0.000138167	0.00137806	0.00107107	ANGPTL3/APOC2/APOA5/PLIN5/LIPC/AGTR1/POR/PCSK6/AGT/ANGPTL4/FURIN/ANG/APOC1/APOA2/APOA1/APOH/APOC3/NR1H2/EGFR/ARF4/GNAQ/LRP1/RHOA/NR1H3/RHOC/ARL1/ANGPTL8/RGS2	28
GO:0042594	BP	GO:0042594	response to starvation	46/2625	191/18670	0.000139607	0.0013901	0.00108043	PCK1/HSPA5/CPS1/XBP1/GLUL/LAMP2/SLC38A2/ACAT1/HIGD1A/PCK2/SLC38A3/CPEB4/MAP1LC3A/PPARGC1A/GABARAPL1/RRAGA/ZFP36/MAP1LC3B/WDR45/RNF152/ALB/FNIP1/JUN/HSPA8/GABARAPL2/NFE2L2/HMGCL/AKR1C3/EIF2A/DNAJC15/GABARAP/ATF4/DHODH/SH3GLB1/DAP/HNRNPA1/GBA/FOXA3/ATF3/FBXO22/PRKAA1/ADM/KLF10/DDIT3/PDK4/CDKN1A	46
GO:0002082	BP	GO:0002082	regulation of oxidative phosphorylation	13/2625	31/18670	0.000140058	0.0013901	0.00108043	PINK1/COX7A2/VCP/COX7A2L/SLC25A23/PARK7/SHMT2/DNAJC15/RHOA/PGK1/UQCC2/MLXIPL/NUPR1	13
GO:0042168	BP	GO:0042168	heme metabolic process	13/2625	31/18670	0.000140058	0.0013901	0.00108043	UROS/ALAS1/HPX/FXN/BLVRB/SLC25A39/AMBP/HMOX2/UROD/ALAD/NFE2L1/TMEM14C/TSPO	13
GO:0050817	BP	GO:0050817	coagulation	73/2625	342/18670	0.000141201	0.00139845	0.00108691	A2M/HRG/SERPINF2/PLG/CPB2/F5/PROC/F12/CYP4F11/CYP4F2/CEACAM1/F13B/SERPINA10/F7/ABAT/TMPRSS6/F9/ITPR1/SERPINC1/C4BPB/F2/SERPING1/SERPIND1/TSPAN8/F10/APOE/CD59/FGA/GGCX/KNG1/ITPR2/PRKACA/C1GALT1C1/PRDX2/SERPINA5/FGB/FGG/AK3/PROS1/SERPINA1/VTN/APOH/HMG20B/TFPI/GNAS/MYH9/PABPC4/PRCP/MYL12A/PIK3R1/KLKB1/ACTG1/NFE2L2/C1QBP/HNF4A/ACTB/ANO6/PRKAR1A/CAPZA2/F11/HSPB1/TLN1/GNAQ/VKORC1/LMAN1/YWHAZ/ARRB2/FIBP…	73
GO:0072595	BP	GO:0072595	maintenance of protein localization in organelle	15/2625	39/18670	0.000141539	0.00139845	0.00108691	INSIG1/HSPA5/GPAA1/KDELR2/OS9/PINK1/TXN/SKP1/PARK7/SUN2/KDELR1/HNRNPU/RER1/SP100/TSPO	15
GO:0097734	BP	GO:0097734	extracellular exosome biogenesis	10/2625	20/18670	0.000141815	0.00139845	0.00108691	SDC1/SDCBP/SDC4/CHMP2A/SNF8/RAB11A/RAB7A/COPS5/TSG101/PDCD6IP	10
GO:1902236	BP	GO:1902236	negative regulation of endoplasmic reticulum stress-induced intrinsic apoptotic signaling pathway	10/2625	20/18670	0.000141815	0.00139845	0.00108691	XBP1/HERPUD1/TMBIM6/HYOU1/CREB3/PARK7/GRINA/SYVN1/BCL2L1/TXNDC12	10
GO:0009132	BP	GO:0009132	nucleoside diphosphate metabolic process	39/2625	154/18670	0.000142953	0.00140739	0.00109387	INSR/PPARGC1A/GUK1/NME4/FBP1/CMPK1/NUDT7/PGM1/ENTPD5/ALDOB/ALDOC/AK3/NME1/SUCLG1/APP/NUDT5/NUDT9/LDHA/EIF6/DHTKD1/GAPDH/PGAM1/STAT3/TJP2/NUDT16/PGK1/ZBTB20/TPI1/AK2/MLXIPL/PRKAA1/BAD/AK1/NME3/TPR/SEC13/GPI/NUPR1/ENO1	39
GO:2000058	BP	GO:2000058	regulation of ubiquitin-dependent protein catabolic process	38/2625	149/18670	0.000147754	0.00145232	0.00112879	CAMLG/SDCBP/TRIB1/HERPUD1/DDRGK1/CLU/PTEN/RAD23B/VCP/RPL23/UBXN1/HSPBP1/FHIT/RPL11/NFE2L2/SUMO1/COMMD1/RPL5/PARK7/BCAP31/RPS7/RAD23A/SVIP/UCHL5/RBX1/KEAP1/SUMO2/UBQLN1/GCLC/GBA/USP14/HSP90AB1/UBE2K/CSNK1A1/FBXO22/UFL1/BAG6/HSPA1B	38
GO:0006898	BP	GO:0006898	receptor-mediated endocytosis	68/2625	314/18670	0.000150484	0.00147678	0.0011478	APOC2/APOA5/RAMP1/INSR/TFR2/CXCL16/CD81/CEACAM1/HPR/LDLR/APOB/SDCBP/CANX/APOE/HPX/C3/CLTA/CD14/ASGR1/CALR/RABEPK/SCARB2/ARF6/LRP3/HP/HSP90B1/TF/CLN3/ITGB1/CLU/ATAD1/LRPAP1/AMBP/APOC1/VTN/HYOU1/APOA1/ALB/AP2S1/FMR1/APOC3/CD63/B2M/RAB21/CLTB/HNRNPK/AAK1/MASP1/CLTC/AP2B1/HSP90AA1/LRP1/SNX17/AP1S1/ARRB2/SCARB1/ARF1/RAC1/ANXA2/WASL/LRP6/SMAP1/SORL1/CAP1/AP2M1/ADM/VEGFA/IGKC	68
GO:0051656	BP	GO:0051656	establishment of organelle localization	83/2625	401/18670	0.000153889	0.00150777	0.00117188	F5/MAD1L1/SAR1B/SYBU/UBE2B/LAMP1/SEC16B/CTSZ/CNIH1/CD59/USO1/TMED2/TMED10/KIF1C/TMEM230/MCFD2/VAMP8/BLOC1S1/CHMP2A/AP3S1/TRAPPC1/PINK1/TMED9/SLC9A3R1/TFG/CLN3/NPM1/SEC23A/SERPINA1/SAR1A/RAB1A/KIF22/LIN7A/MYH9/NAPA/CHMP5/UBB/ATP6AP1/RPS15/ZNF593/TRAPPC2L/TRAPPC6A/UXT/ACTR3/RAB11A/DYNLT1/SEC16A/BET1/RAB6A/SUN2/HNRNPU/RAB17/EIF6/CHMP1B/PDCD6/TERF1/ACTR2/CLMN/CTNNB1/NMD3/LMAN1/XPO1/UBXN2B/YWHAZ/KIF5B…	83
GO:0007004	BP	GO:0007004	telomere maintenance via telomerase	22/2625	70/18670	0.000155601	0.00152209	0.00118302	NOP10/CCT7/CCT3/CCT8/NHP2/HNRNPU/PNKP/PTGES3/TERF1/CCT4/CCT2/HNRNPC/CTNNB1/HSP90AA1/HNRNPA1/HSP90AB1/RFC1/RAD50/TCP1/CCT5/XRCC5/CCT6A	22
GO:0035304	BP	GO:0035304	regulation of protein dephosphorylation	36/2625	139/18670	0.000156555	0.00152898	0.00118837	RGN/PPP2R5A/PPP1R16A/PINK1/ITGA1/HSP90B1/YWHAE/PIN1/SMPD1/CALM2/VRK3/RCAN1/CALM1/CAMTA1/TIPRL/PPP2R1A/PPP6R2/GBA/CRY2/B3GAT3/PPP1R7/HSP90AB1/FKBP1A/PPP2R5C/IGBP1/YWHAB/CALM3/ENSA/GNAI2/ROCK1/PTBP1/SET/ARPP19/PPP4R2/PPP1R15A/PPP1R11	36
GO:0046683	BP	GO:0046683	response to organophosphorus	35/2625	134/18670	0.000160397	0.001564	0.00121558	PCK1/HSPA5/CPS1/ASS1/JUNB/AQP9/SDC1/DUSP1/CDO1/FDX1/JUND/TRPM4/AKR1C1/FOS/AGXT/ITPR2/HSP90B1/BIRC2/CRLS1/ZFP36L1/NDUFS4/PTEN/SOD1/BSG/NME1/JUN/APP/FOSB/LDHA/AHR/RAP1A/RAP1B/APEX1/STAT1/AKAP9	35
GO:0000041	BP	GO:0000041	transition metal ion transport	33/2625	124/18670	0.000166498	0.0016209	0.00125981	HRG/TFR2/SLC39A14/SLC39A3/SLC30A1/CP/HPX/ATP6V0E2/ATOX1/SLC39A11/ATP6V0E1/TF/MCOLN1/FTH1/SLC31A1/ATP6V0B/FTL/ATP6V1G1/COX17/SLC39A9/ATP6AP1/B2M/SLC40A1/CLTC/ATP6V1A/ATP6V1D/ATP6V1F/FKBP4/ATP6V0D1/RAB11B/SCO2/SFXN1/ATP6V1E1	33
GO:0006892	BP	GO:0006892	post-Golgi vesicle-mediated transport	29/2625	104/18670	0.000169198	0.00164456	0.0012782	SPTBN1/SCAMP1/LAMP1/MYO1B/ACSL3/VAMP5/VAMP8/LYPLA1/KRT18/GOLPH3/RAB10/COMMD1/RAB14/SCAMP3/SEC16A/ARF4/GOLGA7/RABIF/SNAP23/ARF1/ARL3/OPTN/MACF1/VTI1B/SORL1/ARF3/STX4/VAMP2/GOLGA4	29
GO:0034433	BP	GO:0034433	steroid esterification	9/2625	17/18670	0.000176417	0.00170123	0.00132225	APOA5/ACAT1/AGTR1/APOE/AGT/APOC1/APOA2/APOA1/LAMTOR1	9
GO:0034434	BP	GO:0034434	sterol esterification	9/2625	17/18670	0.000176417	0.00170123	0.00132225	APOA5/ACAT1/AGTR1/APOE/AGT/APOC1/APOA2/APOA1/LAMTOR1	9
GO:0034435	BP	GO:0034435	cholesterol esterification	9/2625	17/18670	0.000176417	0.00170123	0.00132225	APOA5/ACAT1/AGTR1/APOE/AGT/APOC1/APOA2/APOA1/LAMTOR1	9
GO:0061687	BP	GO:0061687	detoxification of inorganic compound	9/2625	17/18670	0.000176417	0.00170123	0.00132225	MT1G/MT1A/MT1M/SLC30A1/MT1X/MT1E/MT2A/MT1F/PARK7	9
GO:0050996	BP	GO:0050996	positive regulation of lipid catabolic process	11/2625	24/18670	0.000176422	0.00170123	0.00132225	ANGPTL3/APOC2/APOA5/IRS2/PLIN5/AADAC/IRS1/PNPLA2/FABP1/APOA2/AKT2	11
GO:0043462	BP	GO:0043462	regulation of ATPase activity	24/2625	80/18670	0.000178884	0.00172226	0.00133859	RGN/TOR1AIP2/RAB4A/ATP1B1/PFN1/CNN3/ALDOB/OXA1L/DNAJB11/NAPA/GABARAPL2/DNAJA1/TPM1/SSBP1/DNAJC15/HNRNPU/DNAJA2/DNAJC19/DYNLL1/SNRNP70/HSCB/DNAJB1/DNAJB6/AHSA1	24
GO:0016197	BP	GO:0016197	endosomal transport	52/2625	226/18670	0.00018495	0.00177785	0.0013818	VPS28/SQSTM1/CMTM6/UBXN6/TBC1D17/BLOC1S1/CHMP2A/ARF6/VPS51/LEPROTL1/VCP/UBA52/CHMP5/UBB/EHD4/DPY30/UBC/RPS27A/SNF8/RAB11A/RAB10/RAB8A/RAB14/RHOBTB3/LEPROT/RAB6A/CLTC/RAB7A/RAB17/TMEM50B/CHMP1B/VPS25/LAPTM4B/RAB13/TSG101/SNX17/AP1S1/TMEM50A/PLEKHJ1/LAMTOR1/SNX2/BLOC1S2/RAB11B/ABCA1/SNX4/VTI1B/SORL1/CHMP3/MVB12A/ARL1/VPS35/VPS29	52
GO:0044070	BP	GO:0044070	regulation of anion transport	27/2625	95/18670	0.000198509	0.00190518	0.00148076	ARG1/MIF/SLC38A3/CYP4F2/CEBPB/IRS2/ABAT/CYP4A11/KMO/APOE/SLC6A1/AGT/ABCB4/PRELID1/CA2/ABCB1/APOA1/ARL6IP1/ATF4/CRY2/AKT2/PDZK1/ARL6IP5/TCAF1/RAB11B/AHCYL1/RGS2	27
GO:0009112	BP	GO:0009112	nucleobase metabolic process	14/2625	36/18670	0.000204801	0.00194653	0.0015129	CPS1/SHMT1/DPYS/ALDH6A1/MTHFD1/GDA/AOX1/XDH/CMPK1/APRT/TTR/DHODH/PAICS/DPYD	14
GO:0051168	BP	GO:0051168	nuclear export	46/2625	194/18670	0.000205195	0.00194653	0.0015129	HSPA9/CHP1/EIF5A/CALR/PRKACA/ENY2/NPM1/UHMK1/TXN/YWHAE/IFI27/RPS15/ZNF593/SRSF2/PPM1A/PARK7/HHEX/EIF6/ANP32B/AKAP13/U2AF1L4/EIF4E/NMD3/HNRNPA1/HNRNPA2B1/XPO1/SRSF5/SRRM1/RAN/RBM8A/MAGOHB/ZC3H11A/SRSF3/NEMF/AHCYL1/SP100/SRSF11/TPR/SRSF6/SEC13/NUTF2/DDX39A/THOC7/MAGOH/UPF2/SRSF7	46
GO:0010755	BP	GO:0010755	regulation of plasminogen activation	8/2625	14/18670	0.000205209	0.00194653	0.0015129	SERPINF2/HPN/CPB2/F12/CTSZ/PLGRKT/ANXA2/ENO1	8
GO:0010867	BP	GO:0010867	positive regulation of triglyceride biosynthetic process	8/2625	14/18670	0.000205209	0.00194653	0.0015129	RGN/DGAT2/PLIN5/GPLD1/LDLR/NR1H2/SCARB1/NR1H3	8
GO:0032802	BP	GO:0032802	low-density lipoprotein particle receptor catabolic process	8/2625	14/18670	0.000205209	0.00194653	0.0015129	APOE/CLTA/FURIN/AP2S1/CLTC/AP2B1/ANXA2/AP2M1	8
GO:0034370	BP	GO:0034370	triglyceride-rich lipoprotein particle remodeling	8/2625	14/18670	0.000205209	0.00194653	0.0015129	APOC2/APOA5/LIPC/APOB/APOE/APOA2/APOA1/APOC3	8
GO:0072350	BP	GO:0072350	tricarboxylic acid metabolic process	8/2625	14/18670	0.000205209	0.00194653	0.0015129	ASS1/IDH2/GLUD1/ACO1/IDH1/ACO2/IDH3B/IDH3G	8
GO:1901661	BP	GO:1901661	quinone metabolic process	13/2625	32/18670	0.000205687	0.00194653	0.0015129	CYP4F11/CYP4F2/HMGCR/AKR1C1/AKR1C4/CBR4/ADH4/NDUFA9/AKR1A1/AKR1C3/AKR1C2/COQ9/AKR1B10	13
GO:1902235	BP	GO:1902235	regulation of endoplasmic reticulum stress-induced intrinsic apoptotic signaling pathway	13/2625	32/18670	0.000205687	0.00194653	0.0015129	XBP1/HERPUD1/TMBIM6/HYOU1/CREB3/SERINC3/PARK7/GRINA/SYVN1/BCL2L1/ERP29/DDIT3/TXNDC12	13
GO:0051205	BP	GO:0051205	protein insertion into membrane	20/2625	62/18670	0.000206118	0.00194759	0.00151373	NDUFA13/OXA1L/TIMM13/TIMM10/ROMO1/PDCD5/YWHAE/NMT1/HSPA4/EGFR/RTP3/BAX/TOMM22/SAMM50/HSP90AA1/YWHAZ/YWHAB/YWHAQ/BAD/BAG6	20
GO:0000380	BP	GO:0000380	alternative mRNA splicing, via spliceosome	23/2625	76/18670	0.000209604	0.00197747	0.00153695	FMR1/SAP18/SRSF2/HNRNPU/MBNL2/HNRNPA1/SRSF5/CELF1/DDX5/THRAP3/PQBP1/DDX17/PTBP1/HNRNPM/RSRC1/NSRP1/RBM8A/SRSF3/SRSF6/SRSF10/SREK1/MAGOH/SRSF7	23
GO:0033539	BP	GO:0033539	fatty acid beta-oxidation using acyl-CoA dehydrogenase	7/2625	11/18670	0.000211219	0.00198046	0.00153927	ACADVL/GCDH/ETFB/ETFA/ACADM/IVD/ETFDH	7
GO:0034379	BP	GO:0034379	very-low-density lipoprotein particle assembly	7/2625	11/18670	0.000211219	0.00198046	0.00153927	MTTP/APOB/ACSL3/APOC1/P4HB/APOC3/ARF1	7
GO:0046185	BP	GO:0046185	aldehyde catabolic process	7/2625	11/18670	0.000211219	0.00198046	0.00153927	HAGH/AGXT/ESD/ADH4/ADH5/AKR1A1/AGXT2	7
GO:1990440	BP	GO:1990440	positive regulation of transcription from RNA polymerase II promoter in response to endoplasmic reticulum stress	7/2625	11/18670	0.000211219	0.00198046	0.00153927	HSPA5/CEBPB/ATF6/CREB3L3/ATF4/ATF3/DDIT3	7
GO:0043467	BP	GO:0043467	regulation of generation of precursor metabolites and energy	39/2625	157/18670	0.00022043	0.00206366	0.00160394	INSR/IRS2/PPARGC1A/BNIP3/FBP1/ENTPD5/IRS1/PRELID1/PINK1/KHK/CHCHD10/TRAP1/COX7A2/VCP/COX7A2L/COX17/ENPP1/APP/SLC25A23/PARK7/SHMT2/CISD1/DNAJC15/EIF6/PPP1CA/PGAM1/STAT3/PHB2/RHOA/PGK1/AKT2/UQCC2/ZBTB20/PPP1CB/MLXIPL/PRKAA1/TPR/SEC13/NUPR1	39
GO:0030522	BP	GO:0030522	intracellular receptor signaling pathway	61/2625	278/18670	0.000220979	0.00206563	0.00160547	NR1I3/TSPAN6/PLIN5/RORA/PPARGC1A/NCOA4/STARD10/IRF7/DDRGK1/CALR/PLPP1/AR/NFKBIA/BIRC2/CITED2/RXRA/PRCP/UBA52/UBB/UBC/RPS27A/NR1H2/DNAJA1/C1QBP/RWDD1/PARK7/AKR1C3/NR5A2/ESRRA/AHR/CREM/PHB/NR2F6/FOXP1/LSM14A/CTNNB1/STAT3/DHRS3/PHB2/CRY2/FKBP4/RHOA/RARA/ARRB2/BIRC3/NR1H3/IRF3/PUM2/DDX5/NR1H4/ACTN4/DDX17/UFL1/RAN/CNOT2/TAF7/UFM1/GPAM/PARP1/WBP2/HSPA1B	61
GO:0000470	BP	GO:0000470	maturation of LSU-rRNA	10/2625	21/18670	0.000236689	0.00219901	0.00170914	RPL7A/RPL7/RPL10A/MRPL1/NHP2/RPL35/DDX18/RSL1D1/SNU13/RPF2	10
GO:0036507	BP	GO:0036507	protein demannosylation	10/2625	21/18670	0.000236689	0.00219901	0.00170914	SEL1L/EDEM3/MAN1A1/OS9/RNF103/DERL2/SYVN1/MAN1A2/AMFR/RNF5	10
GO:0036508	BP	GO:0036508	protein alpha-1,2-demannosylation	10/2625	21/18670	0.000236689	0.00219901	0.00170914	SEL1L/EDEM3/MAN1A1/OS9/RNF103/DERL2/SYVN1/MAN1A2/AMFR/RNF5	10
GO:0042402	BP	GO:0042402	cellular biogenic amine catabolic process	10/2625	21/18670	0.000236689	0.00219901	0.00170914	TDO2/HAAO/KMO/SAT2/ALDH7A1/SAT1/HNMT/BHMT/ACMSD/AFMID	10
GO:0010822	BP	GO:0010822	positive regulation of mitochondrion organization	31/2625	116/18670	0.000238564	0.00221306	0.00172006	CIDEB/FBXO7/PPARGC1A/RHOU/BNIP3/FIS1/PINK1/UBE2D3/FAM162A/CHCHD10/UBL5/PDCD5/YWHAE/NMT1/TOMM7/UBE2L3/LEPROT/PARK7/BAX/SH3GLB1/GBA/YWHAZ/MFF/CDC37/YWHAB/OPTN/YWHAQ/PRKAA1/BAD/VPS35/TNFSF10	31
GO:0006611	BP	GO:0006611	protein export from nucleus	43/2625	179/18670	0.000240216	0.002225	0.00172934	HSPA9/CHP1/EIF5A/CALR/PRKACA/ENY2/NPM1/UHMK1/TXN/YWHAE/IFI27/RPS15/ZNF593/SRSF2/PPM1A/PARK7/HHEX/EIF6/ANP32B/U2AF1L4/EIF4E/NMD3/HNRNPA2B1/XPO1/SRSF5/SRRM1/RAN/RBM8A/MAGOHB/ZC3H11A/SRSF3/AHCYL1/SP100/SRSF11/TPR/SRSF6/SEC13/NUTF2/DDX39A/THOC7/MAGOH/UPF2/SRSF7	43
GO:1903051	BP	GO:1903051	negative regulation of proteolysis involved in cellular protein catabolic process	22/2625	72/18670	0.000245033	0.00226618	0.00176134	CAMLG/SDCBP/PSMF1/DDRGK1/OS9/ERLEC1/EFNA1/ALAD/RPL23/UBXN1/GABARAPL2/FHIT/RPL11/RPL5/PARK7/DERL2/RPS7/SVIP/UCHL5/USP14/HSP90AB1/BAG6	22
GO:0051204	BP	GO:0051204	protein insertion into mitochondrial membrane	16/2625	45/18670	0.000250363	0.00231197	0.00179693	NDUFA13/TIMM13/TIMM10/ROMO1/PDCD5/YWHAE/NMT1/HSPA4/BAX/TOMM22/SAMM50/HSP90AA1/YWHAZ/YWHAB/YWHAQ/BAD	16
GO:0006278	BP	GO:0006278	RNA-dependent DNA biosynthetic process	23/2625	77/18670	0.000259602	0.00239367	0.00186043	NOP10/CCT7/CCT3/CCT8/NHP2/HNRNPU/PNKP/PTGES3/TERF1/CCT4/CCT2/HNRNPC/CTNNB1/HSP90AA1/HNRNPA1/HSP90AB1/RFC1/PPIA/RAD50/TCP1/CCT5/XRCC5/CCT6A	23
GO:0010833	BP	GO:0010833	telomere maintenance via telomere lengthening	24/2625	82/18670	0.000271002	0.00249502	0.0019392	NOP10/CCT7/CCT3/CCT8/NHP2/HNRNPU/PNKP/PTGES3/TERF1/CCT4/CCT2/HNRNPC/CTNNB1/HSP90AA1/HNRNPA1/HNRNPA2B1/HSP90AB1/RFC1/RAD50/TCP1/CCT5/XRCC5/PARP1/CCT6A	24
GO:0042537	BP	GO:0042537	benzene-containing compound metabolic process	11/2625	25/18670	0.000275166	0.00252954	0.00196603	CYP2E1/TDO2/PON3/FAH/HAAO/ACAA1/ACSM1/KMO/ALDH8A1/GOT2/AFMID	11
GO:0051098	BP	GO:0051098	regulation of binding	77/2625	373/18670	0.000284446	0.00261091	0.00202928	HSPA5/CYP2D6/CFHR5/CFHR2/PON1/APOE/EIF3E/CTSZ/PPP2CA/DDRGK1/DERL1/ZMPSTE24/PRKACA/CFHR1/ARF6/NFKBIA/SYAP1/TMBIM6/PCBD1/LRPAP1/CCPG1/TXN/VTN/NUCKS1/ID2/PIN1/SLPI/FMR1/HSF1/NME1/EIF4G1/JUN/B2M/RUVBL2/PEX19/ZNF593/APP/RPL11/PTPRF/SUMO1/EDF1/PPP2CB/CRK/PARK7/ACTB/SRI/CEBPG/BAX/PPP1CA/CTNNB1/AMFR/NMD3/LRP1/MET/RARA/HSP90AB1/ARRB2/FKBP1A/EIF3D/HMGB1/ADAM15/CSNK1A1/ANXA2/CALM3/ROCK1/RAN/PARP9/DPH3/HES1/…	77
GO:0006296	BP	GO:0006296	nucleotide-excision repair, DNA incision, 5'-to lesion	14/2625	37/18670	0.000287142	0.00262776	0.00204237	POLD4/ERCC1/GTF2H5/UBA52/UBB/UBC/RPS27A/NTHL1/RBX1/RPA3/POLD2/RFC1/PARP1/PCNA	14
GO:0071276	BP	GO:0071276	cellular response to cadmium ion	14/2625	37/18670	0.000287142	0.00262776	0.00204237	MT1G/MT1A/MT1M/MT1X/MT1E/FOS/MT2A/SOD1/HSF1/MT1F/JUN/EGFR/SUMO1/AKR1C3	14
GO:0035774	BP	GO:0035774	positive regulation of insulin secretion involved in cellular response to glucose stimulus	13/2625	33/18670	0.000295977	0.00270456	0.00210206	GPLD1/SYBU/TRPM4/MPC2/SRI/LRP1/DYNLL1/PHPT1/KIF5B/RAC1/NR1H4/BAD/STX4	13
GO:0010952	BP	GO:0010952	positive regulation of peptidase activity	46/2625	197/18670	0.000297379	0.0027133	0.00210886	PERP/CIDEB/MYC/PCOLCE2/GRAMD4/ROBO1/XDH/FIS1/NDUFA13/FN1/DDRGK1/PRELID1/PINK1/FAM162A/RPS27L/PSME2/CTSD/PDCD5/EFNA1/VCP/HSF1/CYCS/CTSH/PSME1/APP/RPS3/AIFM1/BCAP31/ADRM1/HSPE1/DDX3X/GRN/BAX/PDCD6/ANP32B/CASP4/STAT3/DAP/RHOA/ASPH/HMGB1/ARL6IP5/HSPD1/BAD/PSMD14/TNFSF10	46
GO:1903793	BP	GO:1903793	positive regulation of anion transport	17/2625	50/18670	0.000300286	0.00273574	0.0021263	MIF/SLC38A3/CYP4F2/CEBPB/ABAT/CYP4A11/KMO/APOE/SLC6A1/AGT/ABCB4/PRELID1/ABCB1/APOA1/ARL6IP1/ATF4/TCAF1	17
GO:0060192	BP	GO:0060192	negative regulation of lipase activity	9/2625	18/18670	0.000308861	0.00280548	0.00218051	ANGPTL3/PLIN5/POR/ANGPTL4/APOC1/APOA2/APOA1/APOC3/RGS2	9
GO:0070200	BP	GO:0070200	establishment of protein localization to telomere	9/2625	18/18670	0.000308861	0.00280548	0.00218051	CCT7/CCT3/CCT8/TERF1/CCT4/CCT2/TCP1/CCT5/CCT6A	9
GO:1903900	BP	GO:1903900	regulation of viral life cycle	37/2625	149/18670	0.000317485	0.00287953	0.00223806	APCS/HACD3/VAPA/SNX3/BST2/CHMP2A/PROX1/PABPC1/ISG15/P4HB/NUCKS1/IFITM2/IFI27/PPIB/SLPI/FMR1/IFITM3/SNF8/LGALS1/ISG20/NR5A2/STOM/STAU1/RAD23A/DDX3X/TNIP1/TSG101/BANF1/PPIA/TMPRSS2/CD74/DDX5/ANXA2/MX1/CHMP3/MPHOSPH8/ADAR	37
GO:0002920	BP	GO:0002920	regulation of humoral immune response	34/2625	134/18670	0.000355679	0.00322117	0.00250359	C4BPA/A2M/CFB/CFI/C5/CPB2/C8B/CD81/CD46/CFHR5/C6/CFHR2/CFHR4/CPN1/C4BPB/C8G/F2/SERPING1/C1S/C1R/C2/HPX/C8A/C3/CD59/CFH/CFHR1/CLU/PROS1/VTN/C1QBP/PHB/C9/IGKC	34
GO:0032469	BP	GO:0032469	endoplasmic reticulum calcium ion homeostasis	10/2625	22/18670	0.000379438	0.00342617	0.00266292	ITPR1/TMCO1/FIS1/HERPUD1/TMBIM6/APP/BCAP31/GRINA/BAX/CAMK2D	10
GO:0140112	BP	GO:0140112	extracellular vesicle biogenesis	10/2625	22/18670	0.000379438	0.00342617	0.00266292	SDC1/SDCBP/SDC4/CHMP2A/SNF8/RAB11A/RAB7A/COPS5/TSG101/PDCD6IP	10
GO:0000098	BP	GO:0000098	sulfur amino acid catabolic process	8/2625	15/18670	0.000385524	0.00344545	0.0026779	MAT1A/CTH/MPST/CDO1/TST/PCYOX1/AGXT/TXN2	8
GO:0007039	BP	GO:0007039	protein catabolic process in the vacuole	8/2625	15/18670	0.000385524	0.00344545	0.0026779	LAMP2/CD81/LDLR/RNF128/LAPTM4B/LRP1/GBA/VPS35	8
GO:0009109	BP	GO:0009109	coenzyme catabolic process	8/2625	15/18670	0.000385524	0.00344545	0.0026779	ACAT1/ASPDH/CYP4F11/CYP4F2/ALDH1L1/NUDT7/MTHFS/VCP	8
GO:0010273	BP	GO:0010273	detoxification of copper ion	8/2625	15/18670	0.000385524	0.00344545	0.0026779	MT1G/MT1A/MT1M/MT1X/MT1E/MT2A/MT1F/PARK7	8
GO:0043650	BP	GO:0043650	dicarboxylic acid biosynthetic process	8/2625	15/18670	0.000385524	0.00344545	0.0026779	GOT1/HAAO/GLUD1/MTHFD1/KMO/GLS2/GOT2/ACMSD	8
GO:1903543	BP	GO:1903543	positive regulation of exosomal secretion	8/2625	15/18670	0.000385524	0.00344545	0.0026779	SDC1/SDCBP/SDC4/CHMP2A/SNF8/RAB7A/TSG101/PDCD6IP	8
GO:1990169	BP	GO:1990169	stress response to copper ion	8/2625	15/18670	0.000385524	0.00344545	0.0026779	MT1G/MT1A/MT1M/MT1X/MT1E/MT2A/MT1F/PARK7	8
GO:0019369	BP	GO:0019369	arachidonic acid metabolic process	17/2625	51/18670	0.00039204	0.00349855	0.00271918	CYP2E1/CYP2C9/CYP2C8/CYP2B6/CYP2D6/CYP4F2/CYP4A11/CYP2J2/CBR1/PLA2G4C/CYP2C18/AKR1C3/EPHX2/PTGES3/CYP4F12/MGLL/CYP2A7	17
GO:1905898	BP	GO:1905898	positive regulation of response to endoplasmic reticulum stress	14/2625	38/18670	0.000396295	0.00353137	0.00274468	XBP1/HERPUD1/ATF6/TMEM33/PIK3R1/SERINC3/NFE2L2/RNFT1/BCAP31/BAX/UBQLN1/PPP1R15A/BAG6/DDIT3	14
GO:0030100	BP	GO:0030100	regulation of endocytosis	47/2625	205/18670	0.000399844	0.00355779	0.00276522	APOC2/APOA5/TFR2/RAB4A/SDCBP/VPS28/APOE/C3/GPC3/CD14/ARF6/TF/CLU/ATAD1/LRPAP1/APOC1/VTN/AP2S1/FMR1/APOC3/EHD4/CD63/B2M/RAB21/NEDD4L/NR1H2/HNRNPK/AAK1/ANO6/RAB17/AP2B1/LRP1/TSG101/SNX17/ARRB2/NR1H3/ARF1/RAC1/ANXA2/CALM3/ACTN4/ROCK1/WASL/RAB5C/SMAP1/CD151/VEGFA	47
GO:0006368	BP	GO:0006368	transcription elongation from RNA polymerase II promoter	24/2625	84/18670	0.000402579	0.00357172	0.00277605	ELL2/ENY2/GTF2H5/POLR2K/POLR2F/POLR2I/ELP2/POLR2L/CTR9/EAPP/ELOF1/ADRM1/HNRNPU/POLR2E/AFF4/POLR2J/SUPT5H/RTF1/POLR2G/SUPT4H1/POLR2H/WDR61/POLR2C/TCEA1	24
GO:0043154	BP	GO:0043154	negative regulation of cysteine-type endopeptidase activity involved in apoptotic process	24/2625	84/18670	0.000402579	0.00357172	0.00277605	DHCR24/POR/PRDX3/HERPUD1/IFI6/SIAH2/BIRC2/FABP1/YWHAE/GPX1/PRDX5/FNIP1/ARL6IP1/LAMTOR5/PIH1D1/PARK7/DDX3X/USP47/BCL2L12/ARRB2/BIRC3/IGBP1/DNAJB6/VEGFA	24
GO:0009141	BP	GO:0009141	nucleoside triphosphate metabolic process	29/2625	109/18670	0.000404204	0.00358093	0.00278321	CYC1/SMPDL3A/PPARGC1A/GUK1/NME4/CMPK1/COX5B/PINK1/AK3/VCP/NME1/SUCLG1/ENPP1/ADK/STOML2/IMPDH2/UQCC3/STAT3/DGUOK/NUDT16/RHOA/GNAI3/SLC25A13/RAN/DUT/AK1/NME3/PARP1/ENO1	29
GO:0030194	BP	GO:0030194	positive regulation of blood coagulation	11/2625	26/18670	0.000416666	0.0036721	0.00285407	HRG/SERPINF2/PLG/CPB2/F12/F7/F2/PRDX2/APOH/NFE2L2/ANO6	11
GO:1900048	BP	GO:1900048	positive regulation of hemostasis	11/2625	26/18670	0.000416666	0.0036721	0.00285407	HRG/SERPINF2/PLG/CPB2/F12/F7/F2/PRDX2/APOH/NFE2L2/ANO6	11
GO:0000381	BP	GO:0000381	regulation of alternative mRNA splicing, via spliceosome	20/2625	65/18670	0.000416901	0.0036721	0.00285407	FMR1/SAP18/SRSF2/HNRNPU/MBNL2/HNRNPA1/SRSF5/CELF1/DDX5/THRAP3/DDX17/PTBP1/NSRP1/RBM8A/SRSF3/SRSF6/SRSF10/SREK1/MAGOH/SRSF7	20
GO:0007029	BP	GO:0007029	endoplasmic reticulum organization	20/2625	65/18670	0.000416901	0.0036721	0.00285407	RTN4/TOR1AIP2/SEC16B/TMEM33/LMAN2/ARL6IP1/RAB10/SEC16A/RAB18/CCDC47/MIA3/RTN3/LMAN1/TMEM38B/SHTN1/SEC31A/MOSPD3/JAGN1/SEC61A1/BAG6	20
GO:0042558	BP	GO:0042558	pteridine-containing compound metabolic process	13/2625	34/18670	0.000417977	0.00367627	0.00285731	SHMT1/MTHFD1/FOLH1/GGH/ALDH1L1/GCH1/PTS/PCBD1/QDPR/MTHFS/PIPOX/SHMT2/FTCD	13
GO:0006517	BP	GO:0006517	protein deglycosylation	12/2625	30/18670	0.000426985	0.00373933	0.00290632	SEL1L/EDEM3/MAN1A1/OS9/RNF103/MAN2A1/PARK7/DERL2/SYVN1/MAN1A2/AMFR/RNF5	12
GO:0045940	BP	GO:0045940	positive regulation of steroid metabolic process	12/2625	30/18670	0.000426985	0.00373933	0.00290632	APOA5/PPARGC1A/AGTR1/POR/APOE/CYP7A1/AGT/APOC1/APOA2/APOA1/PRKAA1/ADM	12
GO:1904292	BP	GO:1904292	regulation of ERAD pathway	12/2625	30/18670	0.000426985	0.00373933	0.00290632	HERPUD1/OS9/ERLEC1/UBXN1/NFE2L2/RNFT1/BCAP31/DERL2/SVIP/UBQLN1/USP14/BAG6	12
GO:0006534	BP	GO:0006534	cysteine metabolic process	7/2625	12/18670	0.000445265	0.00388271	0.00301776	CTH/MPST/CDO1/TST/AGXT/GCLM/GCLC	7
GO:0034372	BP	GO:0034372	very-low-density lipoprotein particle remodeling	7/2625	12/18670	0.000445265	0.00388271	0.00301776	APOC2/APOA5/LIPC/APOE/APOA2/APOA1/APOC3	7
GO:0035437	BP	GO:0035437	maintenance of protein localization in endoplasmic reticulum	7/2625	12/18670	0.000445265	0.00388271	0.00301776	INSIG1/HSPA5/GPAA1/KDELR2/OS9/KDELR1/RER1	7
GO:1903201	BP	GO:1903201	regulation of oxidative stress-induced cell death	22/2625	75/18670	0.000463367	0.0040348	0.00313597	PSAP/FBXO7/VNN1/SOD2/PINK1/TRAP1/PAWR/TXN/P4HB/SOD1/MCL1/GPX1/OXR1/NFE2L2/PARK7/HSPB1/UBQLN1/ATF4/CTNNB1/MET/NONO/PARP1	22
GO:0034614	BP	GO:0034614	cellular response to reactive oxygen species	40/2625	168/18670	0.000470688	0.00409271	0.00318097	ARG1/RGN/RHOB/PSAP/MAP1LC3A/GCH1/BNIP3/PRDX3/CCS/FXN/FOS/SOD2/GLRX2/PINK1/PRDX2/TRAP1/FABP1/PAWR/TXN/ROMO1/SOD1/PRDX1/PRDX5/HSF1/JUN/RPS3/EGFR/NFE2L2/AIFM1/TPM1/CRK/PARK7/AKR1C3/SIGMAR1/STAT6/MET/ZNF277/APEX1/PRKAA1/PCNA	40
GO:0007040	BP	GO:0007040	lysosome organization	19/2625	61/18670	0.000485414	0.00420876	0.00327117	HEXB/ACP2/TMEM175/SCARB2/CLN3/CHMP5/TPP1/CLN8/RAB14/RAB7A/GRN/TMEM106B/LAPTM4B/GBA/LAMTOR1/HOOK1/ARF1/ABCA1/VPS35	19
GO:0080171	BP	GO:0080171	lytic vacuole organization	19/2625	61/18670	0.000485414	0.00420876	0.00327117	HEXB/ACP2/TMEM175/SCARB2/CLN3/CHMP5/TPP1/CLN8/RAB14/RAB7A/GRN/TMEM106B/LAPTM4B/GBA/LAMTOR1/HOOK1/ARF1/ABCA1/VPS35	19
GO:0051235	BP	GO:0051235	maintenance of location	66/2625	315/18670	0.000490525	0.00424705	0.00330093	INSIG1/ANGPTL3/HSPA5/SQLE/HEXB/GPAA1/DGAT2/PLIN5/ITPR1/ALKBH7/APOB/F2/GSTO1/APOE/C3/KDELR2/ITPR2/CALR/OS9/PINK1/PRKACA/NFKBIA/HSP90B1/OSBPL8/PNPLA2/MCOLN1/FTH1/ERO1A/TXN/APOA1/SKP1/ALB/FTL/GOLPH3/IBTK/CALM2/ENPP1/NR1H2/SLC25A23/DIAPH1/PARK7/SUN2/KDELR1/SRI/HNRNPU/CALM1/BAX/SRGN/PLIN2/KEAP1/RER1/ANXA6/FKBP1A/SCARB1/NR1H3/CAMK2D/TMEM38B/G3BP2/YWHAB/CALM3/ABCA1/SORL1/SP100/AKAP9/TSPO/DDIT3	66
GO:0021762	BP	GO:0021762	substantia nigra development	15/2625	43/18670	0.000491222	0.00424705	0.00330093	HSPA5/GLUD1/NDUFS3/COX6B1/YWHAE/MAOB/CALM2/SEC16A/ACTB/CALM1/DYNLL1/RHOA/CDC42/CALM3/YWHAQ	15
GO:0045069	BP	GO:0045069	regulation of viral genome replication	26/2625	95/18670	0.000492795	0.00425462	0.00330682	HACD3/VAPA/BST2/PROX1/PABPC1/ISG15/NUCKS1/IFITM2/IFI27/PPIB/SLPI/FMR1/IFITM3/ISG20/NR5A2/STOM/STAU1/RAD23A/DDX3X/TNIP1/BANF1/PPIA/DDX5/MX1/MPHOSPH8/ADAR	26
GO:1902600	BP	GO:1902600	proton transmembrane transport	39/2625	163/18670	0.000496244	0.00427836	0.00332526	COX5A/CYC1/NDUFS7/CHP1/ATP6V0E2/COX5B/ATP6V0E1/SURF1/CYB5A/CHCHD10/COX6B1/NNT/SLC9A3R1/COX6C/MFSD3/ATP6V0B/COX7A2/NDUFA4/ATP6V1G1/COX7B/COX7A2L/COX17/COX8A/COX7C/COX4I1/ATP6AP1/SLC17A5/SLC25A3/STOML2/PARK7/ATP6V1A/COX6A1/ATP6V1D/ATP6V1F/PHB2/ATP6V0D1/ATP1A1/ACTN4/ATP6V1E1	39
GO:0007249	BP	GO:0007249	I-kappaB kinase/NF-kappaB signaling	58/2625	269/18670	0.000497248	0.00428096	0.00332729	CTH/HACD3/NDFIP1/LITAF/TSPAN6/RORA/TNFRSF1A/IL1RN/SLC20A1/MTDH/WLS/LURAP1L/SQSTM1/VAPA/PRDX4/CD14/BST2/DDRGK1/EEF1D/PINK1/NFKBIA/BIRC2/TFG/UBA52/UBB/UBC/RPS27A/C18orf32/LGALS1/TLE1/ZFAND6/RBCK1/PPM1A/DDX1/SHARPIN/AKAP13/TMEM9B/HSPB1/PPM1B/CTNNB1/TNIP1/RHOA/CXXC5/FKBP1A/BIRC3/IRF3/CD74/RHOC/DDX21/NR1H4/LTBR/OPTN/SHISA5/ROCK1/APOL3/STAT1/TMED4/TNFSF10	58
GO:0007568	BP	GO:0007568	aging	67/2625	321/18670	0.000498594	0.0042865	0.0033316	PCK1/IGFBP1/ARG1/ASS1/RGN/NAMPT/SERP1/MIF/LITAF/IGFBP2/ABAT/KMO/PPARGC1A/HMGCR/LMNA/JUND/SERPING1/CLDN1/EEF2/CANX/SERPINF1/CISD2/AGT/FOS/ERCC1/SOD2/CALR/CTNNA1/ZMPSTE24/GLRX2/CAT/GPX4/NPM1/PAWR/PTEN/ERO1A/ROMO1/SOD1/NDUFS6/ID2/JUN/B2M/CLN8/APP/TIMP1/NFE2L2/CHEK2/SEC63/RWDD1/GCLM/SLC12A2/RPN2/STAT3/AMFR/LRP1/GCLC/RSL1D1/BCL2L12/NSMCE2/ZNF277/DLD/APEX1/ILK/ADM/CACYBP/TSPO/CDKN1A	67
GO:0006301	BP	GO:0006301	postreplication repair	17/2625	52/18670	0.00050701	0.00434661	0.00337832	UBE2B/POLD4/ISG15/NSMCE1/VCP/UBA52/UBB/UBC/RPS27A/RPA3/POLD2/UBE2L6/RFC1/UBE2V2/FAAP20/UBE2A/PCNA	17
GO:1900024	BP	GO:1900024	regulation of substrate adhesion-dependent cell spreading	17/2625	52/18670	0.00050701	0.00434661	0.00337832	FGA/CALR/FGB/CIB1/FGG/APOA1/NEDD9/C1QBP/CRK/RREB1/GBP1/CDC42/RAC1/ACTN4/MDK/ARPC2/S100A10	17
GO:0035338	BP	GO:0035338	long-chain fatty-acyl-CoA biosynthetic process	9/2625	19/18670	0.000513823	0.00438654	0.00340935	ACSL1/ACSL4/HSD17B12/ELOVL5/ACSL5/ACSL3/TECR/HACD2/ELOVL6	9
GO:0048025	BP	GO:0048025	negative regulation of mRNA splicing, via spliceosome	9/2625	19/18670	0.000513823	0.00438654	0.00340935	RBM42/SAP18/C1QBP/HNRNPK/HNRNPA2B1/PTBP1/SRSF6/SRSF10/SRSF7	9
GO:1902176	BP	GO:1902176	negative regulation of oxidative stress-induced intrinsic apoptotic signaling pathway	9/2625	19/18670	0.000513823	0.00438654	0.00340935	VNN1/SOD2/PINK1/TRAP1/GPX1/NFE2L2/PARK7/HSPB1/NONO	9
GO:0019748	BP	GO:0019748	secondary metabolic process	20/2625	66/18670	0.000520119	0.00443327	0.00344567	CTH/MPST/PON3/CYP2D6/ACAA1/AKR7A3/AKR1C1/DDT/AKR1C4/CBR4/AKR1A1/NFE2L2/ETHE1/AKR1C3/PGAM1/AKR1C2/ACMSD/AKR1B10/ARL1/CYP2A7	20
GO:0015931	BP	GO:0015931	nucleobase-containing compound transport	53/2625	241/18670	0.00052075	0.00443327	0.00344567	TST/SLC25A25/GJB1/ZFP36/SLC35D1/EIF5A/ENY2/ZFP36L1/NPM1/SLC35C1/SLC25A6/SLC25A4/CETN2/FMR1/HSF1/RPS15/SLC35A3/ZNF593/SLC25A5/SLC35B1/SLC25A23/QKI/TOMM20/SRSF2/HHEX/HNRNPU/EIF6/U2AF1L4/EIF4E/NMD3/HNRNPA1/HNRNPA2B1/XPO1/SRSF5/G3BP2/SRRM1/RAN/RBM8A/MAGOHB/MRPL18/ZC3H11A/SRSF3/SRSF11/TPR/SRSF6/SEC13/HNRNPA3/NUTF2/DDX39A/THOC7/MAGOH/UPF2/SRSF7	53
GO:0015748	BP	GO:0015748	organophosphate ester transport	31/2625	121/18670	0.00052991	0.00449871	0.00349653	APOC2/APOA5/G6PC/MTTP/SLC25A25/LDLR/GJB1/APOE/STARD10/ABCB4/PRELID1/TMEM30A/SCARB2/SCP2/OSBPL8/SLC37A4/SLC25A6/APOC1/APOA2/ABCB1/SLC25A4/APOA1/ABCG8/APOC3/SLC25A5/NPC2/SLC25A23/ANO6/SCARB1/MFSD2A/ABCA1	31
GO:0046718	BP	GO:0046718	viral entry into host cell	31/2625	121/18670	0.00052991	0.00449871	0.00349653	APCS/CD81/CD46/HYAL1/F11R/LDLR/SLC10A1/CTSB/LAMP1/CLDN1/SNX3/CXADR/VAMP8/SCARB2/ANPEP/ITGB1/P4HB/IFITM2/PVR/IFITM3/LGALS1/RPSA/EGFR/WWP1/DYNLT1/PPIA/TMPRSS2/SCARB1/SIVA1/CD74/HSPA1B	31
GO:0033683	BP	GO:0033683	nucleotide-excision repair, DNA incision	14/2625	39/18670	0.000538959	0.00456284	0.00354637	POLD4/ERCC1/GTF2H5/UBA52/UBB/UBC/RPS27A/NTHL1/RBX1/RPA3/POLD2/RFC1/PARP1/PCNA	14
GO:0072524	BP	GO:0072524	pyridine-containing compound metabolic process	14/2625	39/18670	0.000538959	0.00456284	0.00354637	NNMT/NAMPT/QPRT/IDH2/ASPDH/HAAO/PSAT1/AOX1/KMO/NAPRT/NADK2/ACMSD/PARP9/AFMID	14
GO:0019320	BP	GO:0019320	hexose catabolic process	18/2625	57/18670	0.000562981	0.00473991	0.003684	ALDH1A1/PGM2/GALM/PGM1/GLYCTK/ALDOB/KHK/ALDOC/GLB1/GALT/GAPDH/PGAM1/PGK1/TPI1/GALE/BAD/GPI/ENO1	18
GO:0042743	BP	GO:0042743	hydrogen peroxide metabolic process	18/2625	57/18670	0.000562981	0.00473991	0.003684	PRDX3/PRDX6/PRDX4/PINK1/PRDX2/HP/NNT/CAT/SOD1/GPX3/GPX1/PRDX1/PRDX5/MAOB/EGFR/PARK7/STAT3/RAC1	18
GO:0061178	BP	GO:0061178	regulation of insulin secretion involved in cellular response to glucose stimulus	18/2625	57/18670	0.000562981	0.00473991	0.003684	GPLD1/HMGCR/SYBU/TRPM4/ENY2/MPC2/SRI/LRP1/DYNLL1/PHPT1/NDUFAF2/KIF5B/RAC1/NR1H4/JAGN1/BAD/STX4/HMGN3	18
GO:1901799	BP	GO:1901799	negative regulation of proteasomal protein catabolic process	18/2625	57/18670	0.000562981	0.00473991	0.003684	CAMLG/SDCBP/PSMF1/DDRGK1/OS9/ERLEC1/ALAD/UBXN1/GABARAPL2/FHIT/RPL11/PARK7/DERL2/SVIP/UCHL5/USP14/HSP90AB1/BAG6	18
GO:0046434	BP	GO:0046434	organophosphate catabolic process	33/2625	132/18670	0.000572564	0.0048075	0.00373653	ANGPTL3/APOC2/ACAT1/ASPDH/GDA/LIPC/LDLR/SMPDL3A/XDH/PON1/PGM2/NUDT7/PRDX6/PTEN/HINT1/APOC1/APOA2/IDH1/PLA2G4C/VCP/DNPH1/GPX1/SMPD1/ENPP1/NUDT5/HDDC3/NUDT9/NTHL1/MBD4/NUDT16/SCARB1/SMUG1/DUT	33
GO:0051169	BP	GO:0051169	nuclear transport	71/2625	346/18670	0.000572584	0.0048075	0.00373653	HTATIP2/LMNA/HSPA9/CHP1/AGT/EIF5A/CALR/PRKACA/ENY2/NFKBIA/CDH1/NPM1/UHMK1/TXN/SNRPE/YWHAE/IFI27/SNRPD2/RPL23/RPS15/ZNF593/PIK3R1/SNRPG/SRSF2/PPM1A/PARK7/HHEX/ANP32A/EIF6/IPO7/ANP32B/AKAP13/U2AF1L4/STAT3/EIF4E/NMD3/HNRNPA1/HNRNPA2B1/PHB2/XPO1/BANF1/SRSF5/GEMIN6/SRRM1/FBXO22/RPAIN/RAN/RSRC1/SNRPD1/RBM8A/MAGOHB/SNRPD3/ZC3H11A/SNRPB/SRSF3/TXNIP/NEMF/AHCYL1/SP100/PTTG1IP/SRSF11/TPR/SRSF6/SEC13/NUTF2/D…	71
GO:0072525	BP	GO:0072525	pyridine-containing compound biosynthetic process	13/2625	35/18670	0.000580096	0.00486388	0.00378035	NNMT/NAMPT/QPRT/IDH2/ASPDH/HAAO/PSAT1/KMO/NAPRT/NADK2/ACMSD/PARP9/AFMID	13
GO:0070542	BP	GO:0070542	response to fatty acid	24/2625	86/18670	0.000587079	0.00488934	0.00380014	SCD/CPS1/ASS1/ACSL1/DGAT2/LDLR/PPARGC1A/APOB/CLDN1/PON1/INSIG2/IRS1/CAT/ALAD/NME1/HMGCL/AKR1C3/AKR1C2/YY1/NR1H4/PRKAA1/BAD/XRCC5/PDK4	24
GO:0006541	BP	GO:0006541	glutamine metabolic process	10/2625	23/18670	0.000587138	0.00488934	0.00380014	CPS1/GLUL/GLUD1/GLYATL1/ALDH5A1/GLS2/NIT2/GFPT1/NR1H4/PHGDH	10
GO:0009226	BP	GO:0009226	nucleotide-sugar biosynthetic process	10/2625	23/18670	0.000587138	0.00488934	0.00380014	UAP1/GNPNAT1/UGP2/SLC35D1/NANS/UXS1/GFPT1/TSTA3/UGDH/PMM1	10
GO:0009310	BP	GO:0009310	amine catabolic process	10/2625	23/18670	0.000587138	0.00488934	0.00380014	TDO2/HAAO/KMO/SAT2/ALDH7A1/SAT1/HNMT/BHMT/ACMSD/AFMID	10
GO:0032799	BP	GO:0032799	low-density lipoprotein receptor particle metabolic process	10/2625	23/18670	0.000587138	0.00488934	0.00380014	APOE/CLTA/FURIN/AP2S1/CNPY2/HNRNPK/CLTC/AP2B1/ANXA2/AP2M1	10
GO:0032374	BP	GO:0032374	regulation of cholesterol transport	19/2625	62/18670	0.000608823	0.00506302	0.00393513	APOC2/APOA5/PON1/APOE/ABCB4/NFKBIA/SCP2/APOC1/APOA2/APOA1/ABCG8/APOC3/NR1H2/LRP1/LAMTOR1/NR1H3/ANXA2/ABCA1/TSPO	19
GO:0050820	BP	GO:0050820	positive regulation of coagulation	11/2625	27/18670	0.000614366	0.00509523	0.00396016	HRG/SERPINF2/PLG/CPB2/F12/F7/F2/PRDX2/APOH/NFE2L2/ANO6	11
GO:0070199	BP	GO:0070199	establishment of protein localization to chromosome	11/2625	27/18670	0.000614366	0.00509523	0.00396016	RUVBL2/CCT7/CCT3/PIH1D1/CCT8/TERF1/CCT4/CCT2/TCP1/CCT5/CCT6A	11
GO:0035307	BP	GO:0035307	positive regulation of protein dephosphorylation	15/2625	44/18670	0.000649443	0.00537462	0.00417732	PPP2R5A/PINK1/ITGA1/PIN1/SMPD1/CALM2/VRK3/CALM1/CAMTA1/GBA/PPP1R7/HSP90AB1/CALM3/PTBP1/PPP1R15A	15
GO:0010823	BP	GO:0010823	negative regulation of mitochondrion organization	17/2625	53/18670	0.000649815	0.00537462	0.00417732	HIGD1A/PPARGC1A/LMNA/BNIP3/FXN/PRELID1/PINK1/ACAA2/CLU/GPX1/TMEM14A/FNIP1/SLC25A5/BCL2L1/LMAN1/ARRB2/TSPO	17
GO:1903828	BP	GO:1903828	negative regulation of cellular protein localization	29/2625	112/18670	0.000655244	0.00541219	0.00420652	INSIG1/PPP2R5A/CHP1/TMEM59/OS9/ARF6/LYPLA1/ERLEC1/TXN/LEPROTL1/NEDD4L/DNAJA1/COMMD1/LEPROT/PARK7/DERL2/CLTC/SVIP/TMEM98/TERF1/TP53INP2/BCL2L1/LMAN1/UBXN2B/GBP1/NSFL1C/AP2M1/SP100/VPS35	29
GO:0009267	BP	GO:0009267	cellular response to starvation	36/2625	149/18670	0.000659502	0.00544	0.00422813	PCK1/HSPA5/XBP1/GLUL/LAMP2/SLC38A2/HIGD1A/SLC38A3/CPEB4/MAP1LC3A/GABARAPL1/RRAGA/MAP1LC3B/WDR45/RNF152/ALB/FNIP1/JUN/HSPA8/GABARAPL2/NFE2L2/AKR1C3/DNAJC15/GABARAP/ATF4/SH3GLB1/DAP/HNRNPA1/GBA/FOXA3/ATF3/FBXO22/PRKAA1/KLF10/PDK4/CDKN1A	36
GO:0034764	BP	GO:0034764	positive regulation of transmembrane transport	46/2625	204/18670	0.00067103	0.00552341	0.00429296	RGN/INSR/IRS2/RELN/F2/ATP1B1/GSTO1/CHP1/C3/AGT/GPC3/KLF15/IRS1/PINK1/CHCHD10/OSBPL8/SLC9A3R1/AZIN1/CA2/ABCB1/COX17/CALM2/ARL6IP1/PIK3R1/ADIPOR2/NFE2L2/SUMO1/GLRX/PARK7/ANO6/CNKSR3/CTSS/SRI/CALM1/BAX/AKT2/KIF5B/RAP1A/WNK1/ARF1/PDZK1/CALM3/TCAF1/ACTN4/ARPP19/AKAP9	46
GO:0032024	BP	GO:0032024	positive regulation of insulin secretion	21/2625	72/18670	0.000671424	0.00552341	0.00429296	GLUL/SERP1/GLUD1/IRS2/GPLD1/ABAT/SYBU/TRPM4/NR0B2/RBP4/MPC2/TM7SF3/SRI/LRP1/DYNLL1/PHPT1/KIF5B/RAC1/NR1H4/BAD/STX4	21
GO:0006086	BP	GO:0006086	acetyl-CoA biosynthetic process from pyruvate	8/2625	16/18670	0.000676187	0.00552533	0.00429445	MPC1/MPC2/DLAT/PDHB/DLD/PDHA1/GSTZ1/PDK4	8
GO:0010875	BP	GO:0010875	positive regulation of cholesterol efflux	8/2625	16/18670	0.000676187	0.00552533	0.00429445	PON1/APOE/NFKBIA/APOA1/NR1H2/LRP1/NR1H3/ABCA1	8
GO:0018904	BP	GO:0018904	ether metabolic process	8/2625	16/18670	0.000676187	0.00552533	0.00429445	TMEM86B/EPHX1/AGMO/TXN/DHRS7B/TXN2/EPHX2/FASN	8
GO:0070863	BP	GO:0070863	positive regulation of protein exit from endoplasmic reticulum	8/2625	16/18670	0.000676187	0.00552533	0.00429445	CD81/SAR1B/SEC16B/TMEM30A/SAR1A/SEC16A/BCAP31/SORL1	8
GO:1903541	BP	GO:1903541	regulation of exosomal secretion	8/2625	16/18670	0.000676187	0.00552533	0.00429445	SDC1/SDCBP/SDC4/CHMP2A/SNF8/RAB7A/TSG101/PDCD6IP	8
GO:0070997	BP	GO:0070997	neuron death	71/2625	348/18670	0.000677089	0.00552533	0.00429445	HSPA5/NAMPT/DHCR24/CEBPB/CPEB4/FBXO7/KMO/PPARGC1A/NQO2/AKT1S1/SERPINF1/APOE/BNIP3/CHP1/CTSZ/FIS1/FOS/SOD2/PINK1/ITGA1/FAM162A/CLN3/CLU/BTG2/HYOU1/SOD1/PIN1/MCL1/UBB/HSF1/OXR1/EIF4G1/JUN/AIMP2/EGR1/APP/AIFM1/PARK7/GCLM/SIGMAR1/AP2B1/GRN/PSMC1/BAX/GAPDH/ATF4/CTNNB1/STAT3/LRP1/GCLC/GBA/BCL2L1/ERBB3/RHOA/HSP90AB1/ARRB2/AKT2/NCSTN/ROCK1/SET/NONO/NAE1/SORL1/BAD/MDK/ILK/PARP1/VPS35/DDIT3/NUPR1/PIGT	71
GO:0043401	BP	GO:0043401	steroid hormone mediated signaling pathway	42/2625	182/18670	0.000686331	0.00559328	0.00434726	NR1I3/PGRMC2/RORA/PPARGC1A/NCOA4/NR0B2/ABHD2/DDRGK1/CALR/PLPP1/AR/RXRA/NR1H2/DNAJA1/RWDD1/HNF4A/PARK7/NR5A2/ESRRA/PHB/AKAP13/NR2F6/FOXP1/CTNNB1/PHB2/CRY2/FKBP4/RHOA/RARA/ARRB2/NR1H3/DDX5/NR1H4/DDX17/UFL1/RAN/CNOT2/TAF7/UFM1/GPAM/PARP1/WBP2	42
GO:0051702	BP	GO:0051702	interaction with symbiont	22/2625	77/18670	0.000689613	0.00561253	0.00436222	APCS/PLG/ARG1/HPN/MBL2/F2/APOE/TUSC2/VAPA/FN1/NUCKS1/IFI27/GPX1/PSMC3/PPIB/FMR1/JUN/STOM/GAPDH/CFL1/ANXA2/HSPD1	22
GO:0045833	BP	GO:0045833	negative regulation of lipid metabolic process	25/2625	92/18670	0.000702624	0.00570321	0.00443271	INSIG1/APOC2/CEACAM1/DGAT2/PLIN5/GPLD1/PDE3B/ACADVL/PPP2R5A/INSIG2/APOE/ORMDL3/CYP7A1/ORMDL2/PROX1/APOC1/APOA2/SOD1/ERLIN2/APOC3/AKR1C3/NR1H4/ATP1A1/SORL1/PRKAA1	25
GO:2000117	BP	GO:2000117	negative regulation of cysteine-type endopeptidase activity	25/2625	92/18670	0.000702624	0.00570321	0.00443271	DHCR24/POR/PRDX3/HERPUD1/IFI6/SIAH2/BIRC2/FABP1/YWHAE/GPX1/PRDX5/FNIP1/ARL6IP1/LAMTOR5/PIH1D1/PARK7/DDX3X/USP47/CAST/BCL2L12/ARRB2/BIRC3/IGBP1/DNAJB6/VEGFA	25
GO:0046942	BP	GO:0046942	carboxylic acid transport	68/2625	331/18670	0.00071542	0.00579937	0.00450744	PLA2G2A/ARG1/SLC27A5/SLC38A4/AQP9/ACSL1/SLC38A2/PSAP/SLCO1B1/MIF/SLC38A3/CYP4F2/ACSL4/CEACAM1/IRS2/SLC7A2/ABAT/CYP4A11/KMO/SLC25A18/SLC10A1/PLA2G12B/SLC27A2/SLC51A/PLA2G12A/SLC27A3/SLC13A5/APOE/MPC1/STARD10/ACSL3/SLC6A1/AGT/AKR1C1/ABCB4/SLC22A9/SLC38A9/GLS2/AGXT/SLC35D1/AKR1C4/GOT2/SLC9A3R1/RXRA/FABP1/CLN3/SLC43A1/MPC2/ABCD3/ARL6IP1/CLN8/SLC25A1/SLCO2B1/NCOA2/SLC17A5/SLC3A2/PLIN2/AKT2/SLC25A13/MF…	68
GO:0042026	BP	GO:0042026	protein refolding	14/2625	40/18670	0.000722964	0.00585275	0.00454893	HSPA5/HSPA9/PPIC/PPIB/B2M/HSPA8/ST13/DNAJA2/HSP90AA1/SNRNP70/PPIA/FKBP1A/HSPD1/HSPA1B	14
GO:0006913	BP	GO:0006913	nucleocytoplasmic transport	70/2625	343/18670	0.000729439	0.00589735	0.00458359	HTATIP2/LMNA/HSPA9/CHP1/AGT/EIF5A/CALR/PRKACA/ENY2/NFKBIA/CDH1/NPM1/UHMK1/TXN/SNRPE/YWHAE/IFI27/SNRPD2/RPL23/RPS15/ZNF593/PIK3R1/SNRPG/SRSF2/PPM1A/PARK7/HHEX/ANP32A/EIF6/IPO7/ANP32B/AKAP13/U2AF1L4/STAT3/EIF4E/NMD3/HNRNPA1/HNRNPA2B1/PHB2/XPO1/SRSF5/GEMIN6/SRRM1/FBXO22/RPAIN/RAN/RSRC1/SNRPD1/RBM8A/MAGOHB/SNRPD3/ZC3H11A/SNRPB/SRSF3/TXNIP/NEMF/AHCYL1/SP100/PTTG1IP/SRSF11/TPR/SRSF6/SEC13/NUTF2/DDX39A/…	70
GO:0032371	BP	GO:0032371	regulation of sterol transport	19/2625	63/18670	0.000758365	0.0061231	0.00475905	APOC2/APOA5/PON1/APOE/ABCB4/NFKBIA/SCP2/APOC1/APOA2/APOA1/ABCG8/APOC3/NR1H2/LRP1/LAMTOR1/NR1H3/ANXA2/ABCA1/TSPO	19
GO:0007006	BP	GO:0007006	mitochondrial membrane organization	33/2625	134/18670	0.000760079	0.00612883	0.00476351	ALKBH7/BNIP3/NDUFA13/PINK1/OXA1L/CHCHD10/ACAA2/TIMM13/TIMM10/ROMO1/PDCD5/YWHAE/TMEM14A/NMT1/TIMM50/HSPA4/CLN8/SLC25A5/TOMM20/DYNLT1/BAX/TOMM22/UQCC3/STAT3/SAMM50/HSP90AA1/BCL2L1/YWHAZ/BLOC1S2/YWHAB/CALM3/YWHAQ/BAD	33
GO:1903317	BP	GO:1903317	regulation of protein maturation	20/2625	68/18670	0.000794393	0.00639706	0.00497199	SERPINF2/HPN/CPB2/TFR2/F12/CTSZ/TMEM59/PRKACA/TIMM17A/BIRC2/MYH9/KLKB1/TMEM98/PLGRKT/CAST/BCL2L12/BIRC3/ANXA2/ANGPTL8/ENO1	20
GO:0033617	BP	GO:0033617	mitochondrial cytochrome c oxidase assembly	9/2625	20/18670	0.000818194	0.00658005	0.00511421	PET100/SURF1/OXA1L/COX17/COA3/COX14/COX20/SCO2/COA4	9
GO:0048863	BP	GO:0048863	stem cell differentiation	55/2625	257/18670	0.000824062	0.00661852	0.00514411	A2M/HSPA9/PSMF1/OCIAD1/SEMA4G/PSMC4/FN1/ZNF281/PSMB6/PSMD8/PSMB5/PSMA2/PSME2/PSMB7/RDH10/PSMC6/PSMB1/PSMA4/PSMD7/PSMC3/BCHE/PSMB3/PSMC2/PSMB2/PSME1/PSMA3/NFE2L2/PSMA1/PSMA7/PSMA5/PSMB4/HNRNPU/PSMC1/PDCD6/PSMD1/PSMD4/PSMD11/N4BP2L2/STAT3/PSMC5/PSMD2/PSMD6/CFL1/ANXA6/PSMD3/PSMD13/YTHDF2/LRP6/PSMB8/ZFP36L2/HES1/PSMD12/XRCC5/PSMD14/PSMB9	55
GO:0036473	BP	GO:0036473	cell death in response to oxidative stress	25/2625	93/18670	0.000834649	0.00666663	0.0051815	PSAP/FBXO7/VNN1/SOD2/PINK1/TRAP1/PAWR/TXN/P4HB/SOD1/MCL1/GPX1/OXR1/NFE2L2/PARK7/SIGMAR1/HSPB1/UBQLN1/ATF4/CTNNB1/MET/ZNF622/ARL6IP5/NONO/PARP1	25
GO:1900407	BP	GO:1900407	regulation of cellular response to oxidative stress	24/2625	88/18670	0.000841309	0.00666663	0.0051815	RGN/PSAP/FBXO7/GCH1/VNN1/SOD2/PINK1/TRAP1/PAWR/TXN/P4HB/SOD1/MCL1/GPX1/OXR1/NFE2L2/PARK7/HSPB1/UBQLN1/ATF4/CTNNB1/MET/NONO/PARP1	24
GO:0015849	BP	GO:0015849	organic acid transport	68/2625	333/18670	0.000846648	0.00666663	0.0051815	PLA2G2A/ARG1/SLC27A5/SLC38A4/AQP9/ACSL1/SLC38A2/PSAP/SLCO1B1/MIF/SLC38A3/CYP4F2/ACSL4/CEACAM1/IRS2/SLC7A2/ABAT/CYP4A11/KMO/SLC25A18/SLC10A1/PLA2G12B/SLC27A2/SLC51A/PLA2G12A/SLC27A3/SLC13A5/APOE/MPC1/STARD10/ACSL3/SLC6A1/AGT/AKR1C1/ABCB4/SLC22A9/SLC38A9/GLS2/AGXT/SLC35D1/AKR1C4/GOT2/SLC9A3R1/RXRA/FABP1/CLN3/SLC43A1/MPC2/ABCD3/ARL6IP1/CLN8/SLC25A1/SLCO2B1/NCOA2/SLC17A5/SLC3A2/PLIN2/AKT2/SLC25A13/MF…	68
GO:0000054	BP	GO:0000054	ribosomal subunit export from nucleus	7/2625	13/18670	0.000847677	0.00666663	0.0051815	NPM1/RPS15/ZNF593/EIF6/NMD3/XPO1/RAN	7
GO:0006707	BP	GO:0006707	cholesterol catabolic process	7/2625	13/18670	0.000847677	0.00666663	0.0051815	CYP27A1/APOE/CYP7A1/AKR1D1/SNX17/SCARB1/HSD3B7	7
GO:0016127	BP	GO:0016127	sterol catabolic process	7/2625	13/18670	0.000847677	0.00666663	0.0051815	CYP27A1/APOE/CYP7A1/AKR1D1/SNX17/SCARB1/HSD3B7	7
GO:0019627	BP	GO:0019627	urea metabolic process	7/2625	13/18670	0.000847677	0.00666663	0.0051815	ARG1/CPS1/CYP2C9/ASL/ASS1/OTC/NR1H4	7
GO:0032488	BP	GO:0032488	Cdc42 protein signal transduction	7/2625	13/18670	0.000847677	0.00666663	0.0051815	RHOU/APOE/APOA1/APOC3/CDC42/SHTN1/ABCA1	7
GO:0033750	BP	GO:0033750	ribosome localization	7/2625	13/18670	0.000847677	0.00666663	0.0051815	NPM1/RPS15/ZNF593/EIF6/NMD3/XPO1/RAN	7
GO:0034374	BP	GO:0034374	low-density lipoprotein particle remodeling	7/2625	13/18670	0.000847677	0.00666663	0.0051815	PLA2G2A/LIPC/AGTR1/APOB/APOE/AGT/APOA2	7
GO:0036109	BP	GO:0036109	alpha-linolenic acid metabolic process	7/2625	13/18670	0.000847677	0.00666663	0.0051815	ACSL1/ACAA1/HSD17B4/ELOVL5/ACOX1/SCP2/ACOT8	7
GO:0043248	BP	GO:0043248	proteasome assembly	7/2625	13/18670	0.000847677	0.00666663	0.0051815	POMP/ADRM1/PSMG2/PSMD4/PSMD11/PSMD13/PSMG1	7
GO:0044275	BP	GO:0044275	cellular carbohydrate catabolic process	15/2625	45/18670	0.000848983	0.00666663	0.0051815	G6PC/SORD/GK/PGM2/PGM1/SCARB2/PYGL/CALM1/PPP1CA/PGAM1/RB1CC1/GUSB/PPP1CB/TPI1/ENOSF1	15
GO:0006739	BP	GO:0006739	NADP metabolic process	12/2625	32/18670	0.000849711	0.00666663	0.0051815	IDH2/ASPDH/PGLS/RBKS/PGM2/NADK2/NNT/DCXR/IDH1/TALDO1/PGAM1/TKT	12
GO:0008210	BP	GO:0008210	estrogen metabolic process	12/2625	32/18670	0.000849711	0.00666663	0.0051815	CYP2C9/HSD17B11/CYP2C8/CYP2D6/HSD17B2/HSD17B4/HSD17B12/SULT1A1/CYP3A5/HSD17B7/TIPARP/HSD17B8	12
GO:0019359	BP	GO:0019359	nicotinamide nucleotide biosynthetic process	12/2625	32/18670	0.000849711	0.00666663	0.0051815	NNMT/NAMPT/QPRT/IDH2/ASPDH/HAAO/KMO/NAPRT/NADK2/ACMSD/PARP9/AFMID	12
GO:0019363	BP	GO:0019363	pyridine nucleotide biosynthetic process	12/2625	32/18670	0.000849711	0.00666663	0.0051815	NNMT/NAMPT/QPRT/IDH2/ASPDH/HAAO/KMO/NAPRT/NADK2/ACMSD/PARP9/AFMID	12
GO:0042311	BP	GO:0042311	vasodilation	12/2625	32/18670	0.000849711	0.00666663	0.0051815	CPS1/GCH1/APOE/AGT/KNG1/SOD2/ITGA1/SOD1/GPX1/MKKS/PLOD3/RGS2	12
GO:0008535	BP	GO:0008535	respiratory chain complex IV assembly	10/2625	24/18670	0.000880506	0.00689053	0.00535552	PET100/SURF1/OXA1L/COX17/COA3/COX14/COX20/COA6/SCO2/COA4	10
GO:0010288	BP	GO:0010288	response to lead ion	10/2625	24/18670	0.000880506	0.00689053	0.00535552	MAP1LC3A/CLDN1/SLC6A1/PPP2CA/CAT/QDPR/ALAD/APP/PPP2CB/PPP1CA	10
GO:0008209	BP	GO:0008209	androgen metabolic process	11/2625	28/18670	0.000884333	0.00689396	0.00535819	HSD17B11/HSD17B4/PPARGC1A/HSD17B6/AKR1C4/AKR1D1/TIPARP/UGT2B7/HSD17B8/SCARB1/ADM	11
GO:0033598	BP	GO:0033598	mammary gland epithelial cell proliferation	11/2625	28/18670	0.000884333	0.00689396	0.00535819	RTN4/CEBPB/MST1/ROBO1/ID2/GPX1/BAX/STAT6/RREB1/PHB2/CCND1	11
GO:0050686	BP	GO:0050686	negative regulation of mRNA processing	11/2625	28/18670	0.000884333	0.00689396	0.00535819	RBM42/SAP18/CTR9/C1QBP/HNRNPK/HNRNPA2B1/SUPT5H/PTBP1/SRSF6/SRSF10/SRSF7	11
GO:0002224	BP	GO:0002224	toll-like receptor signaling pathway	35/2625	146/18670	0.000903176	0.00703187	0.00546538	LBP/RTN4/GRAMD4/CTSB/APOB/CTSL/LGR4/FGA/CD14/IRF7/UBE2D2/UBE2D3/NFKBIA/HSP90B1/FGB/PIK3AP1/BIRC2/FGG/PJA2/UBA52/UBB/UBC/RPS27A/CTSS/UBQLN1/TNIP1/ARRB2/BIRC3/NR1H3/HMGB1/IRF3/NR1H4/HSPD1/CNPY3/IRF1	35
GO:0051099	BP	GO:0051099	positive regulation of binding	41/2625	179/18670	0.000922861	0.00717598	0.00557738	PON1/APOE/EIF3E/PPP2CA/DDRGK1/DERL1/ARF6/SYAP1/TXN/VTN/PIN1/FMR1/HSF1/NME1/EIF4G1/B2M/APP/RPL11/EDF1/PPP2CB/PARK7/CEBPG/CTNNB1/AMFR/NMD3/LRP1/MET/RARA/HSP90AB1/FKBP1A/EIF3D/HMGB1/ANXA2/CALM3/RAN/PARP9/DPH3/HES1/CRBN/PARP1/S100A10	41
GO:0035773	BP	GO:0035773	insulin secretion involved in cellular response to glucose stimulus	19/2625	64/18670	0.000938402	0.00728754	0.00566409	GPLD1/HMGCR/SYBU/TRPM4/ENY2/MPC2/SRI/LRP1/DYNLL1/PHPT1/NDUFAF2/KIF5B/RAC1/NR1H4/RAB11B/JAGN1/BAD/STX4/HMGN3	19
GO:0051236	BP	GO:0051236	establishment of RNA localization	44/2625	196/18670	0.000954405	0.0074024	0.00575336	TST/ZFP36/EIF5A/ENY2/ZFP36L1/NPM1/CETN2/FMR1/HSF1/RPS15/ZNF593/QKI/TOMM20/SRSF2/HHEX/HNRNPU/EIF6/TERF1/U2AF1L4/EIF4E/NMD3/HNRNPA1/HNRNPA2B1/XPO1/SRSF5/G3BP2/SRRM1/RAN/RBM8A/MAGOHB/MRPL18/ZC3H11A/SRSF3/SRSF11/TPR/SRSF6/SEC13/HNRNPA3/NUTF2/DDX39A/THOC7/MAGOH/UPF2/SRSF7	44
GO:0006458	BP	GO:0006458	'de novo' protein folding	14/2625	41/18670	0.000957359	0.00740649	0.00575654	HSPA5/HSPA9/ENTPD5/ERO1A/HSPA8/ST13/HSPE1/PTGES3/CCT2/FKBP1A/CD74/HSPD1/DNAJB1/HSPA1B	14
GO:0050434	BP	GO:0050434	positive regulation of viral transcription	14/2625	41/18670	0.000957359	0.00740649	0.00575654	HPN/POLR2K/POLR2F/POLR2I/NUCKS1/POLR2L/JUN/POLR2E/POLR2J/SUPT5H/POLR2G/SUPT4H1/POLR2H/POLR2C	14
GO:0006570	BP	GO:0006570	tyrosine metabolic process	6/2625	10/18670	0.000969154	0.0074318	0.00577622	HPD/TAT/HGD/PAH/FAH/GSTZ1	6
GO:0034447	BP	GO:0034447	very-low-density lipoprotein particle clearance	6/2625	10/18670	0.000969154	0.0074318	0.00577622	APOC2/APOB/APOE/LRPAP1/APOC1/APOC3	6
GO:0036500	BP	GO:0036500	ATF6-mediated unfolded protein response	6/2625	10/18670	0.000969154	0.0074318	0.00577622	HSPA5/XBP1/ATF6/CALR/HSP90B1/DDIT3	6
GO:0043653	BP	GO:0043653	mitochondrial fragmentation involved in apoptotic process	6/2625	10/18670	0.000969154	0.0074318	0.00577622	BNIP3/FIS1/BAX/MFF/ATG3/VPS35	6
GO:0051409	BP	GO:0051409	response to nitrosative stress	6/2625	10/18670	0.000969154	0.0074318	0.00577622	ADH5/DNAJA1/PARK7/GCLM/GCLC/DDIT3	6
GO:0051918	BP	GO:0051918	negative regulation of fibrinolysis	6/2625	10/18670	0.000969154	0.0074318	0.00577622	HRG/SERPINF2/PLG/CPB2/F2/APOH	6
GO:0061635	BP	GO:0061635	regulation of protein complex stability	6/2625	10/18670	0.000969154	0.0074318	0.00577622	SQSTM1/TAPBP/SCOC/NCLN/HSPA8/SNF8	6
GO:0009185	BP	GO:0009185	ribonucleoside diphosphate metabolic process	33/2625	136/18670	0.000999495	0.00765485	0.00594958	INSR/PPARGC1A/GUK1/FBP1/PGM1/ENTPD5/ALDOB/ALDOC/AK3/APP/NUDT5/NUDT9/LDHA/EIF6/DHTKD1/GAPDH/PGAM1/STAT3/TJP2/NUDT16/PGK1/ZBTB20/TPI1/AK2/MLXIPL/PRKAA1/BAD/AK1/TPR/SEC13/GPI/NUPR1/ENO1	33
GO:1903312	BP	GO:1903312	negative regulation of mRNA metabolic process	22/2625	79/18670	0.00100587	0.00769401	0.00598001	TOB1/ZFP36/RBM42/HNRNPA0/YBX1/PABPC1/FMR1/SAP18/CTR9/C1QBP/CIRBP/HNRNPK/HNRNPU/HNRNPC/HNRNPA2B1/SUPT5H/THRAP3/PTBP1/SRSF6/SRSF10/SYNCRIP/SRSF7	22
GO:0071236	BP	GO:0071236	cellular response to antibiotic	35/2625	147/18670	0.00102807	0.00785397	0.00610434	HSPA5/ARG1/RHOB/TP53INP1/PSAP/MAP1LC3A/FDX1/BNIP3/FXN/ITPR2/PINK1/TRAP1/FABP1/CLU/PAWR/PTEN/TXN/HSF1/RPL23/EGR1/RPS3/NFE2L2/AIFM1/PARK7/SIGMAR1/AHR/ACTR2/STAT6/HNRNPA1/MET/ZNF277/APEX1/JAGN1/PRKAA1/PCNA	35
GO:0090276	BP	GO:0090276	regulation of peptide hormone secretion	46/2625	208/18670	0.00103582	0.00790329	0.00614267	GLUL/SLC2A2/TFR2/SERP1/GLUD1/IRS2/GPLD1/HADH/ABAT/HMGCR/ITPR1/ICA1/SYBU/TRPM4/NR0B2/FGA/IRS1/ITPR2/ENY2/FGB/FGG/SLC25A6/RBP4/MPC2/SLC25A4/SLC25A5/TM7SF3/EGFR/HNF4A/AIMP1/SRI/KISS1/LRP1/DYNLL1/PHPT1/NDUFAF2/UQCC2/KIF5B/RAP1A/RAC1/NR1H4/ENSA/JAGN1/BAD/STX4/HMGN3	46
GO:1901998	BP	GO:1901998	toxin transport	13/2625	37/18670	0.0010658	0.00811146	0.00630447	HSPA5/BNIP3/DNAJA1/CCT7/CCT3/CCT8/COPZ1/CCT4/CCT2/TCP1/COPB2/LRP6/CCT5	13
GO:1904358	BP	GO:1904358	positive regulation of telomere maintenance via telomere lengthening	13/2625	37/18670	0.0010658	0.00811146	0.00630447	CCT7/CCT3/CCT8/PNKP/CCT4/CCT2/CTNNB1/HNRNPA1/HNRNPA2B1/TCP1/CCT5/XRCC5/CCT6A	13
GO:1903320	BP	GO:1903320	regulation of protein modification by small protein conjugation or removal	50/2625	231/18670	0.00106709	0.00811146	0.00630447	HSPA5/NDFIP1/CAMLG/VPS28/CHP1/RPS2/HERPUD1/DERL1/PINK1/SIAH2/BIRC2/ISG15/PTEN/RAB1A/HMG20B/VCP/PIN1/UBB/RPL23/UBXN1/AIMP2/HSPBP1/EGR1/CTR9/RPL11/UBE2L3/RPS3/DNAJA1/COMMD1/RPL5/PARK7/RPS7/TOLLIP/PDCD6/UBQLN1/DCUN1D1/CTNNB1/HSP90AA1/TNIP1/GCLC/CDK5RAP3/HSP90AB1/ARRB2/FKBP1A/BIRC3/FBXO2/UFL1/PTTG1IP/TSPO/HSPA1B	50
GO:0034404	BP	GO:0034404	nucleobase-containing small molecule biosynthetic process	27/2625	105/18670	0.00110587	0.00837886	0.0065123	ACAT1/ASPDH/GDA/SMPDL3A/GUK1/NME4/XDH/NUDT7/APRT/HINT1/VCP/DNPH1/GPX1/NME1/ENPP1/ADK/NUDT5/HDDC3/NUDT9/NTHL1/IMPDH2/DHODH/MBD4/NUDT16/SMUG1/DUT/NME3	27
GO:0032507	BP	GO:0032507	maintenance of protein location in cell	18/2625	60/18670	0.00110638	0.00837886	0.0065123	INSIG1/HSPA5/GPAA1/KDELR2/OS9/PINK1/TXN/SKP1/GOLPH3/PARK7/SUN2/KDELR1/HNRNPU/SRGN/RER1/SORL1/SP100/TSPO	18
GO:0046128	BP	GO:0046128	purine ribonucleoside metabolic process	18/2625	60/18670	0.00110638	0.00837886	0.0065123	GNMT/GUK1/GAMT/NME4/APRT/AK3/NME1/ADK/HDDC3/IMPDH2/TJP2/DGUOK/RHOA/GNAI3/AHCY/PEMT/RAN/NME3	18
GO:0006740	BP	GO:0006740	NADPH regeneration	8/2625	17/18670	0.00112043	0.00845375	0.00657051	PGLS/RBKS/PGM2/NNT/IDH1/TALDO1/PGAM1/TKT	8
GO:0033599	BP	GO:0033599	regulation of mammary gland epithelial cell proliferation	8/2625	17/18670	0.00112043	0.00845375	0.00657051	RTN4/MST1/ROBO1/GPX1/BAX/RREB1/PHB2/CCND1	8
GO:0043649	BP	GO:0043649	dicarboxylic acid catabolic process	8/2625	17/18670	0.00112043	0.00845375	0.00657051	GOT1/GLUL/QPRT/GLUD1/ALDH1L1/GOT2/MTHFS/ACOT8	8
GO:1990778	BP	GO:1990778	protein localization to cell periphery	65/2625	319/18670	0.00115105	0.00867318	0.00674106	RAMP1/SPTBN1/RDX/CD81/F11R/TNFRSF1A/ATP1B1/PPP2R5A/SQSTM1/EMP2/ACSL3/VAMP5/TMED2/TMEM59/VAMP8/AR/ARF6/CDH1/SLC9A3R1/CIB1/ITGB1/LYPLA1/SEC23A/KRT18/LIN7A/GOLPH3/BSG/EFR3A/PIK3R1/EGFR/RAB11A/RAB10/RAB8A/SEC16A/RAB3B/ACTB/CRB3/GPC6/CDH2/CLTC/ADAM10/GOLGA7/RER1/RAB13/LRP1/BCL2L1/AKT2/KIF5B/RAP1A/GBP1/ARL3/ANXA2/OPTN/ROCK1/MACF1/LRP6/STX8/VTI1B/AP2M1/STX4/VAMP2/VPS35/PDZD11/S100A10/GOLGA4	65
GO:0006352	BP	GO:0006352	DNA-templated transcription, initiation	53/2625	249/18670	0.00115235	0.00867318	0.00674106	NR1I3/RORA/TAF13/PPARGC1A/GTF2E2/NR0B2/PSMC4/SMARCA5/AR/GTF2H5/POLR2K/RXRA/POLR2F/PTEN/POLR2I/PSMC6/PSMC3/MED31/POLR2L/JUN/PSMC2/NR1H2/HNF4A/PIH1D1/NR5A2/ESRRA/POLR2E/BAX/CAND1/NR2F6/CCNC/CTNNB1/PSMC5/SUB1/GTF2A2/POLR2J/RARA/NR1H3/HMGB1/POLR2G/THRAP3/NR1H4/POLR2H/CCND1/BCLAF1/TAF7/NRBP1/POLR2C/MED8/TAF1D/MAZ/GTF2I/CDKN1A	53
GO:1903076	BP	GO:1903076	regulation of protein localization to plasma membrane	25/2625	95/18670	0.00116444	0.00873381	0.00678818	SPTBN1/PPP2R5A/SQSTM1/ACSL3/TMEM59/VAMP8/AR/ARF6/CIB1/ITGB1/LYPLA1/PIK3R1/EGFR/RAB11A/ACTB/CLTC/RER1/LRP1/BCL2L1/KIF5B/GBP1/STX8/VTI1B/AP2M1/STX4	25
GO:0006370	BP	GO:0006370	7-methylguanosine mRNA capping	12/2625	33/18670	0.00116613	0.00873381	0.00678818	GTF2H5/POLR2K/POLR2F/POLR2I/POLR2L/POLR2E/POLR2J/SUPT5H/POLR2G/POLR2H/POLR2C/RNMT	12
GO:0019362	BP	GO:0019362	pyridine nucleotide metabolic process	12/2625	33/18670	0.00116613	0.00873381	0.00678818	NNMT/NAMPT/QPRT/IDH2/ASPDH/HAAO/KMO/NAPRT/NADK2/ACMSD/PARP9/AFMID	12
GO:0046496	BP	GO:0046496	nicotinamide nucleotide metabolic process	12/2625	33/18670	0.00116613	0.00873381	0.00678818	NNMT/NAMPT/QPRT/IDH2/ASPDH/HAAO/KMO/NAPRT/NADK2/ACMSD/PARP9/AFMID	12
GO:0010256	BP	GO:0010256	endomembrane system organization	86/2625	445/18670	0.00116796	0.0087368	0.0067905	RTN4/PSAP/RAB2A/SERP1/SPTBN1/TOR1AIP2/TMED7/LMNA/SURF4/VPS28/SEC16B/SQSTM1/SNX3/PPP2CA/USO1/TMED2/TMED10/BLOC1S1/CHMP2A/ZMPSTE24/TMEM33/AR/SCARB2/TMED9/VPS51/LMAN2/VMP1/CLU/PTEN/RAB1A/TMED1/MYH9/SOD1/GOLPH3/CHMP5/ARL6IP1/TMED5/SNF8/MTSS1/RAB11A/RAB10/SEC16A/AQP11/ANO6/SUN2/RAB18/RAB7A/CHMP1B/PPP2R1A/CCDC47/VPS25/SRGN/LAPTM4B/MIA3/SH3GLB1/RTN3/TSG101/LMAN1/UBXN2B/PLEKHJ1/LAMTOR1/YWHAZ/BANF1/ANXA6/…	86
GO:0009144	BP	GO:0009144	purine nucleoside triphosphate metabolic process	23/2625	85/18670	0.0012003	0.00896775	0.00697	CYC1/PPARGC1A/GUK1/NME4/COX5B/PINK1/AK3/VCP/NME1/ADK/STOML2/IMPDH2/UQCC3/STAT3/DGUOK/NUDT16/RHOA/GNAI3/SLC25A13/RAN/NME3/PARP1/ENO1	23
GO:0032206	BP	GO:0032206	positive regulation of telomere maintenance	16/2625	51/18670	0.00121252	0.00904794	0.00703233	ERCC1/CCT7/CCT3/CCT8/PNKP/CCT4/CCT2/CTNNB1/HNRNPA1/HNRNPA2B1/RAD50/TCP1/ATRX/CCT5/XRCC5/CCT6A	16
GO:0008299	BP	GO:0008299	isoprenoid biosynthetic process	11/2625	29/18670	0.0012454	0.00925932	0.00719662	IDI1/HMGCR/HMGCS1/PMVK/ALDH8A1/FDPS/HMGCS2/MVD/LSS/RDH10/AKR1C3	11
GO:0035666	BP	GO:0035666	TRIF-dependent toll-like receptor signaling pathway	11/2625	29/18670	0.0012454	0.00925932	0.00719662	CD14/IRF7/UBE2D2/UBE2D3/BIRC2/UBA52/UBB/UBC/RPS27A/BIRC3/IRF3	11
GO:0070198	BP	GO:0070198	protein localization to chromosome, telomeric region	11/2625	29/18670	0.0012454	0.00925932	0.00719662	CCT7/CCT3/CCT8/TERF1/CCT4/CCT2/TCP1/ATRX/CCT5/XRCC5/CCT6A	11
GO:0006144	BP	GO:0006144	purine nucleobase metabolic process	9/2625	21/18670	0.00125432	0.00929173	0.00722181	SHMT1/MTHFD1/GDA/AOX1/XDH/APRT/TTR/PAICS/DPYD	9
GO:0036499	BP	GO:0036499	PERK-mediated unfolded protein response	9/2625	21/18670	0.00125432	0.00929173	0.00722181	HSPA5/IGFBP1/HERPUD1/TMEM33/NFE2L2/ATF4/ATF3/PPP1R15A/DDIT3	9
GO:0042135	BP	GO:0042135	neurotransmitter catabolic process	9/2625	21/18670	0.00125432	0.00929173	0.00722181	GCSH/ABAT/POR/ALDH7A1/ALDH5A1/MAOB/HNMT/BHMT/MAOA	9
GO:0050657	BP	GO:0050657	nucleic acid transport	43/2625	193/18670	0.00126909	0.00937839	0.00728917	TST/ZFP36/EIF5A/ENY2/ZFP36L1/NPM1/CETN2/FMR1/HSF1/RPS15/ZNF593/QKI/TOMM20/SRSF2/HHEX/HNRNPU/EIF6/U2AF1L4/EIF4E/NMD3/HNRNPA1/HNRNPA2B1/XPO1/SRSF5/G3BP2/SRRM1/RAN/RBM8A/MAGOHB/MRPL18/ZC3H11A/SRSF3/SRSF11/TPR/SRSF6/SEC13/HNRNPA3/NUTF2/DDX39A/THOC7/MAGOH/UPF2/SRSF7	43
GO:0050658	BP	GO:0050658	RNA transport	43/2625	193/18670	0.00126909	0.00937839	0.00728917	TST/ZFP36/EIF5A/ENY2/ZFP36L1/NPM1/CETN2/FMR1/HSF1/RPS15/ZNF593/QKI/TOMM20/SRSF2/HHEX/HNRNPU/EIF6/U2AF1L4/EIF4E/NMD3/HNRNPA1/HNRNPA2B1/XPO1/SRSF5/G3BP2/SRRM1/RAN/RBM8A/MAGOHB/MRPL18/ZC3H11A/SRSF3/SRSF11/TPR/SRSF6/SEC13/HNRNPA3/NUTF2/DDX39A/THOC7/MAGOH/UPF2/SRSF7	43
GO:0035336	BP	GO:0035336	long-chain fatty-acyl-CoA metabolic process	10/2625	25/18670	0.00128407	0.00947756	0.00736624	ACSL1/ACSL4/DGAT2/HSD17B12/ELOVL5/ACSL5/ACSL3/TECR/HACD2/ELOVL6	10
GO:0034341	BP	GO:0034341	response to interferon-gamma	44/2625	199/18670	0.00131993	0.00973049	0.00756283	ARG1/ASS1/CXCL16/CCL16/CD47/GCH1/CLDN1/HPX/IRF7/BST2/MT2A/RPL13A/IFITM2/IFITM3/B2M/CCL15/NR1H2/ACTG1/ACTR3/SUMO1/GBP2/GAPDH/ACTR2/HLA-B/HSP90AB1/NR1H3/KIF5B/IRF3/HLA-C/CAMK2D/CDC37/GBP1/HLA-A/HLA-E/PARP9/STX8/SEC61A1/STAT1/STX4/SP100/CCL20/IRF1/SYNCRIP/HLA-DRA	44
GO:0051402	BP	GO:0051402	neuron apoptotic process	51/2625	239/18670	0.00133171	0.00980548	0.00762111	HSPA5/CEBPB/CPEB4/PPARGC1A/NQO2/AKT1S1/APOE/BNIP3/CTSZ/FIS1/SOD2/PINK1/ITGA1/FAM162A/CLN3/BTG2/HYOU1/SOD1/PIN1/MCL1/OXR1/JUN/APP/AIFM1/PARK7/GCLM/SIGMAR1/GRN/BAX/GAPDH/ATF4/CTNNB1/LRP1/GCLC/BCL2L1/ERBB3/RHOA/HSP90AB1/ARRB2/AKT2/NCSTN/ROCK1/SET/NONO/NAE1/MDK/ILK/PARP1/DDIT3/NUPR1/PIGT	51
GO:0044391	CC	GO:0044391	ribosomal subunit	148/2697	190/19717	3.09409e-90	2.21228e-87	1.55682e-87	MRPL41/MRPL54/MRPS34/MRPL23/RPL22L1/RPS2/MRPL36/RPS4Y1/MRPS12/MRPL13/MRPL24/MRPL57/MRPS33/MRPL4/RPS27L/MRPL15/MRPL52/MRPS16/RPL13/MRPL19/MRPS18C/RPL31/RPS9/RPL12/MRPL40/MRPL34/RPS24/RPL34/RPL26/RPS5/RPL4/RPL13A/RPL36/RPL3/RPS11/DAP3/MRPL55/RPS28/RPS25/RPL8/RPL28/UBA52/RPL39/NDUFAB1/RPS19/RPL27A/RPS14/RPL7A/MRPS5/RPL18/RBM3/RPS21/RPL36AL/RPL7/RPS6/RPL23/RPS29/RPL18A/RPL14/RPS15/RPL10A/MRPS14/RPL24…	148
GO:0005840	CC	GO:0005840	ribosome	165/2697	272/19717	9.32409e-74	3.33336e-71	2.34575e-71	MRPL41/SERP1/GADD45GIP1/MRPL54/MRPS34/PPARGC1A/MRPL23/EEF2/CANX/RPL22L1/RPS2/NDUFA7/EIF3H/MRPL36/RPS4Y1/MRPS12/RRBP1/MRPL13/MRPL24/MRPL57/MRPS33/MRPL4/RPS27L/MRPL15/MRPL52/MRPS16/RPL13/MRPL19/MRPS18C/RPL31/BTF3/RPS9/RPL12/MRPL40/MRPL34/RPS24/RPL34/RPL26/RPS5/RPL4/RPL13A/RPL36/HULC/RPL3/RPS11/DAP3/MRPL55/RPS28/RPS25/RPL8/RPL28/UBA52/RPL39/NDUFAB1/RPS19/RPL27A/RPS14/RPL7A/MRPS5/RPL18/RBM3/RPS21/RPL…	165
GO:0005743	CC	GO:0005743	mitochondrial inner membrane	209/2697	473/19717	1.63686e-60	3.90117e-58	2.74532e-58	CYP2E1/CPS1/MRPL41/PET100/COX5A/OTC/CYP27A1/UQCRFS1/HIGD1A/MRPL54/CYC1/SLC25A25/MRPS34/PMPCA/SLC25A18/MRPL23/ACADVL/NME4/NDUFS7/GATM/LDHD/NDUFS2/MPC1/NDUFA3/GHITM/SDHC/NDUFA7/NDUFV3/NDUFAF1/NDUFB6/UQCRC2/TIMM8B/MRPL36/NDUFA13/NDUFB8/GCAT/NDUFB9/TMEM126A/PRODH2/NDUFAF6/NDUFA2/NDUFV1/IFI6/MRPS12/IMMP2L/COX5B/NDUFA11/SDHD/NDUFS3/SDHA/NDUFB7/UQCR11/PINK1/MRPL13/TIMM17A/MRPL24/HIGD2A/SURF1/OXA1L/GOT2/…	209
GO:0022626	CC	GO:0022626	cytosolic ribosome	91/2697	112/19717	9.43226e-59	1.68602e-56	1.18648e-56	PPARGC1A/RPL22L1/RPS2/RPS4Y1/RPS27L/RPL13/RPL31/RPS9/RPL12/RPS24/RPL34/RPL26/RPS5/RPL4/RPL13A/RPL36/RPL3/RPS11/RPS28/RPS25/RPL8/RPL28/UBA52/RPL39/RPS19/RPL27A/RPS14/RPL7A/RPL18/RPS21/RPL36AL/RPL7/RPS6/RPL23/RPS29/RPL18A/RPL14/RPS15/RPL10A/RPL24/RPS16/RPL36A/MRPL1/RPS23/RPS27A/RPS4X/RPL9/RPL30/RPS3A/RPS13/RPL29/RPL10/RPL38/RPS17/RPL41/RPL11/RPS8/RPS12/RPL32/RPSA/RSL24D1/RPS3/RPL27/RPL15/RPLP1/RPL2…	91
GO:0005759	CC	GO:0005759	mitochondrial matrix	204/2697	469/19717	1.1465e-57	1.6395e-55	1.15374e-55	CPS1/MRPL41/ACSM2B/MPST/ACSM2A/OTC/CYP27A1/ETNPPL/ACAT1/FH/GCSH/IDH2/GADD45GIP1/HAGH/SUCLG2/MRPL54/PCK2/ALDH6A1/TST/GLUD1/ACSM1/HADH/GPT2/OAT/ACADSB/MRPS34/PMPCA/ABAT/FDX1/MRPL23/ACSS3/ALKBH7/ACADVL/AASS/CLPP/ALAS1/NME4/GCDH/LACTB2/NDUFS7/HSPA9/DECR1/NDUFS2/PRDX3/NDUFA7/FXN/NDUFAF1/NADK2/PCCB/ETFB/UQCRC2/ALDH7A1/MRPL36/ETFA/ALDH5A1/NDUFB8/REXO2/GLS2/ALDH2/MRPS12/MCCC2/AGXT/BLOC1S1/GSTK1/SOD2/NDUF…	204
GO:0098798	CC	GO:0098798	mitochondrial protein complex	141/2697	259/19717	7.34535e-55	8.75321e-53	6.15979e-53	MRPL41/COX5A/UQCRFS1/SUCLG2/MRPL54/CYC1/MRPS34/PMPCA/MRPL23/NDUFS7/NDUFS2/NDUFA3/SDHC/NDUFA7/NDUFV3/NDUFAF1/NDUFB6/UQCRC2/TIMM8B/MRPL36/NDUFA13/NDUFB8/NDUFB9/NDUFA2/NDUFV1/MRPS12/IMMP2L/MCCC2/NDUFA11/SDHD/NDUFS3/SDHA/NDUFB7/MRPL13/TIMM17A/MRPL24/CHCHD10/MRPL57/UQCRC1/MRPS33/NDUFB1/MRPL4/NDUFS5/NDUFC1/MRPL15/UQCRB/NDUFA1/MRPL52/NDUFA6/MRPS16/NDUFS4/MRPL19/SLC25A6/TIMM13/MRPS18C/UQCRQ/NDUFB2/UQCRH/…	141
GO:0015934	CC	GO:0015934	large ribosomal subunit	92/2697	121/19717	1.04541e-54	1.06781e-52	7.51435e-53	MRPL41/MRPL54/MRPL23/RPL22L1/MRPL36/MRPL13/MRPL24/MRPL57/MRPL4/MRPL15/MRPL52/RPL13/MRPL19/RPL31/RPL12/MRPL40/MRPL34/RPL34/RPL26/RPL4/RPL13A/RPL36/RPL3/MRPL55/RPL8/RPL28/UBA52/RPL39/NDUFAB1/RPL27A/RPL7A/RPL18/RBM3/RPL36AL/RPL7/RPL23/RPL18A/RPL14/RPL10A/RPL24/RPL36A/MRPL1/RPL9/RPL30/RPL29/RPL10/RPL38/RPL41/RPL11/RPL32/RSL24D1/MRPL14/RPL27/RPL15/RPLP1/RPL21/RPL5/RPL19/MRPL44/RPL37/RPL26L1/MRPL32/RPL…	92
GO:0022625	CC	GO:0022625	cytosolic large ribosomal subunit	53/2697	63/19717	3.22898e-36	2.8859e-34	2.03086e-34	RPL22L1/RPL13/RPL31/RPL12/RPL34/RPL26/RPL4/RPL13A/RPL36/RPL3/RPL8/RPL28/UBA52/RPL39/RPL27A/RPL7A/RPL18/RPL36AL/RPL7/RPL23/RPL18A/RPL14/RPL10A/RPL24/RPL36A/MRPL1/RPL9/RPL30/RPL29/RPL10/RPL38/RPL41/RPL11/RPL32/RSL24D1/RPL27/RPL15/RPLP1/RPL21/RPL5/RPL19/RPL37/RPL26L1/RPL37A/RPLP2/RPL23A/RPL35A/RPL35/RPLP0/RPL6/RPL17/RPL22/ZNF622	53
GO:0015935	CC	GO:0015935	small ribosomal subunit	57/2697	72/19717	4.69273e-36	3.45763e-34	2.4332e-34	MRPS34/RPS2/RPS4Y1/MRPS12/MRPS33/RPS27L/MRPS16/MRPS18C/RPS9/RPS24/RPS5/RPS11/DAP3/RPS28/RPS25/UBA52/RPS19/RPS14/MRPS5/RPS21/RPS6/RPS29/RPS15/MRPS14/RPS16/RPS23/MRPS21/RPS27A/RPS4X/MRPS15/RPS3A/RPS13/RPS17/RPS8/RPS12/RPSA/RPS3/RPS27/RPS15A/MRPS36/RPS18/RPS26/RPS20/EIF2A/MRPS26/RPS7/MRPS28/LARP4/DDX3X/MCTS1/MRPS35/RPS10/MRPS6/MRPS22/MRPS11/MRPS7/MRPS17	57
GO:0031983	CC	GO:0031983	vesicle lumen	136/2697	327/19717	4.83585e-36	3.45763e-34	2.4332e-34	A1BG/A2M/HRG/ITIH3/SERPINF2/PLG/ARG1/LRG1/F5/SERPINA4/LGALS3BP/MIF/ACAA1/HEXB/DPP7/DNAJC3/FUCA1/TIMP3/RNASET2/ITIH4/FUCA2/GGH/APOB/SERPING1/SDCBP/SPP2/EEF2/CREG1/C3/CDC37L1/PGM2/CTSZ/NAPRT/SCCPDH/FN1/PRDX6/FGA/KNG1/PRDX4/GSDMD/TRAPPC1/ERP44/APRT/ALDOC/AHSG/HP/FGB/CAT/TF/FGG/PSMA2/CLU/PROS1/NIT2/PSMB7/SERPINA1/ORM2/TTR/CTSD/APOA1/IDH1/ALB/APOH/PSMB1/GNS/FTL/VCP/PSMD7/EEF1A1/PYGL/PSMC3/ARSA/ORM1/SL…	136
GO:0034774	CC	GO:0034774	secretory granule lumen	134/2697	321/19717	9.8839e-36	6.42453e-34	4.52106e-34	A1BG/A2M/HRG/ITIH3/SERPINF2/PLG/ARG1/LRG1/F5/SERPINA4/LGALS3BP/MIF/ACAA1/HEXB/DPP7/DNAJC3/FUCA1/TIMP3/RNASET2/ITIH4/FUCA2/GGH/SERPING1/SDCBP/SPP2/EEF2/CREG1/C3/CDC37L1/PGM2/CTSZ/NAPRT/SCCPDH/FN1/PRDX6/FGA/KNG1/PRDX4/GSDMD/TRAPPC1/ERP44/APRT/ALDOC/AHSG/HP/FGB/CAT/TF/FGG/PSMA2/CLU/PROS1/NIT2/PSMB7/SERPINA1/ORM2/TTR/CTSD/APOA1/IDH1/ALB/APOH/PSMB1/GNS/FTL/VCP/PSMD7/EEF1A1/PYGL/PSMC3/ARSA/ORM1/SLPI/AL…	134
GO:0060205	CC	GO:0060205	cytoplasmic vesicle lumen	134/2697	325/19717	4.78944e-35	2.85371e-33	2.0082e-33	A1BG/A2M/HRG/ITIH3/SERPINF2/PLG/ARG1/LRG1/F5/SERPINA4/LGALS3BP/MIF/ACAA1/HEXB/DPP7/DNAJC3/FUCA1/TIMP3/RNASET2/ITIH4/FUCA2/GGH/SERPING1/SDCBP/SPP2/EEF2/CREG1/C3/CDC37L1/PGM2/CTSZ/NAPRT/SCCPDH/FN1/PRDX6/FGA/KNG1/PRDX4/GSDMD/TRAPPC1/ERP44/APRT/ALDOC/AHSG/HP/FGB/CAT/TF/FGG/PSMA2/CLU/PROS1/NIT2/PSMB7/SERPINA1/ORM2/TTR/CTSD/APOA1/IDH1/ALB/APOH/PSMB1/GNS/FTL/VCP/PSMD7/EEF1A1/PYGL/PSMC3/ARSA/ORM1/SLPI/AL…	134
GO:0070469	CC	GO:0070469	respirasome	67/2697	100/19717	1.76402e-34	9.70209e-33	6.82753e-33	COX5A/UQCRFS1/HIGD1A/CYC1/NDUFS7/NDUFS2/NDUFA3/SDHC/NDUFA7/NDUFV3/NDUFAF1/NDUFB6/UQCRC2/NDUFA13/NDUFB8/NDUFB9/NDUFA2/NDUFV1/NDUFA11/SDHD/NDUFS3/SDHA/NDUFB7/UQCR11/HIGD2A/SURF1/OXA1L/UQCRC1/NDUFB1/COX6B1/NDUFS5/NDUFC1/NNT/UQCRB/NDUFA1/NDUFA6/NDUFS4/UQCRQ/NDUFB2/UQCRH/NDUFV2/COX7A2/NDUFS6/NDUFA4/COX7B/NDUFB10/NDUFB4/COX7A2L/NDUFAB1/COX8A/COX4I1/CYCS/NDUFB11/NDUFC2/NDUFA9/COA3/NDUFS8/NDUFB5/NDUFA10/…	67
GO:0005746	CC	GO:0005746	mitochondrial respirasome	61/2697	88/19717	8.09642e-33	4.13496e-31	2.90984e-31	COX5A/UQCRFS1/CYC1/NDUFS7/NDUFS2/NDUFA3/SDHC/NDUFA7/NDUFV3/NDUFAF1/NDUFB6/UQCRC2/NDUFA13/NDUFB8/NDUFB9/NDUFA2/NDUFV1/NDUFA11/SDHD/NDUFS3/SDHA/NDUFB7/SURF1/OXA1L/UQCRC1/NDUFB1/NDUFS5/NDUFC1/NNT/UQCRB/NDUFA1/NDUFA6/NDUFS4/UQCRQ/NDUFB2/UQCRH/NDUFV2/COX7A2/NDUFS6/NDUFA4/COX7B/NDUFB10/NDUFB4/COX7A2L/NDUFAB1/COX4I1/NDUFB11/NDUFC2/NDUFA9/COA3/NDUFS8/NDUFB5/NDUFA10/UQCR10/NDUFB3/NDUFA8/COX6A1/UQCC3/NDUFA…	61
GO:0000313	CC	GO:0000313	organellar ribosome	59/2697	87/19717	5.79707e-31	2.59056e-29	1.82302e-29	MRPL41/MRPL54/MRPS34/MRPL23/NDUFA7/MRPL36/MRPS12/MRPL13/MRPL24/MRPL57/MRPS33/MRPL4/MRPL15/MRPL52/MRPS16/MRPL19/MRPS18C/MRPL40/MRPL34/DAP3/MRPL55/NDUFAB1/MRPS5/MRPS14/MRPS21/MRPS15/MRPL14/MRPS36/MRPL44/MRPL32/MRPL51/MALSU1/MRPS26/MRPS30/MRPL22/MRPS28/MRPL27/MRPL21/MRPL33/CHCHD1/MRPL12/MRPL37/MRPS35/MRPS6/MRPL11/MRPL2/MRPS22/MRPL46/MRPL47/MRPS11/MRPL16/MRPS7/MRPL3/MRPL48/MRPL45/MRPS17/MRPL18/MRPL20…	59
GO:0005761	CC	GO:0005761	mitochondrial ribosome	59/2697	87/19717	5.79707e-31	2.59056e-29	1.82302e-29	MRPL41/MRPL54/MRPS34/MRPL23/NDUFA7/MRPL36/MRPS12/MRPL13/MRPL24/MRPL57/MRPS33/MRPL4/MRPL15/MRPL52/MRPS16/MRPL19/MRPS18C/MRPL40/MRPL34/DAP3/MRPL55/NDUFAB1/MRPS5/MRPS14/MRPS21/MRPS15/MRPL14/MRPS36/MRPL44/MRPL32/MRPL51/MALSU1/MRPS26/MRPS30/MRPL22/MRPS28/MRPL27/MRPL21/MRPL33/CHCHD1/MRPL12/MRPL37/MRPS35/MRPS6/MRPL11/MRPL2/MRPS22/MRPL46/MRPL47/MRPS11/MRPL16/MRPS7/MRPL3/MRPL48/MRPL45/MRPS17/MRPL18/MRPL20…	59
GO:0098803	CC	GO:0098803	respiratory chain complex	58/2697	85/19717	1.09838e-30	4.61967e-29	3.25094e-29	COX5A/UQCRFS1/CYC1/NDUFS7/NDUFS2/NDUFA3/SDHC/NDUFA7/NDUFV3/NDUFAF1/NDUFB6/UQCRC2/NDUFA13/NDUFB8/NDUFB9/NDUFA2/NDUFV1/NDUFA11/SDHD/NDUFS3/SDHA/NDUFB7/UQCRC1/NDUFB1/COX6B1/NDUFS5/NDUFC1/UQCRB/NDUFA1/NDUFA6/NDUFS4/UQCRQ/NDUFB2/UQCRH/NDUFV2/NDUFS6/NDUFA4/COX7B/NDUFB10/NDUFB4/NDUFAB1/COX8A/COX4I1/NDUFB11/NDUFC2/NDUFA9/COA3/NDUFS8/NDUFB5/NDUFA10/UQCR10/NDUFB3/NDUFA8/COX6A1/UQCC3/NDUFA5/NDUFA12/SDHB	58
GO:0005925	CC	GO:0005925	focal adhesion	145/2697	405/19717	6.85955e-30	2.72477e-28	1.91747e-28	HSPA5/AKAP12/RHOB/PDIA3/HACD3/RDX/CD81/CD46/SORBS2/PALLD/SNTB1/RHOU/PDLIM1/SDCBP/HSPA9/CHP1/SDC4/RPS2/LAP3/FAT1/CD59/LASP1/PFN1/CNN3/ABCB4/REXO2/CALR/DCAF6/MPZL1/CTNNA1/SCARB2/ITGA1/ARF6/HSP90B1/CAT/PABPC1/ITGB1/NPM1/RPL31/RPS9/P4HB/RPL12/HYOU1/RPS5/CPNE3/RPL4/RPL13A/MYH9/RPL3/RPS11/YWHAE/BSG/NEDD9/RPL8/RPS19/RPS14/RPL7A/RPL18/PPIB/RPL7/PVR/RPL23/RPS29/RPS15/RPL10A/RPS16/ARPC5/RPS4X/B2M/RPL9/HSPA…	145
GO:0030055	CC	GO:0030055	cell-substrate junction	145/2697	412/19717	5.50346e-29	2.07104e-27	1.45743e-27	HSPA5/AKAP12/RHOB/PDIA3/HACD3/RDX/CD81/CD46/SORBS2/PALLD/SNTB1/RHOU/PDLIM1/SDCBP/HSPA9/CHP1/SDC4/RPS2/LAP3/FAT1/CD59/LASP1/PFN1/CNN3/ABCB4/REXO2/CALR/DCAF6/MPZL1/CTNNA1/SCARB2/ITGA1/ARF6/HSP90B1/CAT/PABPC1/ITGB1/NPM1/RPL31/RPS9/P4HB/RPL12/HYOU1/RPS5/CPNE3/RPL4/RPL13A/MYH9/RPL3/RPS11/YWHAE/BSG/NEDD9/RPL8/RPS19/RPS14/RPL7A/RPL18/PPIB/RPL7/PVR/RPL23/RPS29/RPS15/RPL10A/RPS16/ARPC5/RPS4X/B2M/RPL9/HSPA…	145
GO:0022627	CC	GO:0022627	cytosolic small ribosomal subunit	38/2697	44/19717	3.56649e-27	1.27502e-25	8.97253e-26	RPS2/RPS4Y1/RPS27L/RPS9/RPS24/RPS5/RPS11/RPS28/RPS25/UBA52/RPS19/RPS14/RPS21/RPS6/RPS29/RPS15/RPS16/RPS23/RPS27A/RPS4X/RPS3A/RPS13/RPS17/RPS8/RPS12/RPSA/RPS3/RPS27/RPS15A/RPS18/RPS26/RPS20/EIF2A/RPS7/LARP4/DDX3X/MCTS1/RPS10	38
GO:1990204	CC	GO:1990204	oxidoreductase complex	62/2697	114/19717	9.42392e-25	3.20862e-23	2.25796e-23	UQCRFS1/GCSH/CYC1/NDUFS7/NDUFS2/NDUFA3/SDHC/NDUFA7/NDUFV3/NDUFAF1/NDUFB6/UQCRC2/NDUFA13/NDUFB8/NDUFB9/NDUFA2/NDUFV1/NDUFA11/SDHD/NDUFS3/SDHA/NDUFB7/UQCRC1/NDUFB1/NDUFS5/NDUFC1/UQCRB/NDUFA1/NDUFA6/CBR4/NDUFS4/UQCRQ/P4HB/NDUFB2/UQCRH/NDUFV2/NDUFS6/NDUFA4/NDUFB10/NDUFB4/NDUFAB1/DLAT/NDUFB11/NDUFC2/NDUFA9/NDUFS8/NDUFB5/NDUFA10/UQCR10/NDUFB3/MRPS36/NDUFA8/PDHB/DHTKD1/UQCC3/P4HA1/DLD/NDUFA5/NDUFA12/PDH…	62
GO:0101002	CC	GO:0101002	ficolin-1-rich granule	65/2697	124/19717	1.10814e-24	3.44487e-23	2.42421e-23	A1BG/CST3/LRG1/MIF/CTSB/EEF2/PGM2/CTSZ/PGM1/PRDX4/GSDMD/ALDOC/CAT/PSMA2/FTH1/PSMB7/SERPINA1/CTSD/IDH1/PSMB1/GNS/VCP/PSMD7/EEF1A1/PYGL/PSMC3/ALAD/CTSH/ARPC5/PSMC2/HSPA8/SRP14/DYNLT1/APEH/CCT8/PSMA5/GLB1/CTSS/DDX3X/IMPDH2/YPEL5/PGAM1/CAND1/ACTR2/PSMD11/HSP90AA1/PSMD2/PSMD6/GUSB/HSP90AB1/PPIA/CSTB/HMGB1/PSMD3/COMMD3/PSMD13/ASAH1/XRCC6/ACTR10/PAFAH1B2/PSMD12/PSMD14/CSNK2B/GPI/HSPA1B	65
GO:1904813	CC	GO:1904813	ficolin-1-rich granule lumen	65/2697	124/19717	1.10814e-24	3.44487e-23	2.42421e-23	A1BG/CST3/LRG1/MIF/CTSB/EEF2/PGM2/CTSZ/PGM1/PRDX4/GSDMD/ALDOC/CAT/PSMA2/FTH1/PSMB7/SERPINA1/CTSD/IDH1/PSMB1/GNS/VCP/PSMD7/EEF1A1/PYGL/PSMC3/ALAD/CTSH/ARPC5/PSMC2/HSPA8/SRP14/DYNLT1/APEH/CCT8/PSMA5/GLB1/CTSS/DDX3X/IMPDH2/YPEL5/PGAM1/CAND1/ACTR2/PSMD11/HSP90AA1/PSMD2/PSMD6/GUSB/HSP90AB1/PPIA/CSTB/HMGB1/PSMD3/COMMD3/PSMD13/ASAH1/XRCC6/ACTR10/PAFAH1B2/PSMD12/PSMD14/CSNK2B/GPI/HSPA1B	65
GO:0098800	CC	GO:0098800	inner mitochondrial membrane protein complex	68/2697	135/19717	1.94022e-24	5.78025e-23	4.06766e-23	COX5A/UQCRFS1/CYC1/NDUFS7/NDUFS2/NDUFA3/SDHC/NDUFA7/NDUFV3/NDUFAF1/NDUFB6/UQCRC2/NDUFA13/NDUFB8/NDUFB9/NDUFA2/NDUFV1/IMMP2L/NDUFA11/SDHD/NDUFS3/SDHA/NDUFB7/TIMM17A/CHCHD10/UQCRC1/NDUFB1/NDUFS5/NDUFC1/UQCRB/NDUFA1/NDUFA6/NDUFS4/SLC25A6/UQCRQ/NDUFB2/UQCRH/TIMM10/NDUFV2/ROMO1/NDUFS6/NDUFA4/NDUFB10/NDUFB4/NDUFAB1/SMDT1/COX4I1/NDUFB11/NDUFC2/NDUFA9/TIMM50/COA3/NDUFS8/NDUFB5/NDUFA10/UQCR10/NDUFB3/NDUFA…	68
GO:0000502	CC	GO:0000502	proteasome complex	44/2697	63/19717	2.98226e-24	8.52925e-23	6.00218e-23	PSMF1/PSMC4/PSMB6/PSMD8/PSMB5/PSMA2/PSME2/PSMB7/TXNL1/PSMC6/PSMB1/PSMA4/RAD23B/VCP/PSMD7/PSMC3/PSMB3/PSMC2/PSMB2/PSME1/PSMA3/PSMA1/PSMA7/PSMA5/ADRM1/PSMB4/RAD23A/UCHL5/PSMC1/PSMD1/PSMD4/PSMD11/HSPB1/UBQLN1/PSMC5/PSMD2/PSMD6/USP14/PSMD3/PSMD13/PSMB8/PSMD12/PSMD14/PSMB9	44
GO:1905369	CC	GO:1905369	endopeptidase complex	44/2697	64/19717	8.28559e-24	2.27854e-22	1.60345e-22	PSMF1/PSMC4/PSMB6/PSMD8/PSMB5/PSMA2/PSME2/PSMB7/TXNL1/PSMC6/PSMB1/PSMA4/RAD23B/VCP/PSMD7/PSMC3/PSMB3/PSMC2/PSMB2/PSME1/PSMA3/PSMA1/PSMA7/PSMA5/ADRM1/PSMB4/RAD23A/UCHL5/PSMC1/PSMD1/PSMD4/PSMD11/HSPB1/UBQLN1/PSMC5/PSMD2/PSMD6/USP14/PSMD3/PSMD13/PSMB8/PSMD12/PSMD14/PSMB9	44
GO:0005747	CC	GO:0005747	mitochondrial respiratory chain complex I	38/2697	50/19717	2.63056e-23	6.48568e-22	4.56409e-22	NDUFS7/NDUFS2/NDUFA3/NDUFA7/NDUFV3/NDUFAF1/NDUFB6/NDUFA13/NDUFB8/NDUFB9/NDUFA2/NDUFV1/NDUFA11/NDUFS3/NDUFB7/NDUFB1/NDUFS5/NDUFC1/NDUFA1/NDUFA6/NDUFS4/NDUFB2/NDUFV2/NDUFS6/NDUFA4/NDUFB10/NDUFB4/NDUFAB1/NDUFB11/NDUFC2/NDUFA9/NDUFS8/NDUFB5/NDUFA10/NDUFB3/NDUFA8/NDUFA5/NDUFA12	38
GO:0030964	CC	GO:0030964	NADH dehydrogenase complex	38/2697	50/19717	2.63056e-23	6.48568e-22	4.56409e-22	NDUFS7/NDUFS2/NDUFA3/NDUFA7/NDUFV3/NDUFAF1/NDUFB6/NDUFA13/NDUFB8/NDUFB9/NDUFA2/NDUFV1/NDUFA11/NDUFS3/NDUFB7/NDUFB1/NDUFS5/NDUFC1/NDUFA1/NDUFA6/NDUFS4/NDUFB2/NDUFV2/NDUFS6/NDUFA4/NDUFB10/NDUFB4/NDUFAB1/NDUFB11/NDUFC2/NDUFA9/NDUFS8/NDUFB5/NDUFA10/NDUFB3/NDUFA8/NDUFA5/NDUFA12	38
GO:0045271	CC	GO:0045271	respiratory chain complex I	38/2697	50/19717	2.63056e-23	6.48568e-22	4.56409e-22	NDUFS7/NDUFS2/NDUFA3/NDUFA7/NDUFV3/NDUFAF1/NDUFB6/NDUFA13/NDUFB8/NDUFB9/NDUFA2/NDUFV1/NDUFA11/NDUFS3/NDUFB7/NDUFB1/NDUFS5/NDUFC1/NDUFA1/NDUFA6/NDUFS4/NDUFB2/NDUFV2/NDUFS6/NDUFA4/NDUFB10/NDUFB4/NDUFAB1/NDUFB11/NDUFC2/NDUFA9/NDUFS8/NDUFB5/NDUFA10/NDUFB3/NDUFA8/NDUFA5/NDUFA12	38
GO:1905368	CC	GO:1905368	peptidase complex	51/2697	89/19717	5.40867e-22	1.28907e-20	9.07139e-21	SPCS3/F7/PSMF1/PSMC4/PSMB6/SPCS2/ENY2/PSMD8/PSMB5/PSMA2/SEC11C/PSME2/PSMB7/TXNL1/PSMC6/PSMB1/PSMA4/RAD23B/VCP/PSMD7/PSMC3/SPCS1/PSMB3/PSMC2/PSMB2/PSME1/PSMA3/PSMA1/PSMA7/PSMA5/ADRM1/PSMB4/RAD23A/UCHL5/PSMC1/PSMD1/PSMD4/PSMD11/HSPB1/UBQLN1/PSMC5/PSMD2/PSMD6/USP14/SEC11A/PSMD3/PSMD13/PSMB8/PSMD12/PSMD14/PSMB9	51
GO:0042470	CC	GO:0042470	melanosome	55/2697	106/19717	8.02921e-21	1.79403e-19	1.26249e-19	HSPA5/PDIA4/PDIA3/RAB2A/RAB32/GGH/CTSB/SDCBP/LAMP1/PDIA6/CANX/SERPINF1/TMED10/TMEM33/HSP90B1/ANXA11/ITGB1/P4HB/CTSD/RAB1A/YWHAE/BSG/PRDX1/PPIB/CD63/HSPA8/TPP1/NAP1L1/STOM/CLTC/RPN1/RAB7A/RAB17/SLC3A2/CCT4/HSP90AA1/SND1/FASN/SYPL1/AHCY/YWHAZ/HSP90AB1/ANXA6/CALU/NCSTN/GANAB/YWHAB/RAC1/ATP1A1/ANXA2/RAN/GCHFR/RAB5C/PDCD6IP/ERP29	55
GO:0048770	CC	GO:0048770	pigment granule	55/2697	106/19717	8.02921e-21	1.79403e-19	1.26249e-19	HSPA5/PDIA4/PDIA3/RAB2A/RAB32/GGH/CTSB/SDCBP/LAMP1/PDIA6/CANX/SERPINF1/TMED10/TMEM33/HSP90B1/ANXA11/ITGB1/P4HB/CTSD/RAB1A/YWHAE/BSG/PRDX1/PPIB/CD63/HSPA8/TPP1/NAP1L1/STOM/CLTC/RPN1/RAB7A/RAB17/SLC3A2/CCT4/HSP90AA1/SND1/FASN/SYPL1/AHCY/YWHAZ/HSP90AB1/ANXA6/CALU/NCSTN/GANAB/YWHAB/RAC1/ATP1A1/ANXA2/RAN/GCHFR/RAB5C/PDCD6IP/ERP29	55
GO:0000315	CC	GO:0000315	organellar large ribosomal subunit	38/2697	57/19717	5.14275e-20	1.08149e-18	7.61063e-19	MRPL41/MRPL54/MRPL23/MRPL36/MRPL13/MRPL24/MRPL57/MRPL4/MRPL15/MRPL52/MRPL19/MRPL40/MRPL34/MRPL55/NDUFAB1/MRPL14/MRPL44/MRPL32/MRPL51/MALSU1/MRPS30/MRPL22/MRPL27/MRPL21/MRPL33/MRPL12/MRPL37/MRPL11/MRPL2/MRPL46/MRPL47/MRPL16/MRPL3/MRPL48/MRPL45/MRPL18/MRPL20/MRPL43	38
GO:0005762	CC	GO:0005762	mitochondrial large ribosomal subunit	38/2697	57/19717	5.14275e-20	1.08149e-18	7.61063e-19	MRPL41/MRPL54/MRPL23/MRPL36/MRPL13/MRPL24/MRPL57/MRPL4/MRPL15/MRPL52/MRPL19/MRPL40/MRPL34/MRPL55/NDUFAB1/MRPL14/MRPL44/MRPL32/MRPL51/MALSU1/MRPS30/MRPL22/MRPL27/MRPL21/MRPL33/MRPL12/MRPL37/MRPL11/MRPL2/MRPL46/MRPL47/MRPL16/MRPL3/MRPL48/MRPL45/MRPL18/MRPL20/MRPL43	38
GO:0005766	CC	GO:0005766	primary lysosome	67/2697	155/19717	1.76451e-19	3.50451e-18	2.46618e-18	ARG1/LAMP2/PSAP/HEXB/DPP7/DNAJC3/FUCA1/RNASET2/MAGT1/FUCA2/GGH/SDCBP/LAMP1/SURF4/VNN1/CREG1/CMTM6/C3/VAPA/NAPRT/PRDX6/BST2/VAMP8/TMEM30A/TRAPPC1/ANXA11/PIGR/MGST1/ORM2/TTR/CPNE3/GNS/FTL/VCP/PRCP/DDOST/ARSA/NDUFC2/CD63/NPC2/BRI3/CCT8/GLB1/STOM/GDI2/CTSA/TOLLIP/GRN/PSMD1/ACTR2/B4GALT1/CCT2/TMEM179B/CYB5R3/GUSB/LAMTOR1/NCSTN/SNAP23/ANXA2/RAP1B/ACTR10/RAB5C/PA2G4/CAP1/SNAP29/HEXA/TUBB4B	67
GO:0042582	CC	GO:0042582	azurophil granule	67/2697	155/19717	1.76451e-19	3.50451e-18	2.46618e-18	ARG1/LAMP2/PSAP/HEXB/DPP7/DNAJC3/FUCA1/RNASET2/MAGT1/FUCA2/GGH/SDCBP/LAMP1/SURF4/VNN1/CREG1/CMTM6/C3/VAPA/NAPRT/PRDX6/BST2/VAMP8/TMEM30A/TRAPPC1/ANXA11/PIGR/MGST1/ORM2/TTR/CPNE3/GNS/FTL/VCP/PRCP/DDOST/ARSA/NDUFC2/CD63/NPC2/BRI3/CCT8/GLB1/STOM/GDI2/CTSA/TOLLIP/GRN/PSMD1/ACTR2/B4GALT1/CCT2/TMEM179B/CYB5R3/GUSB/LAMTOR1/NCSTN/SNAP23/ANXA2/RAP1B/ACTR10/RAB5C/PA2G4/CAP1/SNAP29/HEXA/TUBB4B	67
GO:0072562	CC	GO:0072562	blood microparticle	64/2697	147/19717	7.25106e-19	1.40122e-17	9.86061e-18	C4BPA/A1BG/A2M/HRG/APCS/SERPINF2/PLG/ITIH1/CFB/LGALS3BP/CFHR3/ACSM1/HPR/SERPINC1/ITIH4/C8G/F2/SERPING1/C1S/ITIH2/SDCBP/CP/C1R/PON1/APOE/HPX/C8A/C3/AGT/PFN1/CFH/ANGPTL4/FN1/FGA/KNG1/AFM/CFHR1/AHSG/HP/FGB/TF/FGG/CLU/PROS1/GC/AMBP/ORM2/VTN/APOA2/APOA1/ALB/BCHE/ORM1/HSPA8/ACTG1/ZBTB38/ACTB/EIF2A/STOM/C9/PSMC5/YWHAZ/IGKC/HSPA1B	64
GO:0005774	CC	GO:0005774	vacuolar membrane	124/2697	412/19717	2.04096e-18	3.84022e-17	2.70243e-17	LAMP2/PSAP/RAB2A/LITAF/GPLD1/EVA1A/LDLR/SPPL2A/MAP1LC3A/GABARAPL1/ENPEP/GPR137B/MAGT1/RRAGA/LAMP1/CP/SURF4/LAMTOR2/VNN1/ACP2/CMTM6/MAP1LC3B/VAPA/BORCS7/CLTA/RHEB/UBXN6/TMEM175/TMEM59/SLC38A9/TMEM192/BST2/VAMP8/BLOC1S1/SLC39A11/TMEM30A/LAPTM4A/SCARB2/PIGR/RNF152/ANPEP/LMBRD1/CLN3/VMP1/MCOLN1/CD164/MGST1/ATP6V0B/GLMP/CTSD/CPNE3/PRCP/ATP6V1G1/EEF1A1/NAPA/UBA52/AP2S1/DDOST/RNF13/NDUFC2/CD63/ENPP1/IFI…	124
GO:0030176	CC	GO:0030176	integral component of endoplasmic reticulum membrane	64/2697	150/19717	2.55471e-18	4.68363e-17	3.29595e-17	INSIG1/SCD/HSPA5/TM7SF2/XBP1/SLC27A5/PDIA3/G6PC/RTN4/GPAA1/DGAT2/EMC10/ELOVL5/SPPL2A/DHCR7/SLC27A2/TRAM1/CANX/DPM3/INSIG2/SARAF/TECR/TMCO1/EMC6/DERL1/ATF6/SEC62/CALR/ZMPSTE24/RRBP1/TMEM33/TAPBP/SLC37A4/CLN3/EXT1/EMC3/AUP1/UBXN8/SPCS1/ALG3/EMC4/ARL6IP1/B2M/SLC35B1/EMC7/ERGIC2/EMC2/BCAP31/HM13/ERGIC3/DERL2/DPAGT1/FKBP8/SYVN1/AMFR/ELOVL6/HLA-B/HLA-C/CD74/HLA-A/HLA-E/SEC61A1/PIGT/HLA-DRA	64
GO:0005844	CC	GO:0005844	polysome	41/2697	72/19717	8.119e-18	1.45127e-16	1.02128e-16	EEF2/EIF3H/RPS4Y1/NAA38/CALR/RPL31/BTF3/RPL36/RPS28/RPL8/RPL39/RPL7A/RPL18/RPS21/RPS6/FMR1/RPS29/RPL18A/RPL10A/RPL24/EIF4G1/RPL36A/RPS23/RPS4X/RPL30/RPL38/RPL41/RPL11/RPL32/RPS3/PSMA1/RPL19/RWDD1/EIF4B/RPS26/LARP4/RPL6/VBP1/FXR1/FUS/UPF2	41
GO:0042788	CC	GO:0042788	polysomal ribosome	26/2697	32/19717	1.21432e-17	2.11766e-16	1.49023e-16	EEF2/EIF3H/RPL31/BTF3/RPL36/RPS28/RPL8/RPL39/RPL7A/RPL18/RPS21/FMR1/RPS29/RPL18A/RPL10A/RPL24/RPL36A/RPS23/RPL30/RPL38/RPL41/RPL11/RPL32/RPL19/RPS26/RPL6	26
GO:0031227	CC	GO:0031227	intrinsic component of endoplasmic reticulum membrane	65/2697	158/19717	1.32882e-17	2.26216e-16	1.59192e-16	CYP2E1/INSIG1/SCD/HSPA5/TM7SF2/XBP1/SLC27A5/PDIA3/G6PC/RTN4/GPAA1/DGAT2/EMC10/ELOVL5/SPPL2A/DHCR7/SLC27A2/TRAM1/CANX/DPM3/INSIG2/SARAF/TECR/TMCO1/EMC6/DERL1/ATF6/SEC62/CALR/ZMPSTE24/RRBP1/TMEM33/TAPBP/SLC37A4/CLN3/EXT1/EMC3/AUP1/UBXN8/SPCS1/ALG3/EMC4/ARL6IP1/B2M/SLC35B1/EMC7/ERGIC2/EMC2/BCAP31/HM13/ERGIC3/DERL2/DPAGT1/FKBP8/SYVN1/AMFR/ELOVL6/HLA-B/HLA-C/CD74/HLA-A/HLA-E/SEC61A1/PIGT/HLA-DRA	65
GO:0098852	CC	GO:0098852	lytic vacuole membrane	110/2697	355/19717	1.7083e-17	2.84055e-16	1.99894e-16	LAMP2/PSAP/RAB2A/LITAF/GPLD1/EVA1A/LDLR/SPPL2A/ENPEP/GPR137B/MAGT1/RRAGA/LAMP1/CP/SURF4/LAMTOR2/VNN1/ACP2/CMTM6/VAPA/BORCS7/CLTA/RHEB/UBXN6/TMEM175/TMEM59/SLC38A9/TMEM192/BST2/VAMP8/BLOC1S1/SLC39A11/TMEM30A/LAPTM4A/SCARB2/PIGR/RNF152/ANPEP/LMBRD1/CLN3/MCOLN1/CD164/MGST1/GLMP/CTSD/CPNE3/PRCP/ATP6V1G1/EEF1A1/UBA52/AP2S1/DDOST/RNF13/NDUFC2/CD63/ENPP1/IFITM3/HSPA8/SLC17A5/LAMTOR5/AHNAK/RAB14/ECE1/BRI…	110
GO:0005765	CC	GO:0005765	lysosomal membrane	109/2697	354/19717	3.97938e-17	6.46649e-16	4.55058e-16	LAMP2/PSAP/RAB2A/LITAF/GPLD1/EVA1A/LDLR/SPPL2A/ENPEP/GPR137B/MAGT1/RRAGA/LAMP1/CP/SURF4/LAMTOR2/VNN1/ACP2/CMTM6/VAPA/BORCS7/CLTA/RHEB/UBXN6/TMEM175/TMEM59/SLC38A9/TMEM192/BST2/VAMP8/BLOC1S1/TMEM30A/LAPTM4A/SCARB2/PIGR/RNF152/ANPEP/LMBRD1/CLN3/MCOLN1/CD164/MGST1/GLMP/CTSD/CPNE3/PRCP/ATP6V1G1/EEF1A1/UBA52/AP2S1/DDOST/RNF13/NDUFC2/CD63/ENPP1/IFITM3/HSPA8/SLC17A5/LAMTOR5/AHNAK/RAB14/ECE1/BRI3/STOM/CL…	109
GO:0031300	CC	GO:0031300	intrinsic component of organelle membrane	112/2697	381/19717	6.06384e-16	9.63476e-15	6.78015e-15	CYP2E1/INSIG1/SCD/HSPA5/TM7SF2/XBP1/SLC27A5/PET100/PDIA3/LAMP2/G6PC/RTN4/ITM2B/GPAA1/DGAT2/EMC10/RAB4A/ELOVL5/SPPL2A/DHCR7/SLC27A2/TRAM1/YIF1A/LAMP1/CANX/DPM3/INSIG2/BNIP3/MPC1/SARAF/VAMP5/TECR/TMCO1/FIS1/FURIN/SLC38A9/EMC6/DERL1/ATF6/SEC62/CALR/ZMPSTE24/RRBP1/TMEM33/PINK1/TIMM17A/OXA1L/CHCHD10/RNF152/TAPBP/SLC37A4/CLN3/EXT1/MPC2/SLC25A4/EMC3/TMEM70/SYNE4/AUP1/UBXN8/SPCS1/ALG3/SMDT1/YIF1B/EMC4/CO…	112
GO:0005777	CC	GO:0005777	peroxisome	56/2697	134/19717	1.00613e-15	1.53059e-14	1.07711e-14	BAAT/IDI1/GRHPR/ACSL1/HAO1/IDH2/ACAA1/ACSL4/HSD17B4/PXMP2/HMGCR/SLC27A2/FNDC5/ALDH3A2/ISOC1/XDH/PMVK/CRYM/ACSL3/NUDT7/ACOX2/FIS1/ECI2/AGXT/PHYH/GSTK1/ACOX1/SCP2/CAT/FABP1/ATAD1/MGST1/ECH1/IDH1/SOD1/PRDX5/PIPOX/ABCD3/LONP2/PEX16/PEX19/PEX2/HMGCL/ACBD5/EPHX2/IMPDH2/TTC1/HAO2/EHHADH/MFF/TKT/HSDL2/ARF1/PECR/ACOT8/CROT	56
GO:0042579	CC	GO:0042579	microbody	56/2697	134/19717	1.00613e-15	1.53059e-14	1.07711e-14	BAAT/IDI1/GRHPR/ACSL1/HAO1/IDH2/ACAA1/ACSL4/HSD17B4/PXMP2/HMGCR/SLC27A2/FNDC5/ALDH3A2/ISOC1/XDH/PMVK/CRYM/ACSL3/NUDT7/ACOX2/FIS1/ECI2/AGXT/PHYH/GSTK1/ACOX1/SCP2/CAT/FABP1/ATAD1/MGST1/ECH1/IDH1/SOD1/PRDX5/PIPOX/ABCD3/LONP2/PEX16/PEX19/PEX2/HMGCL/ACBD5/EPHX2/IMPDH2/TTC1/HAO2/EHHADH/MFF/TKT/HSDL2/ARF1/PECR/ACOT8/CROT	56
GO:0031301	CC	GO:0031301	integral component of organelle membrane	105/2697	350/19717	1.09676e-15	1.63371e-14	1.14967e-14	INSIG1/SCD/HSPA5/TM7SF2/XBP1/SLC27A5/PET100/PDIA3/LAMP2/G6PC/RTN4/ITM2B/GPAA1/DGAT2/EMC10/ELOVL5/SPPL2A/DHCR7/SLC27A2/TRAM1/YIF1A/LAMP1/CANX/DPM3/INSIG2/BNIP3/MPC1/SARAF/VAMP5/TECR/TMCO1/FIS1/FURIN/SLC38A9/EMC6/DERL1/ATF6/SEC62/CALR/ZMPSTE24/RRBP1/TMEM33/PINK1/TIMM17A/OXA1L/CHCHD10/RNF152/TAPBP/SLC37A4/CLN3/EXT1/MPC2/SLC25A4/EMC3/TMEM70/SYNE4/AUP1/UBXN8/SPCS1/ALG3/SMDT1/YIF1B/EMC4/COA3/ARL6IP1/SL…	105
GO:0005775	CC	GO:0005775	vacuolar lumen	65/2697	172/19717	1.99026e-15	2.90415e-14	2.0437e-14	ARG1/LAMP2/SDC2/SDC1/PSAP/HEXB/DPP7/HYAL1/DNAJC3/FUCA1/RNASET2/FUCA2/GGH/CTSB/APOB/CTSL/LIPA/SDCBP/SDC4/CREG1/ACP2/C3/NAPRT/GPC3/PRDX6/CHID1/TRAPPC1/SCARB2/GC/ORM2/TTR/CTSD/GNS/FTL/VCP/CTSF/SMPD1/ARSA/HSPA8/TPP1/NPC2/CCT8/GPC6/GLB1/GDI2/CTSS/CTSA/TOLLIP/GRN/PSMD1/ACTR2/CCT2/HSP90AA1/GBA/CYB5R3/GUSB/CD74/ANXA2/ASAH1/ACTR10/NEU1/PA2G4/CAP1/HEXA/TUBB4B	65
GO:0005788	CC	GO:0005788	endoplasmic reticulum lumen	95/2697	309/19717	4.71679e-15	6.74501e-14	4.74658e-14	CST3/HSPA5/IGFBP1/APOA5/CES2/PDIA4/PDIA3/SDC2/SDF2L1/F5/APLP2/SIL1/PROC/MTTP/DNAJB9/DNAJC3/EVA1A/SERPINA10/LIPC/F7/EDEM3/RNASET2/F9/RCN1/SLC27A2/SERPINC1/MYDGF/FUCA2/APOB/F2/NUCB1/ITIH2/SERPIND1/SPP2/CP/PDIA6/CANX/F10/APOE/C3/KTN1/CTSZ/GPC3/FN1/FGA/KNG1/CES1/COL18A1/MANF/CALR/OS9/ERP44/AHSG/HSP90B1/ESD/PNPLA2/DBI/PRKCSH/TF/FGG/CLU/DNAJB11/ERLEC1/LRPAP1/ERO1A/SERPINA1/VTN/P4HB/APOA2/HYOU1/APOA1/AL…	95
GO:0022624	CC	GO:0022624	proteasome accessory complex	20/2697	24/19717	3.01997e-14	4.23388e-13	2.97946e-13	PSMC4/PSMD8/PSME2/PSMC6/PSMD7/PSMC3/PSMC2/PSME1/ADRM1/PSMC1/PSMD1/PSMD4/PSMD11/PSMC5/PSMD2/PSMD6/PSMD3/PSMD13/PSMD12/PSMD14	20
GO:0005838	CC	GO:0005838	proteasome regulatory particle	18/2697	21/19717	2.35299e-13	3.23536e-12	2.27678e-12	PSMC4/PSMD8/PSMC6/PSMD7/PSMC3/PSMC2/ADRM1/PSMC1/PSMD1/PSMD4/PSMD11/PSMC5/PSMD2/PSMD6/PSMD3/PSMD13/PSMD12/PSMD14	18
GO:0005793	CC	GO:0005793	endoplasmic reticulum-Golgi intermediate compartment	50/2697	126/19717	3.80208e-13	5.12922e-12	3.60952e-12	HSPA5/F5/RAB2A/TMED7/NAT8/MYDGF/YIF1A/NUCB1/ROBO1/PDIA6/SURF4/CHP1/GNPNAT1/CTSZ/CNIH1/CD59/TMED2/TMED10/FN1/MCFD2/MAN1A1/CALR/ERP44/TMED9/ANPEP/TAPBP/LMAN2/VMP1/LRPAP1/SERPINA1/P4HB/TMED1/ERGIC1/YIF1B/ATP6AP1/TMED5/CLN8/BET1/ERGIC2/BCAP31/ERGIC3/KDELR1/NUCB2/CNIH4/RER1/LMAN1/HMGB1/COPB1/FTCD/TMED4	50
GO:0005798	CC	GO:0005798	Golgi-associated vesicle	61/2697	178/19717	2.19802e-12	2.91034e-11	2.04806e-11	F5/ITM2B/SPPL2A/TMED7/SAR1B/YIF1A/NUCB1/SEC16B/CTSZ/CNIH1/CLTA/KDELR2/CD59/USO1/TMED2/TMED10/FURIN/MCFD2/TMED9/LMAN2/COPE/SEC23A/SERPINA1/SAR1A/TMED1/YIPF6/YIF1B/SPG21/TMED5/B2M/CLTB/APP/RAB8A/RAB14/SEC16A/ERGIC2/TGOLN2/ERGIC3/CLTC/KDELR1/ADAM10/COPZ1/PDCD6/YIPF5/IER3IP1/HLA-B/LMAN1/AP1S1/COPA/HLA-C/CD74/ARF1/HLA-A/COPB1/SEC31A/COPB2/HLA-E/VTI1B/TMED4/SEC13/HLA-DRA	61
GO:0031970	CC	GO:0031970	organelle envelope lumen	39/2697	88/19717	2.37661e-12	3.0896e-11	2.1742e-11	NME4/GATM/TIMM8B/REXO2/BLOC1S1/PRELID1/NDUFB7/PINK1/CHCHD10/TRAP1/COX6B1/NDUFS5/CAT/TIMM13/TIMM10/SOD1/GOLPH3/COX17/BCHE/CYCS/CHCHD5/CHCHD7/APP/CHCHD2/AIFM1/HAX1/STOML2/PARK7/SHMT2/NDUFA8/MICU1/UQCC2/COA6/SDHAF3/AK2/SORL1/COA4/TXNIP/CACYBP	39
GO:0030134	CC	GO:0030134	COPII-coated ER to Golgi transport vesicle	40/2697	93/19717	4.04213e-12	5.16094e-11	3.63184e-11	F5/TMED7/SAR1B/YIF1A/SEC16B/CTSZ/CNIH1/CD59/USO1/TMED2/TMED10/MCFD2/TMED9/LMAN2/SEC23A/SERPINA1/SAR1A/TMED1/YIPF6/YIF1B/TMED5/B2M/APP/SEC16A/ERGIC2/ERGIC3/PDCD6/YIPF5/IER3IP1/HLA-B/LMAN1/HLA-C/CD74/HLA-A/SEC31A/HLA-E/VTI1B/TMED4/SEC13/HLA-DRA	40
GO:0005782	CC	GO:0005782	peroxisomal matrix	28/2697	51/19717	4.48282e-12	5.52623e-11	3.8889e-11	BAAT/GRHPR/HAO1/ACAA1/HSD17B4/CRYM/NUDT7/ACOX2/ECI2/AGXT/PHYH/GSTK1/ACOX1/SCP2/CAT/FABP1/ECH1/IDH1/PRDX5/PIPOX/ABCD3/LONP2/HMGCL/EPHX2/HAO2/EHHADH/ACOT8/CROT	28
GO:0031907	CC	GO:0031907	microbody lumen	28/2697	51/19717	4.48282e-12	5.52623e-11	3.8889e-11	BAAT/GRHPR/HAO1/ACAA1/HSD17B4/CRYM/NUDT7/ACOX2/ECI2/AGXT/PHYH/GSTK1/ACOX1/SCP2/CAT/FABP1/ECH1/IDH1/PRDX5/PIPOX/ABCD3/LONP2/HMGCL/EPHX2/HAO2/EHHADH/ACOT8/CROT	28
GO:0005758	CC	GO:0005758	mitochondrial intermembrane space	35/2697	79/19717	3.17863e-11	3.85207e-10	2.71077e-10	NME4/GATM/TIMM8B/REXO2/BLOC1S1/PRELID1/NDUFB7/PINK1/CHCHD10/TRAP1/COX6B1/NDUFS5/CAT/TIMM13/TIMM10/SOD1/GOLPH3/COX17/CYCS/CHCHD5/CHCHD7/CHCHD2/AIFM1/HAX1/STOML2/PARK7/SHMT2/NDUFA8/MICU1/UQCC2/COA6/SDHAF3/AK2/COA4/TXNIP	35
GO:0030135	CC	GO:0030135	coated vesicle	82/2697	289/19717	3.57845e-11	4.26432e-10	3.00087e-10	F5/CD3D/LDLR/TMED7/SAR1B/YIF1A/APOB/SCAMP1/APOE/SEC16B/CTSZ/CNIH1/SNX3/CLTA/KDELR2/CD59/USO1/TMED2/TMED10/ABCB4/FURIN/MCFD2/VAMP8/SCARB2/TMED9/LMAN2/COPE/LMBRD1/TF/SEC23A/SERPINA1/SAR1A/TMED1/AP2S1/YIPF6/YIF1B/SPG21/TMED5/B2M/HSPA8/CLTB/APP/EGFR/RAB8A/RAB14/ECE1/SEC16A/ERGIC2/AAK1/BCAP31/TGOLN2/ERGIC3/CLTC/KDELR1/COPZ1/AP2B1/PDCD6/YIPF5/IER3IP1/LRP1/HLA-B/LMAN1/AP1S1/COPA/HLA-C/CD74/ARF1/HLA-A/CO…	82
GO:0005839	CC	GO:0005839	proteasome core complex	16/2697	20/19717	4.0486e-11	4.7455e-10	3.33949e-10	PSMF1/PSMB6/PSMB5/PSMA2/PSMB7/PSMB1/PSMA4/PSMB3/PSMB2/PSMA3/PSMA1/PSMA7/PSMA5/PSMB4/PSMB8/PSMB9	16
GO:0000314	CC	GO:0000314	organellar small ribosomal subunit	19/2697	28/19717	7.252e-11	8.23044e-10	5.79191e-10	MRPS34/MRPS12/MRPS33/MRPS16/MRPS18C/DAP3/MRPS5/MRPS14/MRPS21/MRPS15/MRPS36/MRPS26/MRPS28/MRPS35/MRPS6/MRPS22/MRPS11/MRPS7/MRPS17	19
GO:0005763	CC	GO:0005763	mitochondrial small ribosomal subunit	19/2697	28/19717	7.252e-11	8.23044e-10	5.79191e-10	MRPS34/MRPS12/MRPS33/MRPS16/MRPS18C/DAP3/MRPS5/MRPS14/MRPS21/MRPS15/MRPS36/MRPS26/MRPS28/MRPS35/MRPS6/MRPS22/MRPS11/MRPS7/MRPS17	19
GO:0035578	CC	GO:0035578	azurophil granule lumen	37/2697	91/19717	1.84852e-10	2.06514e-09	1.45328e-09	ARG1/HEXB/DPP7/DNAJC3/FUCA1/RNASET2/FUCA2/GGH/SDCBP/CREG1/C3/NAPRT/PRDX6/TRAPPC1/ORM2/TTR/GNS/FTL/VCP/ARSA/NPC2/CCT8/GLB1/GDI2/CTSA/TOLLIP/GRN/PSMD1/ACTR2/CCT2/CYB5R3/GUSB/ANXA2/ACTR10/PA2G4/CAP1/TUBB4B	37
GO:0005770	CC	GO:0005770	late endosome	73/2697	256/19717	3.29185e-10	3.62104e-09	2.54819e-09	RHOB/LAMP2/PSAP/LITAF/LDLR/SPPL2A/MAP1LC3A/TTPA/YIPF2/CTSL/LAMP1/VPS28/LAMTOR2/SQSTM1/GNPNAT1/VAMP5/TMEM230/UBXN6/TMEM59/SLC38A9/TMEM192/BST2/VAMP8/CHMP2A/DERL1/LAPTM4A/CHID1/SCARB2/TF/CLN3/MCOLN1/SLC31A1/RNF128/RNF13/CTSH/CD63/IFITM3/IFNAR1/NBR1/SNF8/NEDD4L/TPT1/EGFR/LAMTOR5/RAB11A/RAB14/DERL2/CTSS/RAB7A/CHMP1B/GRN/TMEM106B/LAPTM4B/TSG101/SNX14/LAMTOR1/LAMTOR4/ANXA6/ABCA5/CD74/RAP1A/ARF1/ANXA2/S…	73
GO:0005791	CC	GO:0005791	rough endoplasmic reticulum	35/2697	85/19717	3.76942e-10	4.08354e-09	2.87366e-09	GLUL/F12/TRAM1/NUCB1/CANX/DERL1/SEC62/LRPAP1/VTN/RPL4/RPS28/SSR4/RPL18/RPS21/RPS29/RPS23/ARL6IP1/TMEM97/APP/SEC61B/RAB14/RPL27/SRP9/SEC63/RPS26/HM13/DERL2/RPN2/STAU1/RPN1/CCDC47/SRPRA/RPL6/SEC61A1/PLOD3	35
GO:0005681	CC	GO:0005681	spliceosomal complex	58/2697	185/19717	4.17944e-10	4.46015e-09	3.13869e-09	RHEB/ZMAT2/YBX1/PABPC1/SNRPE/RBM3/SNRPD2/SF3B5/SYF2/LSM7/HSPA8/SNRPG/FRG1/CIRBP/HNRNPK/LSM5/SRSF2/CWC15/SNRPB2/HNRNPU/IK/SF3B6/LSM4/HNRNPF/C9orf78/U2AF1L4/HNRNPC/HNRNPA1/HNRNPA2B1/SRRM2/SNRNP70/LSM3/PRPF31/SNU13/SRRM1/SF3B2/DDX5/PRPF6/LSM6/CTNNBL1/HNRNPM/SNRPD1/RBM8A/MAGOHB/SNRPD3/SNRPB/HNRNPH1/ZCRB1/ADAR/HNRNPA3/BUD31/BCAS2/SREK1/SNRPC/PRPF38B/MAGOH/LSM8/SYNCRIP	58
GO:0010008	CC	GO:0010008	endosome membrane	115/2697	479/19717	5.49333e-10	5.77608e-09	4.06473e-09	RHOB/PDIA3/LAMP2/INSR/ITM2B/NDFIP1/LITAF/RAB4A/LDLR/SPPL2A/YIPF2/APOB/SCAMP1/LAMP1/TM9SF2/VPS28/WLS/LAMTOR2/MYO1B/CMTM6/GNPNAT1/SNX3/CLTA/HSD17B6/FURIN/ATP6V0E2/UBXN6/CD14/IRF7/TMEM175/TMEM59/SLC38A9/VAMP8/PSENEN/CHMP2A/LAPTM4A/RABEPK/SCARB2/ATP6V0E1/UBE2D3/ARF6/TF/MCOLN1/CD164/ATP6V0B/CTSD/UBA52/AP2S1/CHMP5/UBB/RNF13/EHD4/ATP6AP1/SPG21/CD63/UBC/RPS27A/IFITM3/B2M/SNF8/RAB21/EGFR/LAMTOR5/RAB11A/RA…	115
GO:0043202	CC	GO:0043202	lysosomal lumen	37/2697	95/19717	7.9098e-10	8.19638e-09	5.76794e-09	LAMP2/SDC2/SDC1/PSAP/HEXB/HYAL1/FUCA1/RNASET2/CTSB/APOB/CTSL/LIPA/SDC4/ACP2/GPC3/CHID1/SCARB2/GC/CTSD/GNS/CTSF/SMPD1/ARSA/HSPA8/TPP1/NPC2/GPC6/GLB1/CTSS/CTSA/HSP90AA1/GBA/GUSB/CD74/ASAH1/NEU1/HEXA	37
GO:0034358	CC	GO:0034358	plasma lipoprotein particle	21/2697	37/19717	9.42522e-10	9.49159e-09	6.6794e-09	APOC2/APOF/APOA5/SAA4/LSR/HDLBP/HPR/LIPC/LDLR/PCYOX1/APOB/PON1/APOE/APOM/CLU/APOC1/APOA2/APOA1/APOH/APOC3/SORL1	21
GO:1990777	CC	GO:1990777	lipoprotein particle	21/2697	37/19717	9.42522e-10	9.49159e-09	6.6794e-09	APOC2/APOF/APOA5/SAA4/LSR/HDLBP/HPR/LIPC/LDLR/PCYOX1/APOB/PON1/APOE/APOM/CLU/APOC1/APOA2/APOA1/APOH/APOC3/SORL1	21
GO:0035577	CC	GO:0035577	azurophil granule membrane	27/2697	58/19717	1.45076e-09	1.44068e-08	1.01383e-08	LAMP2/PSAP/MAGT1/LAMP1/SURF4/VNN1/CMTM6/VAPA/BST2/VAMP8/TMEM30A/PIGR/MGST1/CPNE3/PRCP/DDOST/NDUFC2/CD63/BRI3/STOM/B4GALT1/TMEM179B/LAMTOR1/NCSTN/RAP1B/RAB5C/SNAP29	27
GO:0034364	CC	GO:0034364	high-density lipoprotein particle	17/2697	26/19717	1.78641e-09	1.74971e-08	1.2313e-08	APOC2/APOF/APOA5/SAA4/HDLBP/HPR/LIPC/APOB/PON1/APOE/APOM/CLU/APOC1/APOA2/APOA1/APOH/APOC3	17
GO:0005852	CC	GO:0005852	eukaryotic translation initiation factor 3 complex	13/2697	16/19717	2.13693e-09	2.06473e-08	1.45299e-08	EIF3E/EIF3H/EIF3K/EIF3G/EIF3L/EIF3F/EIF3M/EIF3J/EIF3A/EIF3I/DDX3X/COPS5/EIF3D	13
GO:0031093	CC	GO:0031093	platelet alpha granule lumen	29/2697	67/19717	2.9829e-09	2.8437e-08	2.00116e-08	A1BG/A2M/HRG/SERPINF2/PLG/F5/SERPING1/SCCPDH/FN1/FGA/KNG1/AHSG/FGB/FGG/CLU/PROS1/SERPINA1/ORM2/ALB/ORM1/MAGED2/APP/TIMP1/SRGN/TEX264/ACTN4/VTI1B/ACTN1/VEGFA	29
GO:0071013	CC	GO:0071013	catalytic step 2 spliceosome	34/2697	87/19717	3.42754e-09	3.21517e-08	2.26257e-08	PABPC1/SNRPE/SNRPD2/SYF2/LSM7/SNRPG/FRG1/HNRNPK/CWC15/SNRPB2/HNRNPU/SF3B6/HNRNPF/HNRNPC/HNRNPA1/HNRNPA2B1/SRRM2/LSM3/SRRM1/SF3B2/DDX5/PRPF6/HNRNPM/SNRPD1/RBM8A/MAGOHB/SNRPD3/SNRPB/HNRNPH1/HNRNPA3/BUD31/BCAS2/MAGOH/SYNCRIP	34
GO:0032994	CC	GO:0032994	protein-lipid complex	21/2697	39/19717	3.46249e-09	3.21517e-08	2.26257e-08	APOC2/APOF/APOA5/SAA4/LSR/HDLBP/HPR/LIPC/LDLR/PCYOX1/APOB/PON1/APOE/APOM/CLU/APOC1/APOA2/APOA1/APOH/APOC3/SORL1	21
GO:0016282	CC	GO:0016282	eukaryotic 43S preinitiation complex	13/2697	17/19717	7.93563e-09	7.27433e-08	5.11907e-08	EIF3E/EIF3H/EIF3K/EIF3G/EIF3L/EIF3F/EIF3M/EIF3J/EIF1/EIF3A/EIF3I/EIF1B/EIF3D	13
GO:0033116	CC	GO:0033116	endoplasmic reticulum-Golgi intermediate compartment membrane	29/2697	71/19717	1.4821e-08	1.3414e-07	9.43964e-08	F5/RAB2A/TMED7/NAT8/ROBO1/SURF4/CTSZ/CNIH1/CD59/TMED2/TMED10/MCFD2/CALR/TMED9/TAPBP/LMAN2/VMP1/SERPINA1/TMED1/ERGIC1/ATP6AP1/TMED5/CLN8/BET1/ERGIC2/BCAP31/ERGIC3/KDELR1/LMAN1	29
GO:0008250	CC	GO:0008250	oligosaccharyltransferase complex	11/2697	13/19717	1.84081e-08	1.64522e-07	1.15777e-07	MAGT1/OSTC/OST4/TMEM258/DDOST/DAD1/STT3B/RPN2/RPN1/STT3A/KRTCAP2	11
GO:0070993	CC	GO:0070993	translation preinitiation complex	13/2697	18/19717	2.49651e-08	2.20371e-07	1.55079e-07	EIF3E/EIF3H/EIF3K/EIF3G/EIF3L/EIF3F/EIF3M/EIF3J/EIF1/EIF3A/EIF3I/EIF1B/EIF3D	13
GO:0031968	CC	GO:0031968	organelle outer membrane	57/2697	201/19717	3.42708e-08	2.98825e-07	2.10288e-07	ARG1/ASS1/ACSL1/ACSL4/GK/DHCR7/ACSL5/KMO/RAB32/FAM210B/BNIP3/CISD2/ACSL3/FIS1/PINK1/CYB5A/MGST1/VDAC1/HADHB/IFI27/UBA52/MCL1/SYNE4/MTX1/VDAC2/UBB/VDAC3/NME1/MAOB/UBC/RPS27A/TOMM7/AGPAT5/TOMM20/HAX1/CISD1/QTRT1/SIGMAR1/NUCB2/DDX3X/BAX/CYB5B/TOMM22/CLMN/SAMM50/SH3GLB1/PHB2/BCL2L1/CYB5R3/MFF/MAOA/PPP1R15A/BAD/GPAM/BPHL/TSPO/NUTF2	57
GO:0035770	CC	GO:0035770	ribonucleoprotein granule	61/2697	223/19717	4.92502e-08	4.21125e-07	2.96353e-07	ZFP36/SQSTM1/EID1/YBX1/CARHSP1/EIF4A2/PABPC1/ZFP36L1/PSMA2/UHMK1/TSTD1/PSMA4/VCP/PABPC4/RPL28/PSMC3/RPS6/FMR1/HSF1/CTSH/RPS4X/PSMC2/DCPS/G3BP1/SNRPG/PCBP1/SUMO1/CIRBP/HNRNPK/HAX1/ACTB/ZFAND1/DDX1/STAU1/HNRNPU/RPLP0/LARP4/DDX3X/LSM4/LSM14A/EIF4E/RPL6/NCL/LSM3/NFKBIZ/TOP1/POLR2G/G3BP2/PUM2/CDC42/RAC1/YTHDF2/LSM1/LSM6/ROCK1/CNOT2/PNRC2/TNRC6B/HNRNPA3/FXR1/UPF2	61
GO:0071011	CC	GO:0071011	precatalytic spliceosome	23/2697	51/19717	4.9934e-08	4.21125e-07	2.96353e-07	ZMAT2/SNRPE/SNRPD2/SF3B5/LSM7/SNRPG/LSM5/SNRPB2/IK/LSM4/SRRM2/LSM3/PRPF31/SNU13/SF3B2/PRPF6/LSM6/SNRPD1/MAGOHB/SNRPD3/SNRPB/PRPF38B/LSM8	23
GO:0019867	CC	GO:0019867	outer membrane	57/2697	203/19717	5.00638e-08	4.21125e-07	2.96353e-07	ARG1/ASS1/ACSL1/ACSL4/GK/DHCR7/ACSL5/KMO/RAB32/FAM210B/BNIP3/CISD2/ACSL3/FIS1/PINK1/CYB5A/MGST1/VDAC1/HADHB/IFI27/UBA52/MCL1/SYNE4/MTX1/VDAC2/UBB/VDAC3/NME1/MAOB/UBC/RPS27A/TOMM7/AGPAT5/TOMM20/HAX1/CISD1/QTRT1/SIGMAR1/NUCB2/DDX3X/BAX/CYB5B/TOMM22/CLMN/SAMM50/SH3GLB1/PHB2/BCL2L1/CYB5R3/MFF/MAOA/PPP1R15A/BAD/GPAM/BPHL/TSPO/NUTF2	57
GO:0036464	CC	GO:0036464	cytoplasmic ribonucleoprotein granule	58/2697	212/19717	1.03506e-07	8.60546e-07	6.05581e-07	ZFP36/SQSTM1/EID1/YBX1/CARHSP1/EIF4A2/PABPC1/ZFP36L1/PSMA2/UHMK1/TSTD1/PSMA4/VCP/PABPC4/RPL28/PSMC3/RPS6/FMR1/CTSH/RPS4X/PSMC2/DCPS/G3BP1/SNRPG/PCBP1/CIRBP/HNRNPK/HAX1/ACTB/ZFAND1/DDX1/STAU1/HNRNPU/RPLP0/LARP4/DDX3X/LSM4/LSM14A/EIF4E/RPL6/NCL/LSM3/NFKBIZ/TOP1/POLR2G/G3BP2/PUM2/CDC42/RAC1/YTHDF2/LSM1/LSM6/ROCK1/CNOT2/PNRC2/TNRC6B/FXR1/UPF2	58
GO:0005741	CC	GO:0005741	mitochondrial outer membrane	51/2697	178/19717	1.23688e-07	1.01652e-06	7.15341e-07	ARG1/ASS1/ACSL1/ACSL4/GK/ACSL5/KMO/RAB32/FAM210B/BNIP3/CISD2/ACSL3/FIS1/PINK1/CYB5A/MGST1/VDAC1/HADHB/IFI27/UBA52/MCL1/MTX1/VDAC2/UBB/VDAC3/NME1/MAOB/UBC/RPS27A/TOMM7/AGPAT5/TOMM20/HAX1/CISD1/QTRT1/DDX3X/BAX/CYB5B/TOMM22/SAMM50/SH3GLB1/PHB2/BCL2L1/CYB5R3/MFF/MAOA/PPP1R15A/BAD/GPAM/BPHL/TSPO	51
GO:0071005	CC	GO:0071005	U2-type precatalytic spliceosome	22/2697	50/19717	1.67137e-07	1.35799e-06	9.55639e-07	ZMAT2/SNRPE/SNRPD2/SF3B5/LSM7/SNRPG/LSM5/SNRPB2/IK/LSM4/SRRM2/LSM3/PRPF31/SNU13/SF3B2/PRPF6/LSM6/SNRPD1/MAGOHB/SNRPD3/SNRPB/LSM8	22
GO:0030660	CC	GO:0030660	Golgi-associated vesicle membrane	37/2697	114/19717	2.19753e-07	1.76543e-06	1.24236e-06	ITM2B/SPPL2A/TMED7/SAR1B/SEC16B/CNIH1/CLTA/KDELR2/CD59/USO1/TMED2/TMED10/MCFD2/COPE/SEC23A/SAR1A/B2M/CLTB/SEC16A/CLTC/KDELR1/COPZ1/PDCD6/HLA-B/LMAN1/AP1S1/COPA/HLA-C/CD74/HLA-A/COPB1/SEC31A/COPB2/HLA-E/VTI1B/SEC13/HLA-DRA	37
GO:0033290	CC	GO:0033290	eukaryotic 48S preinitiation complex	11/2697	15/19717	2.46841e-07	1.96102e-06	1.38e-06	EIF3E/EIF3H/EIF3K/EIF3G/EIF3L/EIF3F/EIF3M/EIF3J/EIF3A/EIF3I/EIF3D	11
GO:0030662	CC	GO:0030662	coated vesicle membrane	51/2697	182/19717	2.6584e-07	2.08875e-06	1.46989e-06	CD3D/LDLR/TMED7/SAR1B/APOB/APOE/SEC16B/CNIH1/CLTA/KDELR2/CD59/USO1/TMED2/TMED10/MCFD2/VAMP8/SCARB2/COPE/TF/SEC23A/SAR1A/AP2S1/B2M/HSPA8/CLTB/EGFR/SEC16A/TGOLN2/CLTC/KDELR1/COPZ1/AP2B1/PDCD6/HLA-B/LMAN1/AP1S1/COPA/HLA-C/CD74/HLA-A/COPB1/SEC31A/MYO6/COPB2/HLA-E/VTI1B/AP2M1/VAMP2/SEC13/REEP6/HLA-DRA	51
GO:0042827	CC	GO:0042827	platelet dense granule	13/2697	21/19717	3.95941e-07	3.07715e-06	2.16545e-06	ITIH3/LAMP2/SERPINA4/LGALS3BP/TIMP3/ITPR1/ITIH4/SPP2/CDC37L1/APOH/CD63/FAM3C/RARRES2	13
GO:0042627	CC	GO:0042627	chylomicron	10/2697	13/19717	4.34808e-07	3.34288e-06	2.35244e-06	APOC2/APOA5/LSR/APOB/APOE/APOC1/APOA2/APOA1/APOH/APOC3	10
GO:0005790	CC	GO:0005790	smooth endoplasmic reticulum	17/2697	34/19717	4.47e-07	3.36427e-06	2.36749e-06	HSPA5/PGRMC1/DNAJC3/APOB/CANX/PRDX4/CALR/HYOU1/PPIB/RPL10/APP/SRI/SVIP/SYVN1/GABARAP/ERP29/FTCD	17
GO:0070069	CC	GO:0070069	cytochrome complex	17/2697	34/19717	4.47e-07	3.36427e-06	2.36749e-06	COX5A/UQCRFS1/CYC1/UQCRC2/UQCRC1/COX6B1/UQCRB/UQCRQ/UQCRH/NDUFA4/COX7B/COX8A/COX4I1/COA3/UQCR10/COX6A1/UQCC3	17
GO:0031091	CC	GO:0031091	platelet alpha granule	31/2697	91/19717	6.28704e-07	4.68253e-06	3.29518e-06	A1BG/A2M/HRG/SERPINF2/PLG/F5/APLP2/SERPING1/SCCPDH/FN1/FGA/KNG1/AHSG/SERPINA5/FGB/FGG/CLU/PROS1/SERPINA1/ORM2/ALB/ORM1/MAGED2/APP/TIMP1/SRGN/TEX264/ACTN4/VTI1B/ACTN1/VEGFA	31
GO:0030667	CC	GO:0030667	secretory granule membrane	72/2697	298/19717	6.96747e-07	5.11825e-06	3.6018e-06	LAMP2/PGRMC1/PSAP/APLP2/CD46/CEACAM1/ANXA7/SLC27A2/ITPR1/ICA1/MAGT1/CD47/SCAMP1/LAMP1/SURF4/LAMTOR2/CPE/ORMDL3/VNN1/CMTM6/VAPA/CD59/TMED2/TMED10/CD14/BST2/VAMP8/ITPR2/TMEM30A/IQGAP2/CYSTM1/SERPINA5/PIGR/ANPEP/MGST1/CPNE3/PRCP/ATP6AP2/HMOX2/BSG/DDOST/NDUFC2/CD63/RAB10/RAB14/DIAPH1/BRI3/ANO6/RAB6A/STOM/RAB18/ADAM10/SRI/RAB7A/SVIP/B4GALT1/ATP6V1D/AGPAT2/TMEM179B/DYNLL1/LAMTOR1/RHOA/DSP/NCSTN/SNAP23/…	72
GO:0019774	CC	GO:0019774	proteasome core complex, beta-subunit complex	9/2697	11/19717	7.01522e-07	5.11825e-06	3.6018e-06	PSMB6/PSMB5/PSMB7/PSMB1/PSMB3/PSMB2/PSMB4/PSMB8/PSMB9	9
GO:0012507	CC	GO:0012507	ER to Golgi transport vesicle membrane	24/2697	62/19717	8.30805e-07	6.00026e-06	4.22248e-06	TMED7/SAR1B/SEC16B/CNIH1/CD59/USO1/TMED2/TMED10/MCFD2/SEC23A/SAR1A/B2M/SEC16A/PDCD6/HLA-B/LMAN1/HLA-C/CD74/HLA-A/SEC31A/HLA-E/VTI1B/SEC13/HLA-DRA	24
GO:0031089	CC	GO:0031089	platelet dense granule lumen	10/2697	14/19717	1.33385e-06	9.53701e-06	6.71136e-06	ITIH3/SERPINA4/LGALS3BP/TIMP3/ITIH4/SPP2/CDC37L1/APOH/FAM3C/RARRES2	10
GO:0030139	CC	GO:0030139	endocytic vesicle	72/2697	303/19717	1.34917e-06	9.55105e-06	6.72124e-06	PDIA3/LAMP2/LDLR/RAB32/APOB/LAMP1/WLS/APOE/HPX/SNX3/CLTA/ATP6V0E2/VAMP8/CALR/SCARB2/ATP6V0E1/ARF6/HP/HSP90B1/ANXA11/TAPBP/LMBRD1/TF/MCOLN1/ATP6V0B/HYOU1/APOA1/UBA52/AP2S1/UBB/UBC/RPS27A/B2M/CLTB/MTSS1/ACTG1/EGFR/RAB11A/RAB10/RAB8A/GOLIM4/RAB14/CLTC/RAB7A/RAB17/AP2B1/RAB13/HSP90AA1/LRP1/HLA-B/ARRB2/ATG12/SCARB1/ATP6V0D1/KIF5B/HLA-C/CAMK2D/CD74/SNAP23/RAP1A/HLA-A/RAB11B/ABCA1/MYO6/HLA-E/WASL/STX8/R…	72
GO:0030867	CC	GO:0030867	rough endoplasmic reticulum membrane	14/2697	26/19717	1.48265e-06	1.03931e-05	7.31379e-06	DERL1/RPS28/SSR4/RPS29/ARL6IP1/TMEM97/SEC61B/RPL27/SRP9/SEC63/RPS26/DERL2/SRPRA/SEC61A1	14
GO:0005778	CC	GO:0005778	peroxisomal membrane	23/2697	60/19717	1.71169e-06	1.17678e-05	8.28123e-06	ACSL1/ACSL4/HSD17B4/PXMP2/HMGCR/SLC27A2/FNDC5/ALDH3A2/ACSL3/FIS1/ACOX1/CAT/ATAD1/MGST1/ABCD3/PEX16/PEX19/PEX2/ACBD5/IMPDH2/TTC1/ARF1/PECR	23
GO:0031903	CC	GO:0031903	microbody membrane	23/2697	60/19717	1.71169e-06	1.17678e-05	8.28123e-06	ACSL1/ACSL4/HSD17B4/PXMP2/HMGCR/SLC27A2/FNDC5/ALDH3A2/ACSL3/FIS1/ACOX1/CAT/ATAD1/MGST1/ABCD3/PEX16/PEX19/PEX2/ACBD5/IMPDH2/TTC1/ARF1/PECR	23
GO:0034361	CC	GO:0034361	very-low-density lipoprotein particle	12/2697	20/19717	1.81135e-06	1.22181e-05	8.59807e-06	APOC2/APOA5/LSR/PCYOX1/APOB/APOE/APOM/APOC1/APOA2/APOA1/APOH/APOC3	12
GO:0034385	CC	GO:0034385	triglyceride-rich plasma lipoprotein particle	12/2697	20/19717	1.81135e-06	1.22181e-05	8.59807e-06	APOC2/APOA5/LSR/PCYOX1/APOB/APOE/APOM/APOC1/APOA2/APOA1/APOH/APOC3	12
GO:0070820	CC	GO:0070820	tertiary granule	45/2697	164/19717	2.44736e-06	1.61537e-05	1.13676e-05	CST3/LRG1/LAMP2/CEACAM1/CD47/GGH/LAMP1/LAMTOR2/METTL7A/PGM1/CD59/GSDMD/VAMP8/CYSTM1/ALDOC/HP/FTH1/NIT2/CTSD/IDH1/PRCP/ATP6AP2/ORM1/CTSH/B2M/RAB14/DIAPH1/ANO6/STOM/CTSS/ADAM10/SPTAN1/SVIP/GOLGA7/YPEL5/TMEM179B/DYNLL1/LAMTOR1/RHOA/CSTB/DSP/SNAP23/COPB1/RAC1/ASAH1	45
GO:0008540	CC	GO:0008540	proteasome regulatory particle, base subcomplex	9/2697	12/19717	2.46259e-06	1.61537e-05	1.13676e-05	PSMC4/PSMC6/PSMC3/PSMC2/PSMC1/PSMD1/PSMD4/PSMC5/PSMD2	9
GO:0034709	CC	GO:0034709	methylosome	9/2697	12/19717	2.46259e-06	1.61537e-05	1.13676e-05	SNRPE/SNRPD2/SNRPG/ERH/CLNS1A/SNRPD1/PRMT1/SNRPD3/SNRPB	9
GO:0098576	CC	GO:0098576	lumenal side of membrane	16/2697	34/19717	2.73302e-06	1.77646e-05	1.25013e-05	SPPL2A/NUCB1/CANX/CALR/TAPBP/BDH1/HSPA8/BCAP31/HM13/CTSA/HLA-B/HLA-C/CD74/HLA-A/HLA-E/HLA-DRA	16
GO:0005635	CC	GO:0005635	nuclear envelope	99/2697	464/19717	3.22999e-06	2.08058e-05	1.46414e-05	TM7SF2/HPN/MGST3/HACD3/RTN4/INSR/GOLT1A/SLC22A18/MAD1L1/EI24/TOR1AIP2/ANXA7/PGRMC2/HTATIP2/DHCR7/KLHDC2/CERS4/ITPR1/LMNA/MGST2/GCH1/SLC30A1/SDCBP/MTDH/BNIP3/VAPA/EBP/TMEM120A/CHMP2A/EIF5A/ATF6/CALR/ZMPSTE24/TMEM33/ENY2/ANXA11/YBX1/OSBPL8/GPX4/TMEM176B/MRPL19/CERS2/PLA2G4C/IFI27/CETN2/NDUFB4/SYNE4/MLIP/BCHE/RNF13/RANBP1/CUEDC2/TMEM97/APP/EGFR/SUMO1/AGPAT5/SH3BGRL2/APEH/HAX1/SUN2/SIGMAR1/UBXN4/NUCB…	99
GO:0005665	CC	GO:0005665	RNA polymerase II, core complex	10/2697	15/19717	3.50786e-06	2.23939e-05	1.5759e-05	POLR2K/POLR2F/POLR2I/POLR2L/POLR2E/POLR2J/POLR2G/POLR2H/POLR2C/POLR2J3	10
GO:1904724	CC	GO:1904724	tertiary granule lumen	21/2697	55/19717	5.16114e-06	3.26568e-05	2.29811e-05	CST3/LRG1/GGH/METTL7A/PGM1/GSDMD/ALDOC/HP/FTH1/NIT2/CTSD/IDH1/ORM1/CTSH/B2M/CTSS/SPTAN1/GOLGA7/YPEL5/CSTB/ASAH1	21
GO:0031902	CC	GO:0031902	late endosome membrane	38/2697	134/19717	6.23314e-06	3.90938e-05	2.7511e-05	RHOB/LAMP2/LITAF/SPPL2A/YIPF2/LAMP1/VPS28/LAMTOR2/UBXN6/TMEM59/SLC38A9/VAMP8/CHMP2A/LAPTM4A/SCARB2/MCOLN1/RNF13/CD63/IFITM3/SNF8/LAMTOR5/RAB7A/CHMP1B/TMEM106B/LAPTM4B/TSG101/SNX14/LAMTOR1/LAMTOR4/ANXA6/ABCA5/ANXA2/STX8/VTI1B/CHMP3/MVB12A/TMEM9/HLA-DRA	38
GO:0101031	CC	GO:0101031	chaperone complex	12/2697	22/19717	7.12145e-06	4.42768e-05	3.11584e-05	HSPA8/CCT7/CCT3/CCT8/PTGES3/CCT4/CCT2/HSP90AB1/CDC37/TCP1/CCT5/CCT6A	12
GO:0070971	CC	GO:0070971	endoplasmic reticulum exit site	13/2697	26/19717	1.03484e-05	6.37852e-05	4.48868e-05	SAR1B/APOB/SEC16B/TFG/SEC23A/SAR1A/TMED5/SEC16A/PDCD6/YIPF5/MIA3/SEC31A/PDCD6IP	13
GO:0046930	CC	GO:0046930	pore complex	12/2697	23/19717	1.30339e-05	7.96518e-05	5.60524e-05	C5/C8B/C6/C8G/C8A/VDAC1/VDAC2/VDAC3/ADAM10/BAX/C9/PDZD11	12
GO:0005832	CC	GO:0005832	chaperonin-containing T-complex	8/2697	11/19717	1.36073e-05	8.24508e-05	5.80221e-05	CCT7/CCT3/CCT8/CCT4/CCT2/TCP1/CCT5/CCT6A	8
GO:0030133	CC	GO:0030133	transport vesicle	84/2697	392/19717	1.47563e-05	8.86621e-05	6.2393e-05	CEACAM1/RAB4A/TMED7/ITPR1/ICA1/SAR1B/YIPF2/SCAMP1/LAMP1/SURF4/CPE/SEC16B/CHP1/CNIH1/CLTA/KDELR2/CD59/USO1/TMED2/TMED10/FURIN/TMEM230/MCFD2/AP3S1/TMEM30A/RABEPK/TMED9/RABAC1/COPE/CLN3/SEC23A/SAR1A/VDAC1/RAB1A/VDAC2/SPG21/B2M/CLTB/APP/SLC40A1/SLC17A5/RAB11A/RAB10/RAB8A/GOLIM4/RAB14/SEC16A/RAB3B/BET1/TGOLN2/RAB6A/CLTC/KDELR1/ADAM10/COPZ1/PDCD6/COPS5/BCL2L1/SYPL1/HLA-B/LMAN1/AP1S1/ATP6V0D1/MFF/COPA/N…	84
GO:0005684	CC	GO:0005684	U2-type spliceosomal complex	28/2697	90/19717	1.55058e-05	9.23888e-05	6.50156e-05	ZMAT2/SNRPE/SNRPD2/SF3B5/SYF2/LSM7/SNRPG/LSM5/CWC15/SNRPB2/IK/LSM4/SRRM2/LSM3/PRPF31/SNU13/SF3B2/PRPF6/LSM6/SNRPD1/RBM8A/MAGOHB/SNRPD3/SNRPB/BUD31/BCAS2/SNRPC/LSM8	28
GO:0005811	CC	GO:0005811	lipid droplet	26/2697	81/19717	1.66627e-05	9.84612e-05	6.92889e-05	HSD17B11/ACSL4/DGAT2/PLIN5/CIDEB/METTL7A/ACSL3/SCCPDH/PNPLA2/LSS/RDH10/VCP/NSDHL/BCAP31/SIGMAR1/RAB7A/GAPDH/PLIN2/DHRS3/CYB5R3/ANXA2/HSD3B7/RAP1B/SET/RAB5C/PLIN3	26
GO:0005744	CC	GO:0005744	TIM23 mitochondrial import inner membrane translocase complex	9/2697	14/19717	1.72693e-05	9.87806e-05	6.95136e-05	TIMM17A/SLC25A6/TIMM10/ROMO1/TIMM50/DNAJC15/DNAJC19/TIMM17B/GRPEL1	9
GO:0005750	CC	GO:0005750	mitochondrial respiratory chain complex III	9/2697	14/19717	1.72693e-05	9.87806e-05	6.95136e-05	UQCRFS1/CYC1/UQCRC2/UQCRC1/UQCRB/UQCRQ/UQCRH/UQCR10/UQCC3	9
GO:0034362	CC	GO:0034362	low-density lipoprotein particle	9/2697	14/19717	1.72693e-05	9.87806e-05	6.95136e-05	APOC2/APOF/LSR/LDLR/APOB/APOE/APOM/APOA1/SORL1	9
GO:0045275	CC	GO:0045275	respiratory chain complex III	9/2697	14/19717	1.72693e-05	9.87806e-05	6.95136e-05	UQCRFS1/CYC1/UQCRC2/UQCRC1/UQCRB/UQCRQ/UQCRH/UQCR10/UQCC3	9
GO:0044322	CC	GO:0044322	endoplasmic reticulum quality control compartment	12/2697	24/19717	2.28212e-05	0.000129501	9.11323e-05	SEL1L/EDEM3/ASGR2/CANX/CALR/OS9/ERLEC1/RNF103/DERL2/SYVN1/AMFR/RNF5	12
GO:0030666	CC	GO:0030666	endocytic vesicle membrane	42/2697	167/19717	5.10976e-05	0.000287676	0.000202442	LAMP2/LDLR/RAB32/APOB/LAMP1/WLS/APOE/ATP6V0E2/VAMP8/CALR/SCARB2/ATP6V0E1/TAPBP/MCOLN1/ATP6V0B/UBA52/AP2S1/UBB/UBC/RPS27A/B2M/RAB10/RAB8A/CLTC/RAB7A/AP2B1/LRP1/HLA-B/ATG12/SCARB1/ATP6V0D1/HLA-C/CAMK2D/CD74/SNAP23/HLA-A/RAB11B/HLA-E/WASL/AP2M1/STX4/HLA-DRA	42
GO:0046540	CC	GO:0046540	U4/U6 x U5 tri-snRNP complex	16/2697	42/19717	6.9941e-05	0.000387657	0.000272801	ZMAT2/SNRPE/SNRPD2/LSM7/SNRPG/LSM5/LSM4/LSM3/PRPF31/SNU13/PRPF6/LSM6/SNRPD1/SNRPD3/SNRPB/LSM8	16
GO:0097526	CC	GO:0097526	spliceosomal tri-snRNP complex	16/2697	42/19717	6.9941e-05	0.000387657	0.000272801	ZMAT2/SNRPE/SNRPD2/LSM7/SNRPG/LSM5/LSM4/LSM3/PRPF31/SNU13/PRPF6/LSM6/SNRPD1/SNRPD3/SNRPB/LSM8	16
GO:0036513	CC	GO:0036513	Derlin-1 retrotranslocation complex	7/2697	10/19717	7.29833e-05	0.000401408	0.000282478	SEL1L/DERL1/VCP/HM13/SYVN1/AMFR/RNF5	7
GO:0005802	CC	GO:0005802	trans-Golgi network	54/2697	236/19717	7.9861e-05	0.000435883	0.000306738	GOLT1A/RAB32/YIPF2/NUCB1/SCAMP1/WLS/MYO1B/LAP3/CLTA/FURIN/TMEM230/RABEPK/CHID1/CDH1/VPS51/CLN3/TGFBI/SCOC/GOLPH3/YIPF6/DPY30/RAB21/CLTB/APP/TRAPPC6A/RAB11A/RAB10/RAB8A/RAB14/RHOBTB3/SCAMP3/TGOLN2/RAB6A/CLTC/ADAM10/GRN/ARL5B/RAB13/GBA/AP1S1/PLEKHJ1/CD74/ARF1/RAC1/OPTN/BIRC6/STX8/SORL1/PLOD3/STX4/ARL1/VAMP2/GOLGA4/HLA-DRA	54
GO:0005776	CC	GO:0005776	autophagosome	27/2697	93/19717	8.41411e-05	0.000455764	0.000320729	TP53INP1/LAMP2/MAP1LC3A/GABARAPL1/NCOA4/LAMP1/SQSTM1/MAP1LC3B/TMEM230/TBC1D17/CLN3/VMP1/FTH1/FTL/HSPA8/NBR1/GABARAPL2/RPN2/RAB7A/TEX264/GABARAP/UBQLN1/SH3GLB1/TP53INP2/ATG12/OPTN/SNAP29	27
GO:0062023	CC	GO:0062023	collagen-containing extracellular matrix	83/2697	406/19717	9.44501e-05	0.000507758	0.000357318	A1BG/A2M/HRG/APCS/SERPINF2/PLG/ITIH1/SDC2/PRG4/GDF15/PSAP/LGALS3BP/F12/MBL2/ANXA7/F7/TIMP3/F9/ECM2/SERPINC1/ITIH4/CTSB/F2/PCSK6/SERPING1/MST1/CTSL/ITIH2/SPP2/HTRA1/SERPINF1/APOE/HPX/CTSZ/AGT/GPC3/AZGP1/FN1/FGA/KNG1/COL18A1/ANG/CALR/AHSG/HSP90B1/SERPINA5/ANXA11/FGB/FGG/CLU/TGFBI/AMBP/SERPINA1/ORM2/VTN/CTSD/APOA1/APOH/CTSF/ORM1/SLPI/APOC3/CTSH/RARRES2/LGALS1/TIMP1/GPC6/CDH2/CTSS/LGALS4/LMAN1/ANXA6/…	83
GO:0005689	CC	GO:0005689	U12-type spliceosomal complex	12/2697	27/19717	9.85212e-05	0.000525692	0.000369938	YBX1/SNRPE/SNRPD2/SF3B5/LSM7/SNRPG/SF3B6/SF3B2/SNRPD1/SNRPD3/SNRPB/ZCRB1	12
GO:0036019	CC	GO:0036019	endolysosome	10/2697	20/19717	0.000112027	0.000588965	0.000414465	HRG/LDLR/CTSB/CTSL/CLTA/AP2S1/CLTC/CTSS/AP2B1/AP2M1	10
GO:0045277	CC	GO:0045277	respiratory chain complex IV	10/2697	20/19717	0.000112027	0.000588965	0.000414465	COX5A/UQCRFS1/UQCRC2/COX6B1/NDUFA4/COX7B/COX8A/COX4I1/COA3/COX6A1	10
GO:0030670	CC	GO:0030670	phagocytic vesicle membrane	23/2697	76/19717	0.000138478	0.000722712	0.000508585	LAMP2/RAB32/LAMP1/ATP6V0E2/VAMP8/CALR/ATP6V0E1/TAPBP/MCOLN1/ATP6V0B/B2M/RAB10/RAB8A/RAB7A/HLA-B/ATG12/ATP6V0D1/HLA-C/SNAP23/HLA-A/RAB11B/HLA-E/STX4	23
GO:0030120	CC	GO:0030120	vesicle coat	19/2697	58/19717	0.000163638	0.000847834	0.000596635	TMED7/SAR1B/CLTA/COPE/SEC23A/SAR1A/AP2S1/CLTB/CLTC/COPZ1/AP2B1/PDCD6/AP1S1/COPA/COPB1/SEC31A/COPB2/AP2M1/SEC13	19
GO:0034663	CC	GO:0034663	endoplasmic reticulum chaperone complex	7/2697	11/19717	0.000176891	0.000909909	0.000640319	HSPA5/SDF2L1/PDIA6/HSP90B1/P4HB/HYOU1/PPIB	7
GO:0042581	CC	GO:0042581	specific granule	39/2697	160/19717	0.000189339	0.00096698	0.00068048	ARG1/LRG1/PGRMC1/ACAA1/CEACAM1/SLC27A2/CD47/GGH/SCAMP1/LAMTOR2/ORMDL3/CMTM6/CTSZ/CD59/GSDMD/VAMP8/TMEM30A/ERP44/HP/ANXA11/NIT2/ORM2/CTSD/HMOX2/ORM1/SLPI/B2M/ANO6/STOM/ADAM10/SPTAN1/TOLLIP/ATP6V1D/AGPAT2/LAMTOR1/SNAP23/RAP1A/NEU1/STX4	39
GO:0032592	CC	GO:0032592	integral component of mitochondrial membrane	22/2697	73/19717	0.000205113	0.00104011	0.000731945	PET100/BNIP3/MPC1/FIS1/PINK1/TIMM17A/OXA1L/CHCHD10/MPC2/SLC25A4/TMEM70/SMDT1/COA3/SLC25A3/TOMM20/ETFDH/MICU1/UQCC3/MFF/TIMM17B/SCO2/SFXN1	22
GO:0031984	CC	GO:0031984	organelle subcompartment	77/2697	380/19717	0.000221504	0.00111532	0.000784868	RTN4/GOLT1A/ST6GAL1/RAB32/SAR1B/YIPF2/TMBIM4/NUCB1/SCAMP1/REEP5/WLS/MYO1B/LAP3/CLTA/USO1/TMED2/FURIN/TMEM230/TMEM59/MGAT2/PSENEN/RABEPK/CHID1/CDH1/VPS51/CLN3/TGFBI/SCOC/GOLPH3/YIPF6/DPY30/MAN2A1/RAB21/CLTB/APP/TRAPPC6A/RAB11A/RAB10/RAB8A/GOLIM4/RAB14/RHOBTB3/SCAMP3/BET1/BCAP31/TGOLN2/UXS1/RAB6A/RAB18/CLTC/ADAM10/GOLGA7/GRN/ARL5B/B4GALT1/RAB13/GBA/AP1S1/PLEKHJ1/ASPH/FKBP1A/CD74/ARF1/RAC1/NSFL1C/OP…	77
GO:0071556	CC	GO:0071556	integral component of lumenal side of endoplasmic reticulum membrane	12/2697	29/19717	0.000225715	0.00112074	0.000788683	SPPL2A/CANX/CALR/TAPBP/BCAP31/HM13/HLA-B/HLA-C/CD74/HLA-A/HLA-E/HLA-DRA	12
GO:0098553	CC	GO:0098553	lumenal side of endoplasmic reticulum membrane	12/2697	29/19717	0.000225715	0.00112074	0.000788683	SPPL2A/CANX/CALR/TAPBP/BCAP31/HM13/HLA-B/HLA-C/CD74/HLA-A/HLA-E/HLA-DRA	12
GO:0098573	CC	GO:0098573	intrinsic component of mitochondrial membrane	22/2697	74/19717	0.000254633	0.00125561	0.000883591	PET100/BNIP3/MPC1/FIS1/PINK1/TIMM17A/OXA1L/CHCHD10/MPC2/SLC25A4/TMEM70/SMDT1/COA3/SLC25A3/TOMM20/ETFDH/MICU1/UQCC3/MFF/TIMM17B/SCO2/SFXN1	22
GO:0071007	CC	GO:0071007	U2-type catalytic step 2 spliceosome	12/2697	30/19717	0.000329635	0.00161431	0.00113602	SNRPE/SNRPD2/SYF2/SNRPG/CWC15/SNRPB2/SRRM2/SNRPD1/SNRPD3/SNRPB/BUD31/BCAS2	12
GO:0045335	CC	GO:0045335	phagocytic vesicle	33/2697	132/19717	0.000348598	0.00169556	0.0011932	PDIA3/LAMP2/RAB32/LAMP1/SNX3/ATP6V0E2/VAMP8/CALR/ATP6V0E1/ANXA11/TAPBP/MCOLN1/ATP6V0B/B2M/ACTG1/RAB11A/RAB10/RAB8A/RAB14/RAB7A/HLA-B/ATG12/ATP6V0D1/KIF5B/HLA-C/SNAP23/RAP1A/HLA-A/RAB11B/ABCA1/HLA-E/STX8/STX4	33
GO:0010494	CC	GO:0010494	cytoplasmic stress granule	20/2697	66/19717	0.000361953	0.00173442	0.00122054	ZFP36/YBX1/EIF4A2/PABPC1/VCP/PABPC4/FMR1/G3BP1/CIRBP/HNRNPK/ZFAND1/DDX1/STAU1/LARP4/DDX3X/LSM14A/EIF4E/G3BP2/PUM2/ROCK1	20
GO:0009295	CC	GO:0009295	nucleoid	15/2697	43/19717	0.000363864	0.00173442	0.00122054	CPS1/ACADVL/HSPA9/POLDIP2/VDAC1/TUFM/HADHB/VDAC2/SLC25A5/SHMT2/SSBP1/UQCC2/MPG/HADHA/LRRC59	15
GO:0042645	CC	GO:0042645	mitochondrial nucleoid	15/2697	43/19717	0.000363864	0.00173442	0.00122054	CPS1/ACADVL/HSPA9/POLDIP2/VDAC1/TUFM/HADHB/VDAC2/SLC25A5/SHMT2/SSBP1/UQCC2/MPG/HADHA/LRRC59	15
GO:0005751	CC	GO:0005751	mitochondrial respiratory chain complex IV	7/2697	12/19717	0.000374284	0.00177227	0.00124718	COX5A/UQCRFS1/UQCRC2/NDUFA4/COX4I1/COA3/COX6A1	7
GO:0055038	CC	GO:0055038	recycling endosome membrane	23/2697	81/19717	0.000390736	0.001838	0.00129343	PDIA3/RAB4A/SCAMP1/CMTM6/VAMP8/ARF6/EHD4/B2M/RAB11A/RAB10/RAB8A/RAB14/SCAMP3/RAB17/RAB13/HLA-B/HLA-C/HLA-A/RAC1/OPTN/RAB11B/HLA-E/VTI1B	23
GO:0098791	CC	GO:0098791	Golgi apparatus subcompartment	72/2697	359/19717	0.000474023	0.0022152	0.00155888	GOLT1A/ST6GAL1/RAB32/SAR1B/YIPF2/TMBIM4/NUCB1/SCAMP1/WLS/MYO1B/LAP3/CLTA/USO1/TMED2/FURIN/TMEM230/TMEM59/MGAT2/PSENEN/RABEPK/CHID1/CDH1/VPS51/CLN3/TGFBI/SCOC/GOLPH3/YIPF6/DPY30/MAN2A1/RAB21/CLTB/APP/TRAPPC6A/RAB11A/RAB10/RAB8A/GOLIM4/RAB14/RHOBTB3/SCAMP3/BET1/BCAP31/TGOLN2/UXS1/RAB6A/CLTC/ADAM10/GOLGA7/GRN/ARL5B/B4GALT1/RAB13/GBA/AP1S1/PLEKHJ1/CD74/ARF1/RAC1/NSFL1C/OPTN/BIRC6/STX8/SORL1/TRAPPC4/P…	72
GO:0030137	CC	GO:0030137	COPI-coated vesicle	11/2697	27/19717	0.000483425	0.00224447	0.00157947	TMED7/KDELR2/TMED2/TMED10/COPE/KDELR1/COPZ1/COPA/ARF1/COPB1/COPB2	11
GO:0000153	CC	GO:0000153	cytoplasmic ubiquitin ligase complex	8/2697	16/19717	0.000559464	0.00258075	0.00181612	SEL1L/DERL1/OS9/AUP1/DERL2/SYVN1/RBX1/ATG3	8
GO:0016591	CC	GO:0016591	RNA polymerase II, holoenzyme	23/2697	83/19717	0.000571704	0.00262031	0.00184396	TAF13/GTF2E2/ERCC1/GTF2H5/POLR2K/POLR2F/POLR2I/POLR2L/PEX2/CTR9/POLR2E/RPRD1A/GTF2A2/POLR2J/RTF1/POLR2G/POLR2H/MYO6/WDR61/TAF7/POLR2C/TCEA1/POLR2J3	23
GO:0030663	CC	GO:0030663	COPI-coated vesicle membrane	9/2697	20/19717	0.000666464	0.00301596	0.00212238	TMED7/KDELR2/TMED2/COPE/KDELR1/COPZ1/COPA/COPB1/COPB2	9
GO:0071682	CC	GO:0071682	endocytic vesicle lumen	9/2697	20/19717	0.000666464	0.00301596	0.00212238	APOB/APOE/HPX/CALR/HP/HSP90B1/HYOU1/APOA1/HSP90AA1	9
GO:0005687	CC	GO:0005687	U4 snRNP	7/2697	13/19717	0.000715176	0.00319594	0.00224904	SNRPE/SNRPD2/SNRPG/PRPF31/SNRPD1/SNRPD3/SNRPB	7
GO:0016281	CC	GO:0016281	eukaryotic translation initiation factor 4F complex	7/2697	13/19717	0.000715176	0.00319594	0.00224904	EIF4A2/EIF4G1/EIF4G2/EIF4A1/EIF4B/EIF4E2/EIF4E	7
GO:0072546	CC	GO:0072546	ER membrane protein complex	6/2697	10/19717	0.000833933	0.00370349	0.00260621	EMC10/EMC6/EMC3/EMC4/EMC7/EMC2	6
GO:0016607	CC	GO:0016607	nuclear speck	77/2697	397/19717	0.000860981	0.00380001	0.00267413	NAMPT/LMNA/GTF2E2/GADD45A/ZBTB16/GCAT/MOCS2/AR/PRKACA/EPAS1/NDUFB1/DUSP10/POMP/KIF22/ARL6IP4/PIN1/SYF2/TIMM50/ACADM/SAP18/CTR9/PCBP1/SUMO1/SRSF2/CWC15/SNRPB2/HNRNPU/IK/DDX3X/CCNL1/DDX46/U2AF1L4/SRP54/RREB1/MBD4/TMEM179B/SRRM2/SNRNP70/C12orf57/CRY2/MORF4L1/PRPF31/NFKBIZ/SRSF5/TKT/DAZAP2/SGK1/SRRM1/CSNK1A1/FIBP/SF3B2/THRAP3/PQBP1/PRPF6/DDX17/HP1BP3/APEX1/RSRC1/PNISR/NONO/NSRP1/BCLAF1/RBM8A/PRKAA1/S…	77
GO:0005771	CC	GO:0005771	multivesicular body	16/2697	51/19717	0.000898665	0.003942	0.00277405	CTSL/LAMP1/BST2/CHMP2A/CTSH/CD63/NEDD4L/TPT1/EGFR/RAB11A/CHMP1B/LAPTM4B/TSG101/CD74/SORL1/CHMP3	16
GO:0005767	CC	GO:0005767	secondary lysosome	7/2697	14/19717	0.00126183	0.00550128	0.00387134	LAMP2/MAP1LC3A/NCOA4/LAMP1/SQSTM1/FTH1/FTL	7
GO:0034719	CC	GO:0034719	SMN-Sm protein complex	8/2697	18/19717	0.00147509	0.00639205	0.0044982	SNRPE/SNRPD2/SNRPG/STRAP/GEMIN6/SNRPD1/SNRPD3/SNRPB	8
GO:0005769	CC	GO:0005769	early endosome	68/2697	350/19717	0.00159273	0.00686026	0.00482768	ANGPTL3/APOC2/PTP4A1/RHOB/LITAF/RAB4A/LDLR/RAB32/APOB/NUCB1/VPS28/WLS/APOE/MYO1B/CMTM6/CNTNAP2/PRDX3/SNX3/HSD17B6/TMEM230/UBXN6/VAMP8/DERL1/ARF6/SIAH2/TF/CLN3/APOA2/APOA1/RAB1A/APOC3/EHD4/B2M/RAB21/APP/EGFR/COMMD1/RAB14/DERL2/RAB17/PHB/TMEM9B/LAPTM4B/LRP1/TSG101/SNX17/HLA-B/PLEKHJ1/AKT2/SNX2/ATP6V0D1/PTP4A2/NCSTN/HLA-C/RNF11/RAP1A/HLA-A/ANXA2/HSPD1/HLA-E/LRP6/STX8/SNX4/RAB5C/VTI1B/SORL1/VPS35/VPS…	68
GO:0005885	CC	GO:0005885	Arp2/3 protein complex	6/2697	11/19717	0.00162238	0.00694613	0.00488811	ARPC5/ACTR3/ARPC1A/ACTR2/ARPC1B/ARPC2	6
GO:0000932	CC	GO:0000932	P-body	22/2697	84/19717	0.00167598	0.0071329	0.00501954	ZFP36/SQSTM1/CARHSP1/ZFP36L1/PSMA2/PSMA4/PSMC3/PSMC2/DCPS/HAX1/LSM4/LSM14A/EIF4E/LSM3/TOP1/POLR2G/YTHDF2/LSM1/LSM6/CNOT2/PNRC2/TNRC6B	22
GO:0005905	CC	GO:0005905	clathrin-coated pit	19/2697	69/19717	0.0018037	0.00763102	0.00537008	LDLR/CDHR5/CLTA/LRP3/TF/AP2S1/CLTB/APP/AAK1/CLTC/AP2B1/LRP10/EPN1/LRP1/AP1S1/ARRB2/HSPD1/MYO6/AP2M1	19
GO:0030140	CC	GO:0030140	trans-Golgi network transport vesicle	11/2697	31/19717	0.00186157	0.00782954	0.00550979	CLTA/TMED10/FURIN/TMED9/SPG21/CLTB/RAB8A/RAB14/TGOLN2/CLTC/AP1S1	11
GO:0030658	CC	GO:0030658	transport vesicle membrane	44/2697	208/19717	0.00191711	0.00801597	0.00564098	CEACAM1/RAB4A/TMED7/ITPR1/ICA1/SAR1B/SCAMP1/LAMP1/CPE/SEC16B/CNIH1/CLTA/CD59/USO1/TMED2/TMED10/MCFD2/TMEM30A/SEC23A/SAR1A/RAB1A/B2M/CLTB/SLC17A5/SEC16A/RAB3B/CLTC/PDCD6/BCL2L1/SYPL1/HLA-B/LMAN1/AP1S1/HLA-C/CD74/HLA-A/SEC31A/CALM3/RAB11B/HLA-E/VTI1B/VAMP2/SEC13/HLA-DRA	44
GO:0031304	CC	GO:0031304	intrinsic component of mitochondrial inner membrane	14/2697	45/19717	0.00202018	0.00834929	0.00587554	PET100/MPC1/TIMM17A/OXA1L/CHCHD10/MPC2/SMDT1/COA3/SLC25A3/ETFDH/UQCC3/TIMM17B/SCO2/SFXN1	14
GO:0031305	CC	GO:0031305	integral component of mitochondrial inner membrane	14/2697	45/19717	0.00202018	0.00834929	0.00587554	PET100/MPC1/TIMM17A/OXA1L/CHCHD10/MPC2/SMDT1/COA3/SLC25A3/ETFDH/UQCC3/TIMM17B/SCO2/SFXN1	14
GO:0005686	CC	GO:0005686	U2 snRNP	10/2697	27/19717	0.00205951	0.00846292	0.0059555	SNRPE/SNRPD2/SF3B5/SNRPG/SNRPB2/SF3B6/SF3B2/SNRPD1/SNRPD3/SNRPB	10
GO:0030127	CC	GO:0030127	COPII vesicle coat	7/2697	15/19717	0.00208787	0.00848197	0.00596891	TMED7/SAR1B/SEC23A/SAR1A/PDCD6/SEC31A/SEC13	7
GO:0098554	CC	GO:0098554	cytoplasmic side of endoplasmic reticulum membrane	7/2697	15/19717	0.00208787	0.00848197	0.00596891	SPPL2A/RPS28/RPS29/DNAJA1/RPL27/RPS26/HM13	7
GO:0000421	CC	GO:0000421	autophagosome membrane	12/2697	36/19717	0.00216667	0.00875238	0.0061592	LAMP2/MAP1LC3A/GABARAPL1/MAP1LC3B/VMP1/GABARAPL2/RPN2/RAB7A/TEX264/GABARAP/SH3GLB1/SNAP29	12
GO:0003735	MF	GO:0003735	structural constituent of ribosome	137/2607	202/17696	2.17698e-66	2.27494e-63	1.73471e-63	MRPL41/MRPL54/MRPS34/MRPL23/RPL22L1/RPS2/NDUFA7/MRPL36/RPS4Y1/MRPS12/MRPL13/MRPL24/MRPL57/MRPS33/MRPL4/RPS27L/MRPL15/MRPL52/MRPS16/RPL13/MRPL19/MRPS18C/RPL31/RPS9/RPL12/MRPL34/RPS24/RPL34/RPL26/RPS5/RPL4/RPL13A/RPL36/RPL3/RPS11/DAP3/MRPL55/RPS28/RPS25/RPL8/RPL28/UBA52/RPL39/RPS19/RPL27A/RPS14/RPL7A/MRPS5/RPL18/RPS21/RPL36AL/RPL7/RPS6/RPL23/RPS29/RPL18A/RPL14/RPS15/RPL10A/MRPS14/RPL24/RPS16/RPL36A…	137
GO:0016655	MF	GO:0016655	oxidoreductase activity, acting on NAD(P)H, quinone or similar compound as acceptor	46/2607	60/17696	7.9488e-27	4.15325e-24	3.16697e-24	NQO2/NDUFS7/NDUFS2/NDUFA3/NDUFA7/NDUFV3/NDUFB6/AKR1C1/NDUFA13/NDUFB8/NDUFB9/NDUFA2/NDUFV1/CRYZ/NDUFS3/NDUFB7/AKR1C4/NDUFB1/NDUFS5/NDUFC1/NDUFA1/NDUFA6/CBR4/NDUFS4/CBR1/NDUFB2/DCXR/NDUFV2/ADH4/NDUFS6/NDUFA4/NDUFB10/NDUFB4/NDUFAB1/NDUFC2/NDUFA9/NDUFS8/NDUFB5/NDUFA10/NDUFB3/AKR1C3/NDUFA8/AKR1C2/NDUFAF2/NDUFA5/NDUFA12	46
GO:0009055	MF	GO:0009055	electron transfer activity	65/2607	114/17696	1.21289e-25	4.22491e-23	3.22161e-23	COX5A/UQCRFS1/HAAO/CYC1/AOX1/FDX1/POR/NQO2/AKR7A3/XDH/NDUFS2/SDHC/ETFB/HSD17B6/ETFA/ALDH2/COX5B/SDHD/NDUFS3/SDHA/GLRX2/AKR1C4/UQCR11/SURF1/CYB5A/UQCRC1/COX6B1/UQCRB/COX6C/QDPR/UQCRQ/UQCRH/NDUFV2/ADH5/COX7A2/NDUFS6/NDUFA4/COX7B/COX7A2L/COX8A/COX7C/COX4I1/MAOB/CYCS/AKR1A1/UQCR10/GLRX/SH3BGRL3/ETFDH/COX6A1/GLRX3/P4HA2/DHRS3/GLRX5/NDUFAF2/ASPH/TSTA3/DLD/ALDH4A1/NDUFA12/PHGDH/IDH3B/SDHB/GPX2/RDH16	65
GO:0050662	MF	GO:0050662	coenzyme binding	113/2607	291/17696	2.76593e-24	7.22598e-22	5.51002e-22	TAT/GNMT/TM7SF2/GOT1/GRHPR/CTH/GPT/HPGD/SHMT1/DHCR24/SQLE/ETNPPL/HAO1/ACAT1/IDH2/FMO3/ASPDH/SORD/ALDH6A1/GLUD1/ACOT12/HADH/AOX1/GPT2/OAT/ACADSB/DHCR7/ABAT/KMO/HMGCR/POR/ACADVL/ALAS1/NQO2/GCH1/GCDH/XDH/LDHD/DECR1/NDUFS2/ALDH1A1/SDS/CRYM/PANK3/ACOX2/ETFA/GCAT/ECI2/PRODH2/MDH1/ALDH2/NDUFV1/AGXT/CRYZ/PHYH/SDHA/ILVBL/GOT2/ACOX1/SCP2/NNT/CAT/DBI/EGLN1/CBR4/QDPR/HIBADH/IDH1/ADH4/ALB/ALDH1B1/PYGL/OGFOD3/…	113
GO:0003954	MF	GO:0003954	NADH dehydrogenase activity	36/2607	46/17696	8.21786e-22	1.22681e-19	9.35477e-20	NDUFS7/NDUFS2/NDUFA3/NDUFA7/NDUFV3/NDUFB6/NDUFA13/NDUFB8/NDUFB9/NDUFA2/NDUFV1/NDUFS3/NDUFB7/NDUFB1/NDUFS5/NDUFC1/NDUFA1/NDUFA6/NDUFS4/NDUFB2/NDUFV2/NDUFS6/NDUFA4/NDUFB10/NDUFB4/NDUFAB1/NDUFC2/NDUFA9/NDUFS8/NDUFB5/NDUFA10/NDUFB3/NDUFA8/NDUFAF2/NDUFA5/NDUFA12	36
GO:0008137	MF	GO:0008137	NADH dehydrogenase (ubiquinone) activity	36/2607	46/17696	8.21786e-22	1.22681e-19	9.35477e-20	NDUFS7/NDUFS2/NDUFA3/NDUFA7/NDUFV3/NDUFB6/NDUFA13/NDUFB8/NDUFB9/NDUFA2/NDUFV1/NDUFS3/NDUFB7/NDUFB1/NDUFS5/NDUFC1/NDUFA1/NDUFA6/NDUFS4/NDUFB2/NDUFV2/NDUFS6/NDUFA4/NDUFB10/NDUFB4/NDUFAB1/NDUFC2/NDUFA9/NDUFS8/NDUFB5/NDUFA10/NDUFB3/NDUFA8/NDUFAF2/NDUFA5/NDUFA12	36
GO:0050136	MF	GO:0050136	NADH dehydrogenase (quinone) activity	36/2607	46/17696	8.21786e-22	1.22681e-19	9.35477e-20	NDUFS7/NDUFS2/NDUFA3/NDUFA7/NDUFV3/NDUFB6/NDUFA13/NDUFB8/NDUFB9/NDUFA2/NDUFV1/NDUFS3/NDUFB7/NDUFB1/NDUFS5/NDUFC1/NDUFA1/NDUFA6/NDUFS4/NDUFB2/NDUFV2/NDUFS6/NDUFA4/NDUFB10/NDUFB4/NDUFAB1/NDUFC2/NDUFA9/NDUFS8/NDUFB5/NDUFA10/NDUFB3/NDUFA8/NDUFAF2/NDUFA5/NDUFA12	36
GO:0016651	MF	GO:0016651	oxidoreductase activity, acting on NAD(P)H	57/2607	107/17696	1.07842e-20	1.40869e-18	1.07416e-18	KMO/POR/NQO2/NDUFS7/NDUFS2/NDUFA3/PRDX3/NDUFA7/NDUFV3/NDUFB6/AKR1C1/NDUFA13/NDUFB8/NDUFB9/TXNDC17/NDUFA2/NDUFV1/CRYZ/NDUFS3/NDUFB7/AKR1C4/NDUFB1/NDUFS5/NDUFC1/NNT/NDUFA1/NDUFA6/CBR4/NDUFS4/TXN/CBR1/NDUFB2/DCXR/NDUFV2/ADH4/NDUFS6/NDUFA4/NDUFB10/NDUFB4/NDUFAB1/NDUFC2/NDUFA9/NDUFS8/NDUFB5/ECSIT/NDUFA10/NDUFB3/AIFM1/AKR1C3/NDUFA8/AKR1C2/CYB5R3/NDUFAF2/PGK1/DLD/NDUFA5/NDUFA12	57
GO:0016614	MF	GO:0016614	oxidoreductase activity, acting on CH-OH group of donors	61/2607	128/17696	7.27316e-19	8.44494e-17	6.43951e-17	GRHPR/HSD17B11/HPGD/HAO1/IDH2/SORD/HSD17B2/ADH6/HSD17B4/RDH11/HSD17B12/HADH/HMGCR/ADH1A/ALDH3A2/AKR7A3/LDHD/AKR1C1/HSD17B6/ADH1B/MDH1/MDH2/AKR1C4/CBR4/RDH10/HIBADH/CBR1/DCXR/IDH1/ADH4/HADHB/HSD17B10/ADH5/BDH1/KDSR/NSDHL/AKR1D1/AKR1A1/HSD17B7/AKR1C3/LDHA/IMPDH2/ADH1C/AKR1C2/DHRS3/VKORC1/CRYL1/FASN/PTGR1/HAO2/HSD17B8/EHHADH/TSTA3/HADHA/HSD3B7/UGDH/PHGDH/IDH3B/AKR1B10/RDH16/IDH3G	61
GO:0019843	MF	GO:0019843	rRNA binding	40/2607	63/17696	1.16201e-18	1.2143e-16	9.25937e-17	TST/EEF2/RPS4Y1/GTF3A/ANG/IMP3/MRPS18C/RPS9/RPL12/RPS5/RPL3/RPS11/RPL8/RPS14/RBM3/RPL23/RPS4X/RPL9/RPS13/RPL11/SBDS/RPS3/CIRBP/RPL5/RPS18/RPL37/RPL23A/RPLP0/MRPS6/MRPL11/DDX21/MRPS11/MRPL16/MRPS7/RPF2/MRPS17/MRPL18/MRPL20/RPF1/EMG1	40
GO:0051082	MF	GO:0051082	unfolded protein binding	61/2607	131/17696	3.07197e-18	2.91837e-16	2.22534e-16	HSPA5/APCS/PET100/SIL1/DNAJC3/HSPA9/CANX/CDC37L1/ERO1B/NDUFAF1/CALR/HSP90B1/TRAP1/TAPBP/CLN3/NPM1/CLU/DNAJB11/ERLEC1/PFDN2/PPIC/PPIB/PFDN5/HSPA8/ST13/RUVBL2/DNAJA1/CCT7/TOMM20/CCT3/CCT8/HSPE1/NUDC/SYVN1/DNAJA2/PFDN1/PTGES3/CCT4/CCT2/HSP90AA1/TTC1/PFDN6/LMAN1/HSP90AB1/PPIA/GRPEL1/CDC37/AIP/TCP1/HSPD1/DNAJC4/CCT5/MKKS/NUDCD2/DNAJB1/PFDN4/SRSF10/DNAJB6/TUBB4B/CCT6A/HSPA1B	61
GO:0016616	MF	GO:0016616	oxidoreductase activity, acting on the CH-OH group of donors, NAD or NADP as acceptor	57/2607	119/17696	7.53406e-18	6.56091e-16	5.00288e-16	GRHPR/HSD17B11/HPGD/IDH2/SORD/HSD17B2/ADH6/HSD17B4/RDH11/HSD17B12/HADH/HMGCR/ADH1A/AKR7A3/LDHD/AKR1C1/HSD17B6/ADH1B/MDH1/MDH2/AKR1C4/CBR4/RDH10/HIBADH/CBR1/DCXR/IDH1/ADH4/HADHB/HSD17B10/ADH5/BDH1/KDSR/NSDHL/AKR1D1/AKR1A1/HSD17B7/AKR1C3/LDHA/IMPDH2/ADH1C/AKR1C2/DHRS3/CRYL1/FASN/PTGR1/HSD17B8/EHHADH/TSTA3/HADHA/HSD3B7/UGDH/PHGDH/IDH3B/AKR1B10/RDH16/IDH3G	57
GO:0045182	MF	GO:0045182	translation regulator activity	60/2607	141/17696	1.11352e-15	8.95095e-14	6.82535e-14	SHMT1/CPEB4/EEF2/EIF3E/EIF3H/EIF3K/PAIP2/EIF5B/EIF5A/EIF3G/EIF3L/EEF1D/EIF3F/PAIP2B/RPS27L/EIF4A2/PABPC1/EEF1B2/RPS9/TUFM/EIF3M/EIF3J/EEF1A1/RPS14/RBM3/FMR1/EIF4G1/EIF1AY/MTIF3/RPL10/EIF4G2/EIF4EBP2/EIF1/C1QBP/CIRBP/EIF2S2/EIF4A1/EIF4B/GSPT1/EIF3A/EIF2A/EIF3I/EIF4E2/ETF1/EIF6/EIF1B/MCTS1/EIF5/EIF1AX/COPS5/EIF4E/RPL22/RARA/EIF3D/CNBP/CELF1/TSFM/ABCF1/FXR1/DENR	60
GO:0045296	MF	GO:0045296	cadherin binding	105/2607	331/17696	2.4571e-15	1.83405e-13	1.39851e-13	HSPA5/RTN4/SPTBN1/RDX/CD46/HDLBP/F11R/PDLIM1/EEF2/MYO1B/EIF3E/KTN1/RPS2/VAPA/CCS/LASP1/USO1/LRRFIP1/PFN1/CNN3/PRDX6/PSMB6/PDLIM5/CTNNA1/EEF1D/CDH1/ITGB1/KRT18/PTPRH/IDH1/RAB1A/CALD1/RPL34/MYH9/YWHAE/BSG/PRDX1/CHMP5/RPL7A/EHD4/RPL14/RANBP1/RPL24/PUF60/HSPA8/RPL29/EIF4G2/EGFR/PCBP1/AHNAK/RAB10/HNRNPK/RPL15/PARK7/RPS26/CCT8/PCMT1/EIF2A/RPL23A/GLOD4/CORO1B/CDH2/SPTAN1/LDHA/DDX3X/SERBP1/NUDC/PPP1CA/CO…	105
GO:0090079	MF	GO:0090079	translation regulator activity, nucleic acid binding	50/2607	109/17696	7.05315e-15	4.91369e-13	3.74683e-13	SHMT1/CPEB4/EEF2/EIF3E/EIF3H/EIF3K/PAIP2/EIF5B/EIF5A/EIF3G/EIF3L/EEF1D/EIF3F/PAIP2B/RPS27L/EIF4A2/PABPC1/EEF1B2/TUFM/EIF3M/EIF3J/EEF1A1/EIF4G1/EIF1AY/MTIF3/EIF4G2/EIF1/C1QBP/EIF2S2/EIF4A1/EIF4B/GSPT1/EIF3A/EIF2A/EIF3I/EIF4E2/ETF1/EIF6/EIF1B/MCTS1/EIF5/EIF1AX/COPS5/EIF4E/RARA/EIF3D/CELF1/TSFM/ABCF1/DENR	50
GO:0008135	MF	GO:0008135	translation factor activity, RNA binding	42/2607	85/17696	4.07199e-14	2.65952e-12	2.02796e-12	CPEB4/EEF2/EIF3E/EIF3H/EIF3K/EIF5B/EIF5A/EIF3G/EIF3L/EEF1D/EIF3F/EIF4A2/EEF1B2/TUFM/EIF3M/EIF3J/EEF1A1/EIF4G1/EIF1AY/MTIF3/EIF4G2/EIF1/EIF2S2/EIF4A1/EIF4B/GSPT1/EIF3A/EIF2A/EIF3I/EIF4E2/ETF1/EIF6/EIF1B/MCTS1/EIF5/EIF1AX/COPS5/EIF4E/EIF3D/TSFM/ABCF1/DENR	42
GO:0044389	MF	GO:0044389	ubiquitin-like protein ligase binding	97/2607	308/17696	4.73003e-14	2.90758e-12	2.21711e-12	HSPA5/RTN4/SLC22A18/CEBPB/CAMLG/FBXO7/MAP1LC3A/PPARGC1A/GABARAPL1/RRAGA/UBE2B/HSPA9/NDUFS2/SQSTM1/MAP1LC3B/TRIB1/PRDX6/DDRGK1/DERL1/ATF6/CALR/PINK1/PRKACA/UBE2D2/UBE2D3/NFKBIA/UQCRC1/TMBIM6/CLU/VCP/YWHAE/UBA52/ERLIN2/UBB/RPL23/UBC/NEDD8/RPS27A/JUN/UBXN1/HSPA8/GABARAPL2/HSPBP1/FHIT/SLC25A5/RPL11/PSMA3/UBE2L3/ACTG1/EGFR/DNAJA1/SUMO1/CHEK2/JKAMP/RPL5/SCAMP3/HM13/STAT2/EIF4E2/TOLLIP/PRKAR1A/UBE2W/RBX…	97
GO:0003743	MF	GO:0003743	translation initiation factor activity	31/2607	51/17696	5.22542e-14	3.03365e-12	2.31324e-12	EIF3E/EIF3H/EIF3K/EIF5B/EIF3G/EIF3L/EIF3F/EIF4A2/EIF3M/EIF3J/EIF4G1/EIF1AY/MTIF3/EIF4G2/EIF1/EIF2S2/EIF4A1/EIF4B/EIF3A/EIF2A/EIF3I/EIF4E2/EIF6/EIF1B/MCTS1/EIF5/EIF1AX/COPS5/EIF4E/EIF3D/DENR	31
GO:0050839	MF	GO:0050839	cell adhesion molecule binding	136/2607	499/17696	1.49649e-13	8.23072e-12	6.27616e-12	ANGPTL3/HSPA5/RTN4/SPTBN1/RDX/CD81/CD46/ANXA7/HDLBP/F11R/CAMLG/ECM2/ICAM3/PDLIM1/TSPAN8/EEF2/CPE/MYO1B/EIF3E/KTN1/RPS2/EMP2/VAPA/CDHR5/CCS/LASP1/USO1/LRRFIP1/CXADR/PFN1/CNN3/FN1/PRDX6/FGA/PSMB6/PDLIM5/CALR/CTNNA1/EEF1D/FGB/CDH1/FGG/ISG15/ITGB1/TGFBI/KRT18/PTPRH/VTN/P4HB/IDH1/RAB1A/CALD1/RPL34/MYH9/YWHAE/BSG/PRDX1/CHMP5/RPL7A/EHD4/PVR/RPL14/RANBP1/RPL24/PUF60/HSPA8/RPL29/EIF4G2/EGFR/PTPRF/PCBP1/AH…	136
GO:0051287	MF	GO:0051287	NAD binding	32/2607	56/17696	2.32446e-13	1.21453e-11	9.26113e-12	GRHPR/HPGD/IDH2/SORD/GLUD1/HADH/AOX1/NDUFS2/ALDH1A1/MDH1/ALDH2/NDUFV1/NNT/QDPR/HIBADH/IDH1/ADH4/ALDH1B1/UXS1/LDHA/GAPDH/CRYL1/CYB5R3/AHCY/HSD17B8/DLD/HADHA/UGDH/PHGDH/IDH3B/PARP1/IDH3G	32
GO:0031625	MF	GO:0031625	ubiquitin protein ligase binding	90/2607	290/17696	9.90327e-13	4.92806e-11	3.75778e-11	HSPA5/RTN4/SLC22A18/CAMLG/FBXO7/MAP1LC3A/PPARGC1A/GABARAPL1/RRAGA/UBE2B/HSPA9/NDUFS2/SQSTM1/MAP1LC3B/TRIB1/PRDX6/DERL1/ATF6/CALR/PINK1/PRKACA/UBE2D2/UBE2D3/NFKBIA/UQCRC1/TMBIM6/CLU/VCP/YWHAE/UBA52/ERLIN2/UBB/RPL23/UBC/NEDD8/RPS27A/JUN/UBXN1/HSPA8/GABARAPL2/HSPBP1/FHIT/SLC25A5/RPL11/PSMA3/UBE2L3/ACTG1/EGFR/DNAJA1/SUMO1/CHEK2/JKAMP/RPL5/SCAMP3/HM13/EIF4E2/TOLLIP/PRKAR1A/UBE2W/RBX1/PSMD1/GABARAP/SUM…	90
GO:0043021	MF	GO:0043021	ribonucleoprotein complex binding	53/2607	133/17696	1.21922e-12	5.79128e-11	4.41601e-11	HSPA5/CPEB4/EEF2/EIF3K/EIF5A/OXA1L/NPM1/UHMK1/RBM3/FMR1/NME1/TIMM50/MTIF3/ZNF593/EIF1/NEAT1/RPSA/SBDS/C1QBP/YTHDF3/SRP9/RPLP1/EIF4B/SNRPB2/EIF2A/MALSU1/RPN2/ETF1/HNRNPU/EIF6/EIF1B/DDX3X/PPP1CA/SRPRA/SRP54/NAA10/SND1/NMD3/SRP72/PRPF31/DDX5/PQBP1/PRPF6/PYM1/SNRPD1/SNRPD3/SNRPB/SEC61A1/NEMF/BAG6/CSNK2B/SRP19/SNRPC	53
GO:0051087	MF	GO:0051087	chaperone binding	42/2607	102/17696	7.53923e-11	3.42543e-09	2.61199e-09	HSPA5/PLG/SDF2L1/DNAJB9/DNAJC3/CP/CDC37L1/FN1/TBCA/CALR/SCARB2/FGB/BIRC2/CLU/TIMM10/HYOU1/ALB/SOD1/FNIP1/HSPA8/ST13/DNAJA1/HSPE1/GRN/SYVN1/BAX/DNAJA2/PTGES3/AMFR/PFDN6/GRPEL1/CDC37/HSCB/TIMM44/ATP1A1/HSPD1/HES1/ERP29/DNAJB1/PFDN4/DNAJB6/AHSA1	42
GO:0016829	MF	GO:0016829	lyase activity	62/2607	187/17696	1.68974e-10	7.3574e-09	5.61023e-09	PCK1/GOT1/ASL/CTH/MGST3/HACD3/SHMT1/ETNPPL/FH/APMAP/PCK2/HSD17B4/ACO1/UROS/TSEN34/MGST2/HAL/SDS/GGCX/DDT/CLYBL/PTS/ALDOB/MVD/ALDOC/PCBD1/ECHDC1/AZIN1/CA2/HADHB/UROD/CA5A/ALAD/ECHS1/ECI1/RPS3/HMGCL/PARK7/TGDS/UXS1/SHMT2/ECHDC2/NTHL1/HACD2/ACMSD/PAICS/FASN/ACO2/GLO1/EHHADH/HMGB1/SDSL/PDXDC1/HADHA/TPI1/XRCC6/APEX1/ENOSF1/XRCC5/FTCD/GGCT/ENO1	62
GO:0016903	MF	GO:0016903	oxidoreductase activity, acting on the aldehyde or oxo group of donors	24/2607	43/17696	4.54527e-10	1.89992e-08	1.44874e-08	ALDH6A1/AOX1/ALDH3A2/ALDH1L1/ALDH1A1/ALDH8A1/ALDH7A1/ALDH5A1/ALDH2/AKR1C4/ADH4/ADH5/ALDH1B1/DLAT/ALDH9A1/MRPS36/AKR1C3/PDHB/DHTKD1/GAPDH/DLD/ALDH4A1/AKR1B10/PDHA1	24
GO:0016620	MF	GO:0016620	oxidoreductase activity, acting on the aldehyde or oxo group of donors, NAD or NADP as acceptor	21/2607	35/17696	9.0463e-10	3.63592e-08	2.77249e-08	ALDH6A1/ALDH3A2/ALDH1L1/ALDH1A1/ALDH8A1/ALDH7A1/ALDH5A1/ALDH2/AKR1C4/ADH4/ADH5/ALDH1B1/DLAT/ALDH9A1/AKR1C3/PDHB/GAPDH/DLD/ALDH4A1/AKR1B10/PDHA1	21
GO:0016667	MF	GO:0016667	oxidoreductase activity, acting on a sulfur group of donors	28/2607	58/17696	1.40178e-09	5.42542e-08	4.13704e-08	PDIA4/PDIA3/PCYOX1/MSRB2/GSTO1/PDIA6/PRDX3/CCS/ERO1B/MSRB1/TXNDC17/GSTK1/GLRX2/TXNL1/ERO1A/TXN/P4HB/TXN2/GLRX/SH3BGRL3/GLRX3/SELENBP1/GLRX5/PGK1/TMX1/DLD/SCO2/TXNDC12	28
GO:0015036	MF	GO:0015036	disulfide oxidoreductase activity	22/2607	40/17696	3.53452e-09	1.31913e-07	1.00588e-07	PDIA4/PDIA3/GSTO1/PDIA6/CCS/ERO1B/TXNDC17/GSTK1/GLRX2/TXNL1/ERO1A/TXN/P4HB/TXN2/GLRX/SH3BGRL3/GLRX3/GLRX5/PGK1/TMX1/SCO2/TXNDC12	22
GO:0004298	MF	GO:0004298	threonine-type endopeptidase activity	15/2607	21/17696	7.22622e-09	2.51713e-07	1.91939e-07	PSMB6/PSMB5/PSMA2/PSMB7/PSMB1/PSMA4/PSMB3/PSMB2/PSMA3/PSMA1/PSMA7/PSMA5/PSMB4/PSMB8/PSMB9	15
GO:0070003	MF	GO:0070003	threonine-type peptidase activity	15/2607	21/17696	7.22622e-09	2.51713e-07	1.91939e-07	PSMB6/PSMB5/PSMA2/PSMB7/PSMB1/PSMA4/PSMB3/PSMB2/PSMA3/PSMA1/PSMA7/PSMA5/PSMB4/PSMB8/PSMB9	15
GO:0016627	MF	GO:0016627	oxidoreductase activity, acting on the CH-CH group of donors	27/2607	58/17696	7.50053e-09	2.5284e-07	1.92798e-07	TM7SF2/DHCR24/ACAA1/ACADSB/DHCR7/ACADVL/GCDH/DECR1/SDHC/TECR/ACOX2/AKR1C1/BLVRB/SDHD/SDHA/ACOX1/ACADM/AKR1D1/IVD/AKR1C3/AKR1C2/DHODH/FASN/PTGR1/DPYD/PECR/SDHB	27
GO:0016835	MF	GO:0016835	carbon-oxygen lyase activity	31/2607	75/17696	2.01136e-08	6.56834e-07	5.00855e-07	HACD3/ETNPPL/FH/HSD17B4/ACO1/UROS/PTS/PCBD1/ECHDC1/CA2/HADHB/CA5A/ALAD/ECHS1/ECI1/RPS3/PARK7/TGDS/ECHDC2/NTHL1/HACD2/FASN/ACO2/EHHADH/HADHA/TPI1/XRCC6/APEX1/ENOSF1/XRCC5/ENO1	31
GO:0048027	MF	GO:0048027	mRNA 5'-UTR binding	16/2607	25/17696	2.55053e-08	8.07667e-07	6.15869e-07	SHMT1/RPL26/RPS14/FMR1/RPS3A/RPS13/RPL41/RPL5/RPS7/DDX3X/RSL1D1/NCL/RARA/MRPS11/CCT5/SYNCRIP	16
GO:0031386	MF	GO:0031386	protein tag	10/2607	11/17696	4.52298e-08	1.39015e-06	1.06003e-06	ISG15/UBL5/UBA52/UBB/UBC/NEDD8/RPS27A/SUMO1/SUMO2/SUMO3	10
GO:0061134	MF	GO:0061134	peptidase regulator activity	63/2607	219/17696	6.14487e-08	1.83468e-06	1.399e-06	A2M/SERPINA6/SERPINA7/CST3/HRG/ITIH3/SERPINF2/ITIH1/C5/SERPINA11/SERPINA4/APLP2/SERPINA10/TIMP3/PCOLCE2/SERPINC1/ITIH4/SERPING1/ITIH2/SERPIND1/SPP2/SERPINF1/PSMF1/C3/PRDX3/AGT/GPC3/FN1/FURIN/FETUB/KNG1/BST2/PINK1/AHSG/SERPINA5/BIRC2/RPS27L/PROS1/PSME2/AMBP/SERPINA1/TFPI/VCP/PRDX5/SLPI/SPINK1/CTSH/PSME1/APP/TIMP1/PEBP1/EBAG9/ADRM1/UCHL5/GAPDH/CSTA/CAST/USP14/BIRC3/CSTB/BIRC6/BAD/PSMD14	63
GO:0016853	MF	GO:0016853	isomerase activity	49/2607	158/17696	1.45003e-07	4.20911e-06	3.20957e-06	IDI1/PDIA4/PDIA3/MIF/HSD17B4/HMGCS1/PDIA6/FUOM/PGM2/GALM/ERO1B/PGM1/EBP/ECI2/CYP2J2/DDT/FKBP2/GLRX2/ERP44/LSS/ECH1/ERO1A/P4HB/PIN4/PPIC/PIN1/PPIB/ECI1/FKBP8/PTGES3/PGAM1/HYI/FKBP4/FKBP11/EHHADH/TSTA3/PPIA/FKBP1A/TOP1/AIP/FKBP3/TPI1/HSPD1/GALE/PMM1/ENOSF1/GSTZ1/GPI/GSTA1	49
GO:0061135	MF	GO:0061135	endopeptidase regulator activity	54/2607	182/17696	1.75525e-07	4.95738e-06	3.78015e-06	A2M/SERPINA6/SERPINA7/CST3/HRG/ITIH3/SERPINF2/ITIH1/C5/SERPINA11/SERPINA4/APLP2/SERPINA10/TIMP3/SERPINC1/ITIH4/SERPING1/ITIH2/SERPIND1/SPP2/SERPINF1/PSMF1/C3/PRDX3/AGT/FURIN/FETUB/KNG1/BST2/AHSG/SERPINA5/BIRC2/PROS1/PSME2/AMBP/SERPINA1/TFPI/PRDX5/SLPI/SPINK1/PSME1/APP/TIMP1/PEBP1/ADRM1/UCHL5/GAPDH/CSTA/CAST/USP14/BIRC3/CSTB/BIRC6/PSMD14	54
GO:0051537	MF	GO:0051537	2 iron, 2 sulfur cluster binding	14/2607	22/17696	2.17536e-07	5.98224e-06	4.56163e-06	UQCRFS1/AOX1/FDX1/XDH/CISD2/FXN/CISD3/GLRX2/NDUFV2/CISD1/ISCA1/GLRX5/ISCA2/SDHB	14
GO:0004576	MF	GO:0004576	oligosaccharyl transferase activity	9/2607	10/17696	2.80345e-07	7.27118e-06	5.54448e-06	MAGT1/OSTC/DDOST/DAD1/STT3B/RPN2/RPN1/STT3A/ALG5	9
GO:0051536	MF	GO:0051536	iron-sulfur cluster binding	26/2607	63/17696	2.85281e-07	7.27118e-06	5.54448e-06	UQCRFS1/ACO1/AOX1/ABAT/FDX1/NDUFS7/XDH/NDUFS2/CISD2/FXN/NDUFV1/CISD3/GLRX2/NDUFV2/NDUFS8/RPS3/CISD1/ETFDH/NTHL1/GLRX3/ISCA1/GLRX5/ACO2/ISCA2/DPYD/SDHB	26
GO:0051540	MF	GO:0051540	metal cluster binding	26/2607	63/17696	2.85281e-07	7.27118e-06	5.54448e-06	UQCRFS1/ACO1/AOX1/ABAT/FDX1/NDUFS7/XDH/NDUFS2/CISD2/FXN/NDUFV1/CISD3/GLRX2/NDUFV2/NDUFS8/RPS3/CISD1/ETFDH/NTHL1/GLRX3/ISCA1/GLRX5/ACO2/ISCA2/DPYD/SDHB	26
GO:0004857	MF	GO:0004857	enzyme inhibitor activity	92/2607	375/17696	3.09948e-07	7.71179e-06	5.88046e-06	A2M/SERPINA6/SERPINA7/ANGPTL3/CST3/HRG/APOC2/ITIH3/SERPINF2/ITIH1/C5/SERPINA11/SERPINA4/APLP2/DNAJC3/SERPINA10/TIMP3/SERPINC1/ITIH4/SERPING1/ITIH2/SERPIND1/SPP2/SERPINF1/PSMF1/CHP1/C3/PRDX3/AGT/TRIB1/GPC3/ANGPTL4/FURIN/FETUB/KNG1/BST2/IQGAP2/AHSG/SERPINA5/BIRC2/TMBIM6/CIB1/NPM1/PROS1/AMBP/SERPINA1/APOC1/APOA2/APOA1/TFPI/PRPSAP1/PRDX5/IBTK/SLPI/APOC3/RPL23/SPINK1/FNIP1/HSPBP1/APP/TIMP1/RPL11/OAZ1/…	92
GO:0016769	MF	GO:0016769	transferase activity, transferring nitrogenous groups	14/2607	23/17696	4.80263e-07	1.16715e-05	8.89985e-06	TAT/GOT1/GPT/ETNPPL/PSAT1/GPT2/OAT/ABAT/GATM/AGXT/GOT2/AGXT2/GAPDH/GFPT1	14
GO:0070325	MF	GO:0070325	lipoprotein particle receptor binding	15/2607	26/17696	4.93189e-07	1.17132e-05	8.93167e-06	APOA5/RELN/APOB/APOE/HSP90B1/CLU/LRPAP1/APOA2/APOA1/APOC3/DNAJA1/CLTC/LRP1/SNX17/AP2M1	15
GO:0015037	MF	GO:0015037	peptide disulfide oxidoreductase activity	11/2607	15/17696	5.34084e-07	1.24026e-05	9.45735e-06	PDIA4/PDIA3/GSTO1/PDIA6/GLRX2/TXN/P4HB/GLRX/GLRX3/GLRX5/TXNDC12	11
GO:0016860	MF	GO:0016860	intramolecular oxidoreductase activity	21/2607	47/17696	8.15044e-07	1.85157e-05	1.41187e-05	IDI1/PDIA4/PDIA3/MIF/PDIA6/ERO1B/EBP/ECI2/DDT/GLRX2/ERP44/ECH1/ERO1A/P4HB/ECI1/PTGES3/HYI/EHHADH/TPI1/GPI/GSTA1	21
GO:0016836	MF	GO:0016836	hydro-lyase activity	23/2607	56/17696	1.51808e-06	3.37531e-05	2.57377e-05	HACD3/FH/HSD17B4/ACO1/UROS/PCBD1/ECHDC1/CA2/HADHB/CA5A/ALAD/ECHS1/ECI1/PARK7/TGDS/ECHDC2/HACD2/FASN/ACO2/EHHADH/HADHA/ENOSF1/ENO1	23
GO:0004866	MF	GO:0004866	endopeptidase inhibitor activity	50/2607	175/17696	1.69975e-06	3.7005e-05	2.82174e-05	A2M/SERPINA6/SERPINA7/CST3/HRG/ITIH3/SERPINF2/ITIH1/C5/SERPINA11/SERPINA4/APLP2/SERPINA10/TIMP3/SERPINC1/ITIH4/SERPING1/ITIH2/SERPIND1/SPP2/SERPINF1/PSMF1/C3/PRDX3/AGT/FURIN/FETUB/KNG1/BST2/AHSG/SERPINA5/BIRC2/PROS1/AMBP/SERPINA1/TFPI/PRDX5/SLPI/SPINK1/APP/TIMP1/PEBP1/UCHL5/GAPDH/CSTA/CAST/USP14/BIRC3/CSTB/BIRC6	50
GO:0019842	MF	GO:0019842	vitamin binding	42/2607	138/17696	1.90218e-06	4.05669e-05	3.09334e-05	TAT/GNMT/GOT1/CTH/GPT/SHMT1/ETNPPL/GPT2/OAT/ABAT/TTPA/ALAS1/C8G/SEC14L2/SDS/PANK3/GCAT/AFM/AGXT/PHYH/ILVBL/GOT2/LMBRD1/EGLN1/GC/RBP4/MTHFS/ADH4/ALB/PYGL/OGFOD3/SHMT2/AGXT2/DHTKD1/P4HA2/FASN/P4HA1/SDSL/PDXDC1/MMAB/PLOD3/FTCD	42
GO:0030414	MF	GO:0030414	peptidase inhibitor activity	51/2607	182/17696	2.51779e-06	5.26217e-05	4.01256e-05	A2M/SERPINA6/SERPINA7/CST3/HRG/ITIH3/SERPINF2/ITIH1/C5/SERPINA11/SERPINA4/APLP2/SERPINA10/TIMP3/SERPINC1/ITIH4/SERPING1/ITIH2/SERPIND1/SPP2/SERPINF1/PSMF1/C3/PRDX3/AGT/GPC3/FURIN/FETUB/KNG1/BST2/AHSG/SERPINA5/BIRC2/PROS1/AMBP/SERPINA1/TFPI/PRDX5/SLPI/SPINK1/APP/TIMP1/PEBP1/UCHL5/GAPDH/CSTA/CAST/USP14/BIRC3/CSTB/BIRC6	51
GO:0016709	MF	GO:0016709	oxidoreductase activity, acting on paired donors, with incorporation or reduction of molecular oxygen, NAD(P)H as one donor, and incorporation of one atom of oxygen	18/2607	39/17696	2.79331e-06	5.72355e-05	4.36437e-05	CYP2E1/MSMO1/CYP27A1/CYP4F3/SQLE/FMO3/CYP4F11/CYP4F2/CYP4A11/KMO/CYP7A1/AKR1C1/AKR1C4/FMO5/AKR1D1/AKR1C3/AKR1C2/CYP4F12	18
GO:0016675	MF	GO:0016675	oxidoreductase activity, acting on a heme group of donors	15/2607	29/17696	3.18884e-06	6.40835e-05	4.88655e-05	COX5A/POR/COX5B/SURF1/CYB5A/COX6B1/COX6C/COX7A2/NDUFA4/COX7B/COX7A2L/COX8A/COX7C/COX4I1/COX6A1	15
GO:1990381	MF	GO:1990381	ubiquitin-specific protease binding	11/2607	17/17696	3.63234e-06	7.08691e-05	5.40397e-05	DERL1/PTEN/VCP/PARK7/DERL2/CLTC/RAD23A/SYVN1/AMFR/CHMP3/BAG6	11
GO:0016628	MF	GO:0016628	oxidoreductase activity, acting on the CH-CH group of donors, NAD or NADP as acceptor	14/2607	26/17696	3.66214e-06	7.08691e-05	5.40397e-05	TM7SF2/DHCR24/DHCR7/DECR1/TECR/AKR1C1/BLVRB/AKR1D1/AKR1C3/AKR1C2/FASN/PTGR1/DPYD/PECR	14
GO:0016408	MF	GO:0016408	C-acyltransferase activity	12/2607	20/17696	4.03753e-06	7.67131e-05	5.84959e-05	ACSM2B/ACSM2A/ACAT2/ACAT1/ACAA1/ACSM1/SPTSSA/GCAT/SCP2/ACAA2/HADHB/HADHA	12
GO:0005506	MF	GO:0005506	iron ion binding	44/2607	152/17696	4.79079e-06	8.93995e-05	6.81697e-05	CYP2E1/SCD/MSMO1/CYP2C9/CYP2C8/CYP2B6/CYP2D6/PAH/CYP27A1/CYP4F3/HAAO/CDO1/CYP4F11/CYP4F2/CYP8B1/SC5D/AOX1/CYP4A11/CYP4V2/FDX1/XDH/AGMO/FXN/CYP7A1/ADI1/CYP2J2/PHYH/CALR/EGLN1/TF/FTH1/FTL/OGFOD3/CYP2C18/CYP3A5/ETHE1/FBXL5/P4HA2/ACO2/P4HA1/CYP4F12/ISCA2/PLOD3/CYP2A7	44
GO:0005319	MF	GO:0005319	lipid transporter activity	39/2607	131/17696	7.84265e-06	0.000143782	0.000109638	APOF/SLC27A5/APOA5/SLCO1B1/MTTP/CEACAM1/CFHR4/SLC10A1/ABCA8/TTPA/SLC27A2/SLC51A/APOB/SLC27A3/APOE/STARD10/APOM/ABCB4/SLC22A9/PRELID1/TMEM30A/AKR1C4/SCARB2/OSBPL8/FABP1/RBP4/APOA2/ABCB1/APOA1/ABCG8/ABCD3/SLCO2B1/NPC2/ABCA6/ANO6/ABCA5/MFSD2A/ABCA1/APOL3	39
GO:0016209	MF	GO:0016209	antioxidant activity	29/2607	86/17696	8.07437e-06	0.000144431	0.000110133	MGST3/TP53INP1/MGST2/GSTO1/APOE/PRDX3/APOM/PRDX6/PRDX4/TXNDC17/GSTK1/SOD2/PRDX2/HP/CAT/GPX4/FABP1/MGST1/TXN/ALB/SOD1/GPX3/GPX1/PRDX1/PRDX5/PARK7/GSTZ1/GPX2/GSTA1	29
GO:0008483	MF	GO:0008483	transaminase activity	12/2607	21/17696	8.15446e-06	0.000144431	0.000110133	TAT/GOT1/GPT/ETNPPL/PSAT1/GPT2/OAT/ABAT/AGXT/GOT2/AGXT2/GFPT1	12
GO:0043022	MF	GO:0043022	ribosome binding	22/2607	57/17696	8.58286e-06	0.000149485	0.000113986	HSPA5/CPEB4/EEF2/EIF3K/EIF5A/OXA1L/FMR1/MTIF3/RPSA/SBDS/C1QBP/YTHDF3/EIF2A/RPN2/ETF1/EIF6/NAA10/SRP72/PYM1/SEC61A1/BAG6/SRP19	22
GO:0004129	MF	GO:0004129	cytochrome-c oxidase activity	14/2607	28/17696	1.13657e-05	0.000188527	0.000143757	COX5A/COX5B/SURF1/CYB5A/COX6B1/COX6C/COX7A2/NDUFA4/COX7B/COX7A2L/COX8A/COX7C/COX4I1/COX6A1	14
GO:0015002	MF	GO:0015002	heme-copper terminal oxidase activity	14/2607	28/17696	1.13657e-05	0.000188527	0.000143757	COX5A/COX5B/SURF1/CYB5A/COX6B1/COX6C/COX7A2/NDUFA4/COX7B/COX7A2L/COX8A/COX7C/COX4I1/COX6A1	14
GO:0016676	MF	GO:0016676	oxidoreductase activity, acting on a heme group of donors, oxygen as acceptor	14/2607	28/17696	1.13657e-05	0.000188527	0.000143757	COX5A/COX5B/SURF1/CYB5A/COX6B1/COX6C/COX7A2/NDUFA4/COX7B/COX7A2L/COX8A/COX7C/COX4I1/COX6A1	14
GO:0016229	MF	GO:0016229	steroid dehydrogenase activity	16/2607	35/17696	1.16311e-05	0.000189914	0.000144815	HSD17B11/HSD17B2/HSD17B4/HSD17B12/AKR1C1/HSD17B6/AKR1C4/HSD17B10/NSDHL/AKR1D1/HSD17B7/AKR1C3/AKR1C2/HSD17B8/HSD3B7/RDH16	16
GO:0050660	MF	GO:0050660	flavin adenine dinucleotide binding	27/2607	79/17696	1.23843e-05	0.000199101	0.00015182	DHCR24/SQLE/FMO3/AOX1/ACADSB/KMO/POR/ACADVL/NQO2/GCDH/XDH/LDHD/ACOX2/ETFA/PRODH2/SDHA/ACOX1/MAOB/ACADM/FMO5/AIFM1/IVD/ETFDH/CYB5R3/CRY2/DLD/DPYD	27
GO:0015035	MF	GO:0015035	protein disulfide oxidoreductase activity	12/2607	22/17696	1.55307e-05	0.000245903	0.000187508	CCS/ERO1B/GSTK1/GLRX2/ERO1A/TXN/TXN2/GLRX/SH3BGRL3/GLRX3/GLRX5/SCO2	12
GO:0004030	MF	GO:0004030	aldehyde dehydrogenase [NAD(P)+] activity	10/2607	16/17696	1.61323e-05	0.000247916	0.000189043	ALDH3A2/ALDH1L1/ALDH1A1/ALDH7A1/ALDH2/ADH4/ADH5/ALDH1B1/ALDH9A1/ALDH4A1	10
GO:0008392	MF	GO:0008392	arachidonic acid epoxygenase activity	10/2607	16/17696	1.61323e-05	0.000247916	0.000189043	CYP2E1/CYP2C9/CYP2C8/CYP2B6/CYP4F2/CYP4A11/CYP2J2/CYP2C18/CYP4F12/CYP2A7	10
GO:0033764	MF	GO:0033764	steroid dehydrogenase activity, acting on the CH-OH group of donors, NAD or NADP as acceptor	14/2607	29/17696	1.89975e-05	0.000287716	0.000219391	HSD17B11/HSD17B2/HSD17B4/HSD17B12/AKR1C1/HSD17B6/AKR1C4/HSD17B10/NSDHL/HSD17B7/AKR1C3/HSD17B8/HSD3B7/RDH16	14
GO:0004497	MF	GO:0004497	monooxygenase activity	31/2607	99/17696	2.17296e-05	0.000324392	0.000247358	CYP2E1/MSMO1/CYP2C9/CYP2C8/CYP2B6/CYP2D6/PAH/CYP27A1/CYP4F3/SQLE/FMO3/CYP4F11/CYP4F2/CYP8B1/CYP4A11/KMO/CYP4V2/AGMO/CYP7A1/AKR1C1/CYP2J2/AKR1C4/PCBD1/FMO5/CYP2C18/CYP3A5/AKR1D1/AKR1C3/AKR1C2/CYP4F12/CYP2A7	31
GO:0050661	MF	GO:0050661	NADP binding	20/2607	52/17696	2.31963e-05	0.000332422	0.000253481	TM7SF2/GRHPR/FMO3/ASPDH/DHCR7/HMGCR/POR/DECR1/CRYM/CRYZ/NNT/CAT/CBR4/QDPR/HIBADH/IDH1/FMO5/GAPDH/FASN/DPYD	20
GO:0001055	MF	GO:0001055	RNA polymerase II activity	8/2607	11/17696	2.3858e-05	0.000332422	0.000253481	POLR2K/POLR2F/POLR2L/POLR2E/POLR2J/POLR2H/POLR2C/POLR2J3	8
GO:0008097	MF	GO:0008097	5S rRNA binding	8/2607	11/17696	2.3858e-05	0.000332422	0.000253481	TST/EEF2/GTF3A/RPL3/RPL11/RPL5/RPF2/MRPL18	8
GO:0070181	MF	GO:0070181	small ribosomal subunit rRNA binding	8/2607	11/17696	2.3858e-05	0.000332422	0.000253481	MRPS18C/RPS14/RBM3/RPS13/RPS3/CIRBP/MRPS6/MRPS11	8
GO:0140104	MF	GO:0140104	molecular carrier activity	8/2607	11/17696	2.3858e-05	0.000332422	0.000253481	CCS/FXN/ATOX1/OXA1L/TF/NDUFAB1/COX17/PARK7	8
GO:0002020	MF	GO:0002020	protease binding	37/2607	128/17696	2.73284e-05	0.000375766	0.000286532	A2M/CST3/SERPINF2/PSAP/MIF/LDLR/TIMP3/SERPINC1/NDUFS7/FN1/FURIN/DERL1/OS9/PINK1/SERPINA5/ITGB1/PTEN/SERPINA1/VCP/UBC/LONP2/TIMP1/PARK7/DERL2/CLTC/ADRM1/SRI/RAD23A/SYVN1/AMFR/LRP1/CSTA/CAST/CSTB/ANXA2/CHMP3/BAG6	37
GO:0016878	MF	GO:0016878	acid-thiol ligase activity	14/2607	30/17696	3.07998e-05	0.000417998	0.000318735	SLC27A5/ACSM2B/ACSM2A/ACSL1/SUCLG2/ACSL4/ACSM1/ACSL5/ACSS3/SLC27A2/SLC27A3/ACSL3/SUCLG1/ACSS2	14
GO:0016863	MF	GO:0016863	intramolecular oxidoreductase activity, transposing C=C bonds	9/2607	14/17696	3.19041e-05	0.000419716	0.000320045	IDI1/MIF/EBP/ECI2/DDT/ECH1/ECI1/EHHADH/GSTA1	9
GO:0004745	MF	GO:0004745	retinol dehydrogenase activity	11/2607	20/17696	3.20695e-05	0.000419716	0.000320045	ADH6/RDH11/ADH1A/HSD17B6/ADH1B/RDH10/ADH4/AKR1C3/ADH1C/DHRS3/RDH16	11
GO:0019003	MF	GO:0019003	GDP binding	25/2607	74/17696	3.21313e-05	0.000419716	0.000320045	PCK1/RHOB/RAB2A/SUCLG2/RAB4A/RHEB/RAB21/RAB10/RAB8A/RAB14/RAB3B/RAB18/RAB7A/RAB17/SRP54/RHOA/GNAI3/RAP1A/GBP1/ARF1/ARL3/RAB11B/RAP1B/RAN/RAB5C	25
GO:0008391	MF	GO:0008391	arachidonic acid monooxygenase activity	10/2607	17/17696	3.39894e-05	0.000433158	0.000330295	CYP2E1/CYP2C9/CYP2C8/CYP2B6/CYP4F2/CYP4A11/CYP2J2/CYP2C18/CYP4F12/CYP2A7	10
GO:0070628	MF	GO:0070628	proteasome binding	10/2607	17/17696	3.39894e-05	0.000433158	0.000330295	PSMF1/RAD23B/ZFAND1/ADRM1/RAD23A/UCHL5/USP14/PSMG1/BAG6/PSMD14	10
GO:0016705	MF	GO:0016705	oxidoreductase activity, acting on paired donors, with incorporation or reduction of molecular oxygen	43/2607	159/17696	3.82162e-05	0.000481156	0.000366895	CYP2E1/SCD/MSMO1/CYP2C9/CYP2C8/CYP2B6/CYP2D6/PAH/CYP27A1/CYP4F3/SQLE/FMO3/CYP4F11/CYP4F2/CYP8B1/SC5D/CYP4A11/KMO/CYP4V2/POR/AGMO/CYP7A1/AKR1C1/CYP2J2/PHYH/AKR1C4/EGLN1/PCBD1/P4HB/HMOX2/OGFOD3/FMO5/CYP2C18/CYP3A5/AKR1D1/AKR1C3/AKR1C2/P4HA2/P4HA1/ASPH/CYP4F12/PLOD3/CYP2A7	43
GO:0030170	MF	GO:0030170	pyridoxal phosphate binding	20/2607	54/17696	4.40134e-05	0.000541106	0.000412608	TAT/GOT1/CTH/GPT/SHMT1/ETNPPL/GPT2/OAT/ABAT/ALAS1/SDS/GCAT/AGXT/GOT2/ALB/PYGL/SHMT2/AGXT2/SDSL/PDXDC1	20
GO:0070279	MF	GO:0070279	vitamin B6 binding	20/2607	54/17696	4.40134e-05	0.000541106	0.000412608	TAT/GOT1/CTH/GPT/SHMT1/ETNPPL/GPT2/OAT/ABAT/ALAS1/SDS/GCAT/AGXT/GOT2/ALB/PYGL/SHMT2/AGXT2/SDSL/PDXDC1	20
GO:0051117	MF	GO:0051117	ATPase binding	26/2607	80/17696	4.80984e-05	0.000584452	0.000445661	SDF2L1/RDX/TOR1AIP2/RAB4A/CLPP/ATP1B1/ATOX1/DERL1/AR/ALDOB/ATP6V1G1/UBXN1/GABARAPL2/RUVBL2/PEX19/NR1H2/FBL/PIH1D1/SVIP/SYVN1/SNU13/RAC1/NSFL1C/ABCA1/DNAJB1/ATP6V1E1	26
GO:0043130	MF	GO:0043130	ubiquitin binding	25/2607	76/17696	5.32965e-05	0.00064017	0.000488148	FBXO7/VPS28/SQSTM1/BIRC2/RAD23B/AUP1/UBXN1/NBR1/RBCK1/RNFT1/ADRM1/RAD23A/TOLLIP/SHARPIN/CKS1B/HSPB1/BUB3/TSG101/TP53INP2/UBE2L6/UBXN2B/FAAP20/NSFL1C/USP16/MVB12A	25
GO:0004602	MF	GO:0004602	glutathione peroxidase activity	11/2607	21/17696	5.83759e-05	0.000685425	0.000522656	MGST3/MGST2/PRDX6/GSTK1/GPX4/MGST1/GPX3/GPX1/GSTZ1/GPX2/GSTA1	11
GO:0008106	MF	GO:0008106	alcohol dehydrogenase (NADP+) activity	11/2607	21/17696	5.83759e-05	0.000685425	0.000522656	RDH11/AKR1C1/AKR1C4/RDH10/ADH4/AKR1D1/AKR1A1/AKR1C3/AKR1C2/DHRS3/AKR1B10	11
GO:0016830	MF	GO:0016830	carbon-carbon lyase activity	19/2607	51/17696	6.18472e-05	0.000718115	0.000547583	PCK1/GOT1/SHMT1/PCK2/GGCX/DDT/CLYBL/ALDOB/MVD/ALDOC/ECHDC1/AZIN1/UROD/HMGCL/UXS1/SHMT2/ACMSD/PAICS/PDXDC1	19
GO:0004029	MF	GO:0004029	aldehyde dehydrogenase (NAD+) activity	9/2607	15/17696	6.92981e-05	0.000795786	0.00060681	ALDH3A2/ALDH1L1/ALDH1A1/ALDH7A1/ALDH2/ADH5/ALDH1B1/ALDH9A1/ALDH4A1	9
GO:0060590	MF	GO:0060590	ATPase regulator activity	16/2607	40/17696	8.66052e-05	0.000983722	0.000750116	SIL1/TOR1AIP2/RAB4A/ATP1B1/PFN1/FNIP1/HSPBP1/DNAJA1/DNAJC15/DNAJA2/DNAJC19/GRPEL1/HSCB/DNAJB1/DNAJB6/AHSA1	16
GO:0008121	MF	GO:0008121	ubiquinol-cytochrome-c reductase activity	7/2607	10/17696	0.000118888	0.00132168	0.00100782	UQCRFS1/UQCR11/UQCRC1/UQCRB/UQCRQ/UQCRH/UQCR10	7
GO:0016681	MF	GO:0016681	oxidoreductase activity, acting on diphenols and related substances as donors, cytochrome as acceptor	7/2607	10/17696	0.000118888	0.00132168	0.00100782	UQCRFS1/UQCR11/UQCRC1/UQCRB/UQCRQ/UQCRH/UQCR10	7
GO:0004033	MF	GO:0004033	aldo-keto reductase (NADP) activity	12/2607	26/17696	0.000130504	0.00140594	0.00107207	RDH11/AKR7A3/AKR1C1/AKR1C4/RDH10/ADH4/AKR1D1/AKR1A1/AKR1C3/AKR1C2/DHRS3/AKR1B10	12
GO:0016405	MF	GO:0016405	CoA-ligase activity	12/2607	26/17696	0.000130504	0.00140594	0.00107207	SLC27A5/ACSM2B/ACSM2A/ACSL1/ACSL4/ACSM1/ACSL5/ACSS3/SLC27A2/SLC27A3/ACSL3/ACSS2	12
GO:0051787	MF	GO:0051787	misfolded protein binding	12/2607	26/17696	0.000130504	0.00140594	0.00107207	HSPA5/SDF2L1/F12/DNAJB9/DNAJC3/HSPA9/DERL1/CLU/HSPA8/DERL2/BAG6/HSPA1B	12
GO:0023026	MF	GO:0023026	MHC class II protein complex binding	9/2607	16/17696	0.000137654	0.00146784	0.00111927	CD81/ATP1B1/ANXA11/YWHAE/HSPA8/HSP90AA1/HSP90AB1/CD74/HLA-DRA	9
GO:0004032	MF	GO:0004032	alditol:NADP+ 1-oxidoreductase activity	8/2607	13/17696	0.000140935	0.00148765	0.00113438	AKR1C1/AKR1C4/ADH4/AKR1D1/AKR1A1/AKR1C3/AKR1C2/AKR1B10	8
GO:0022884	MF	GO:0022884	macromolecule transmembrane transporter activity	11/2607	23/17696	0.000168233	0.00175804	0.00134055	AZGP1/TIMM17A/MCL1/TOMM7/SEC61B/TOMM20/SEC61G/TOMM22/TIMM17B/SEC61A1/HNRNPA3	11
GO:0140296	MF	GO:0140296	general transcription initiation factor binding	16/2607	42/17696	0.000171346	0.00177284	0.00135184	GTF2E2/ERCC1/AR/PSMC2/RUVBL2/EDF1/FBL/HHEX/HNRNPU/AHR/PSMC1/CAND1/HNRNPF/PSMC5/GTF2A2/TAF7	16
GO:0008320	MF	GO:0008320	protein transmembrane transporter activity	10/2607	20/17696	0.00021112	0.00214194	0.00163329	AZGP1/TIMM17A/MCL1/TOMM7/SEC61B/TOMM20/SEC61G/TOMM22/TIMM17B/SEC61A1	10
GO:0140318	MF	GO:0140318	protein transporter activity	10/2607	20/17696	0.00021112	0.00214194	0.00163329	AZGP1/TIMM17A/MCL1/TOMM7/SEC61B/TOMM20/SEC61G/TOMM22/TIMM17B/SEC61A1	10
GO:0016684	MF	GO:0016684	oxidoreductase activity, acting on peroxide as acceptor	19/2607	56/17696	0.000259632	0.0026088	0.00198929	MGST3/MGST2/PRDX3/PRDX6/PRDX4/TXNDC17/GSTK1/PRDX2/CAT/GPX4/MGST1/GPX3/GPX1/PRDX1/PRDX5/PARK7/GSTZ1/GPX2/GSTA1	19
GO:0004601	MF	GO:0004601	peroxidase activity	18/2607	52/17696	0.000282026	0.00280683	0.00214029	MGST3/MGST2/PRDX3/PRDX6/PRDX4/TXNDC17/GSTK1/PRDX2/CAT/GPX4/MGST1/GPX3/GPX1/PRDX1/PRDX5/GSTZ1/GPX2/GSTA1	18
GO:0016679	MF	GO:0016679	oxidoreductase activity, acting on diphenols and related substances as donors	7/2607	11/17696	0.00028519	0.00281155	0.00214388	UQCRFS1/UQCR11/UQCRC1/UQCRB/UQCRQ/UQCRH/UQCR10	7
GO:0048306	MF	GO:0048306	calcium-dependent protein binding	20/2607	61/17696	0.00030405	0.00296946	0.0022643	A2M/MASP2/MBL2/ANXA7/CHP1/ALG2/ANXA11/CPNE3/MASP1/PDCD6/TSG101/ANXA6/ANXA4/DDX5/SEC31A/ANXA2/CALM3/PDCD6IP/VAMP2/S100A6	20
GO:0031369	MF	GO:0031369	translation initiation factor binding	13/2607	32/17696	0.000330198	0.00316072	0.00241014	GCH1/EIF3F/RPS24/EIF3M/FMR1/EIF4G1/EIF4EBP2/EIF2S2/HHEX/DDX3X/EIF5/EIF4E/POLR2G	13
GO:0071949	MF	GO:0071949	FAD binding	13/2607	32/17696	0.000330198	0.00316072	0.00241014	DHCR24/SQLE/AOX1/KMO/NQO2/XDH/LDHD/ACOX2/PRODH2/ACOX1/AIFM1/CYB5R3/CRY2	13
GO:0016877	MF	GO:0016877	ligase activity, forming carbon-sulfur bonds	15/2607	40/17696	0.000332708	0.00316072	0.00241014	SLC27A5/ACSM2B/ACSM2A/ACSL1/SUCLG2/ACSL4/ACSM1/ACSL5/ACSS3/SLC27A2/SLC27A3/ACSL3/SUCLG1/ACSS2/NAE1	15
GO:0015645	MF	GO:0015645	fatty acid ligase activity	10/2607	21/17696	0.000349978	0.00326542	0.00248997	SLC27A5/ACSM2B/ACSM2A/ACSL1/ACSL4/ACSM1/ACSL5/SLC27A2/SLC27A3/ACSL3	10
GO:0050750	MF	GO:0050750	low-density lipoprotein particle receptor binding	10/2607	21/17696	0.000349978	0.00326542	0.00248997	APOA5/APOB/APOE/HSP90B1/CLU/LRPAP1/DNAJA1/CLTC/SNX17/AP2M1	10
GO:0004867	MF	GO:0004867	serine-type endopeptidase inhibitor activity	27/2607	94/17696	0.000354096	0.0032746	0.00249698	A2M/SERPINA6/SERPINA7/HRG/ITIH3/SERPINF2/ITIH1/SERPINA11/SERPINA4/APLP2/SERPINA10/SERPINC1/ITIH4/SERPING1/ITIH2/SERPIND1/SERPINF1/AGT/FURIN/SERPINA5/AMBP/SERPINA1/TFPI/SLPI/SPINK1/APP/PEBP1	27
GO:0015485	MF	GO:0015485	cholesterol binding	17/2607	49/17696	0.000400688	0.00367297	0.00280074	APOF/APOA5/CD81/APOE/SCARB2/SCP2/OSBPL8/APOA2/APOA1/ERLIN2/APOC3/NPC2/ANXA6/NR1H3/NFE2L1/ABCA1/TSPO	17
GO:0001671	MF	GO:0001671	ATPase activator activity	11/2607	25/17696	0.000417297	0.00379196	0.00289148	TOR1AIP2/RAB4A/ATP1B1/DNAJA1/DNAJC15/DNAJA2/DNAJC19/HSCB/DNAJB1/DNAJB6/AHSA1	11
GO:0003727	MF	GO:0003727	single-stranded RNA binding	27/2607	95/17696	0.00042626	0.0038072	0.00290309	LACTB2/A1CF/PABPC1/SRA1/PABPC4/RBM3/FMR1/CIRBP/EIF4B/DDX1/RPS7/HNRNPU/LARP4/DDX3X/HNRNPF/LSM14A/HNRNPC/HNRNPA1/HNRNPDL/CNBP/POLR2G/SUPT4H1/PTBP1/HNRNPH1/FXR1/SNRPC/SYNCRIP	27
GO:0005496	MF	GO:0005496	steroid binding	27/2607	95/17696	0.00042626	0.0038072	0.00290309	SERPINA6/APOF/APOA5/PGRMC1/CD81/PGRMC2/RORA/APOE/AR/SCARB2/SCP2/OSBPL8/GC/APOA2/APOA1/ERLIN2/APOC3/NPC2/AKR1D1/ESRRA/ANXA6/NR1H3/NFE2L1/NR1H4/ATP1A1/ABCA1/TSPO	27
GO:0033218	MF	GO:0033218	amide binding	76/2607	356/17696	0.000442861	0.00392195	0.0029906	GNMT/CST3/LBP/PGRMC1/RAMP1/DHCR24/PSAP/INSR/ITM2B/LEPR/ALDH6A1/ACOT12/LDLR/FOLH1/ENPEP/ACADVL/NQO2/GCDH/APOE/CLTA/PANK3/KDELR2/FURIN/ECI2/CD14/ANG/CALR/NFKBIA/SCP2/ANPEP/TAPBP/DBI/RXRA/CLU/LRPAP1/MGST1/MTHFS/APOA1/PPIC/BCHE/PPIB/TM2D1/TPP1/PEX19/CLTB/PIK3R1/SRP14/SLC40A1/HMGCL/ECE1/TOMM20/ACBD5/KDELR1/AP2B1/SRP54/LAPTM4B/LRP1/FASN/PHB2/HLA-B/HSP90AB1/PPIA/SCARB1/DLD/HLA-C/CD74/RPS6KB2/HLA-A/HADHA…	76
GO:0032182	MF	GO:0032182	ubiquitin-like protein binding	27/2607	96/17696	0.000511053	0.00448782	0.00342209	FBXO7/VPS28/SQSTM1/BIRC2/RAD23B/AUP1/UBXN1/NBR1/RBCK1/RNFT1/ADRM1/RAD23A/TOLLIP/SHARPIN/SERBP1/CKS1B/HSPB1/DCUN1D1/BUB3/TSG101/TP53INP2/UBE2L6/UBXN2B/FAAP20/NSFL1C/USP16/MVB12A	27
GO:0031406	MF	GO:0031406	carboxylic acid binding	46/2607	193/17696	0.000520472	0.00453244	0.00345611	PCK1/TDO2/TAT/GNMT/CPS1/GOT1/GRHPR/ASS1/GLUL/OTC/SHMT1/PSAP/DPYS/CYP4F11/GLUD1/ACOX2/AKR1C1/AGXT/PHYH/GOT2/SERPINA5/ACOX1/SCP2/RXRA/EGLN1/FABP1/MTHFS/APOC1/ALB/ADH5/PYGL/NDUFAB1/OGFOD3/HMGCL/C1QBP/HNF4A/SHMT2/AKR1C2/P4HA2/GCLC/P4HA1/RARA/NR1H4/GCHFR/PLOD3/FTCD	46
GO:0052689	MF	GO:0052689	carboxylic ester hydrolase activity	35/2607	136/17696	0.000533857	0.00461058	0.0035157	PLA2G2A/BAAT/CES2/RGN/PON3/APMAP/PGLS/ACOT12/LIPC/PLA2G12B/PTRH1/ASPG/AADAC/PLA2G12A/LIPA/ABHD3/PON1/ABHD2/PRDX6/PON2/CES1/ESD/PNPLA2/LYPLA1/CA2/PLA2G4C/LYPLAL1/BCHE/PTRHD1/PTRH2/PAFAH1B2/ACOT8/BPHL/PAFAH1B3/MGLL	35
GO:0000062	MF	GO:0000062	fatty-acyl-CoA binding	10/2607	22/17696	0.000557275	0.00477338	0.00363984	ALDH6A1/ACOT12/ACADVL/GCDH/ECI2/SCP2/DBI/HMGCL/ACBD5/HADHA	10
GO:0015399	MF	GO:0015399	primary active transmembrane transporter activity	30/2607	112/17696	0.000635834	0.00540201	0.00411918	PCYOX1/ABCA8/ATP1B1/ABCB4/ATP6V0E2/ATP6V0E1/TIMM17A/TAPBP/LMBRD1/ECHDC1/ATP6V0B/ABCB1/ATP6V1G1/ABCG8/ATP6AP1/ABCD3/SEC61B/TOMM20/ABCA6/SEC61G/ATP6V1A/ATP6V1D/ATP6V1F/ATP6V0D1/ABCA5/TIMM17B/ATP1A1/ABCA1/ABCC6/ATP6V1E1	30
GO:1901681	MF	GO:1901681	sulfur compound binding	56/2607	250/17696	0.000725917	0.00611761	0.00466485	ANGPTL3/GNMT/HRG/APOA5/APLP2/ALDH6A1/HSD17B12/ACOT12/SERPINA10/LIPC/PCOLCE2/ECM2/SERPINC1/ACADVL/APOB/F2/PCSK6/GCDH/SERPIND1/APOE/PANK3/CFH/FN1/KNG1/ECI2/FST/ANG/ILVBL/SERPINA5/SCP2/DBI/LRPAP1/MGST1/VTN/PDCD5/APOH/ENPP1/CCL15/RPL29/APP/HMGCL/PTPRF/ACBD5/DHTKD1/TPMT/F11/LRP1/RPL22/ANXA6/ANXA4/DLD/HADHA/HDGF/PRMT1/MDK/VEGFA	56
GO:0032934	MF	GO:0032934	sterol binding	18/2607	56/17696	0.000781638	0.00653449	0.00498274	APOF/APOA5/CD81/RORA/APOE/SCARB2/SCP2/OSBPL8/APOA2/APOA1/ERLIN2/APOC3/NPC2/ANXA6/NR1H3/NFE2L1/ABCA1/TSPO	18
GO:0044183	MF	GO:0044183	protein folding chaperone	10/2607	23/17696	0.000856537	0.00710382	0.00541687	HSPA5/HSPA9/CALR/PFDN2/HSPA8/PFDN1/HSPB1/CCT2/CD74/HSPA1B	10
GO:0031072	MF	GO:0031072	heat shock protein binding	31/2607	119/17696	0.000867068	0.00713453	0.00544028	CYP2E1/HSPA5/DNAJB9/ZFP36/HSPA9/CDC37L1/MVD/LMAN2/APOA2/APOA1/HSF1/HSPA8/ST13/RPS3/DNAJA1/AHR/BAX/DNAJA2/PTGES3/FKBP4/HSP90AB1/CDC37/GBP1/METTL23/DNAJC8/BAG6/DNAJB1/TPR/DNAJB6/AHSA1/HSPA1B	31
GO:0016831	MF	GO:0016831	carboxy-lyase activity	13/2607	35/17696	0.000912318	0.00742664	0.00566302	PCK1/GOT1/PCK2/GGCX/DDT/MVD/ECHDC1/AZIN1/UROD/UXS1/ACMSD/PAICS/PDXDC1	13
GO:0003756	MF	GO:0003756	protein disulfide isomerase activity	8/2607	16/17696	0.000930995	0.00742664	0.00566302	PDIA4/PDIA3/PDIA6/ERO1B/GLRX2/ERP44/ERO1A/P4HB	8
GO:0003996	MF	GO:0003996	acyl-CoA ligase activity	8/2607	16/17696	0.000930995	0.00742664	0.00566302	ACSM2B/ACSM2A/ACSL1/ACSL4/ACSM1/ACSL5/SLC27A2/ACSL3	8
GO:0016864	MF	GO:0016864	intramolecular oxidoreductase activity, transposing S-S bonds	8/2607	16/17696	0.000930995	0.00742664	0.00566302	PDIA4/PDIA3/PDIA6/ERO1B/GLRX2/ERP44/ERO1A/P4HB	8
GO:0019205	MF	GO:0019205	nucleobase-containing compound kinase activity	15/2607	44/17696	0.00106573	0.00843702	0.00643347	GUK1/NME4/CMPK1/AK3/NME1/SUCLG1/ADK/PNKP/TJP2/DGUOK/RAD50/AK2/AK1/NME3/AK6	15
GO:0043177	MF	GO:0043177	organic acid binding	47/2607	205/17696	0.00111309	0.0086167	0.00657048	PCK1/TDO2/TAT/GNMT/CPS1/GOT1/GRHPR/ASS1/GLUL/OTC/SHMT1/PSAP/DPYS/CYP4F11/GLUD1/HMGCS1/ACOX2/AKR1C1/AGXT/PHYH/GOT2/SERPINA5/ACOX1/SCP2/RXRA/EGLN1/FABP1/MTHFS/APOC1/ALB/ADH5/PYGL/NDUFAB1/OGFOD3/HMGCL/C1QBP/HNF4A/SHMT2/AKR1C2/P4HA2/GCLC/P4HA1/RARA/NR1H4/GCHFR/PLOD3/FTCD	47
GO:0004467	MF	GO:0004467	long-chain fatty acid-CoA ligase activity	7/2607	13/17696	0.00112965	0.0086167	0.00657048	SLC27A5/ACSL1/ACSL4/ACSL5/SLC27A2/SLC27A3/ACSL3	7
GO:0016840	MF	GO:0016840	carbon-nitrogen lyase activity	7/2607	13/17696	0.00112965	0.0086167	0.00657048	ASL/APMAP/HAL/SDS/SDSL/FTCD/GGCT	7
GO:0043023	MF	GO:0043023	ribosomal large subunit binding	7/2607	13/17696	0.00112965	0.0086167	0.00657048	NPM1/RBM3/ZNF593/MALSU1/EIF6/NMD3/NEMF	7
GO:0072542	MF	GO:0072542	protein phosphatase activator activity	7/2607	13/17696	0.00112965	0.0086167	0.00657048	PPP2R5A/CALM2/CALM1/B3GAT3/PPP2R5C/CALM3/PPP1R15A	7
GO:0001091	MF	GO:0001091	RNA polymerase II general transcription initiation factor binding	9/2607	20/17696	0.00115587	0.00875276	0.00667423	GTF2E2/ERCC1/AR/RUVBL2/EDF1/FBL/HNRNPU/AHR/TAF7	9
GO:0003730	MF	GO:0003730	mRNA 3'-UTR binding	25/2607	91/17696	0.0011726	0.00881563	0.00672216	CPEB4/ZFP36/CRYZ/HNRNPA0/CARHSP1/EXOSC4/PABPC1/ZFP36L1/PABPC4/RBM3/FMR1/RPL41/CIRBP/RPL5/RPS7/HNRNPU/SERBP1/HNRNPC/HNRNPA2B1/RSL1D1/PUM2/DDX5/ZFP36L2/CCT5/FXR1	25
GO:0005525	MF	GO:0005525	GTP binding	77/2607	374/17696	0.00122367	0.00913383	0.0069648	PCK1/RHOB/INSR/RAB2A/SUCLG2/PCK2/RASD1/GLUD1/ACSM1/RAB4A/RAB32/RHOU/RRAGA/SAR1B/GCH1/EEF2/RHEB/EIF5B/ARF6/SRPRB/AK3/SAR1A/TUFM/RAB1A/GNAS/DAP3/EEF1A1/EHD4/NME1/RAB21/RND1/RAB11A/RAB10/RAB8A/IFT27/RAB14/GBP2/RHOBTB3/RAB3B/GSPT1/RAB6A/ARF4/RAB18/RAB7A/RAB17/SRPRA/ARL5B/EIF5/SRP54/RAB13/GNAQ/RND3/NUDT16/FKBP4/RHOA/GNAI3/HSP90AB1/ANXA6/RAP1A/GBP1/RHOC/ARF1/CDC42/RAC1/ARL3/RAB11B/TUBB2A/GNAI2/RAP1B/RA…	77
GO:0018455	MF	GO:0018455	alcohol dehydrogenase [NAD(P)+] activity	6/2607	10/17696	0.00124969	0.0092619	0.00706246	ADH6/ADH1A/ADH1B/ADH4/ADH5/ADH1C	6

## Sheet: Table S5_KEGG
	ID	Description	GeneRatio	BgRatio	pvalue	p.adjust	qvalue	geneID	Count
hsa03010	hsa03010	Ribosome	118/1577	158/8142	3.32e-52	1.11e-49	8.12e-50	6150/200916/6187/64979/6192/6183/28998/79590/51073/51065/29088/51021/6137/9801/51023/6160/6203/6136/64981/6229/6164/6154/6193/6124/23521/25873/6122/6205/6234/6230/6132/6158/7311/6170/6223/6157/6208/6130/64969/6141/6227/6166/6129/6194/9349/6235/6142/9045/6209/4736/63931/6152/6217/6173/65008/6228/54460/6233/6191/64960/6133/2197/6156/6189/6207/6159/6134/6169/6218/6171/6135/6202/6206/6161/3921/51187/…	118
hsa05012	hsa05012	Parkinson disease	142/1577	266/8142	2.07e-36	3.45e-34	2.53e-34	3309/7494/9377/7386/1843/1537/23516/29985/3708/374291/4720/4696/6391/4701/4731/4712/7385/5704/51079/4714/4715/4695/4723/201266/5694/22926/1329/3709/126328/6392/4722/6389/4713/10975/65018/5566/5714/5693/10131/7384/4707/1340/4725/4717/7381/4694/1345/5683/4700/4724/293/5695/27089/7295/4708/7388/291/7416/4729/5706/5689/2778/5685/1347/6647/4726/4697/5713/1349/4716/4710/7311/9167/4706/5702/1351/7417/55…	142
hsa05171	hsa05171	Coronavirus disease - COVID-19	122/1577	232/8142	1.66e-30	1.84e-28	1.35e-28	629/10747/727/732/4153/2165/729/3572/7132/185/733/2147/716/715/200916/717/731/718/6187/6192/2243/2353/4792/2244/51065/2266/9636/6137/6160/6203/6136/6229/6164/6154/6193/6124/23521/25873/6122/6205/6234/6230/6132/6158/7311/6170/6223/6157/6208/6130/6141/6227/6166/6129/6194/9349/6235/6142/9045/6209/4736/6152/6217/6173/6228/6233/6191/3725/6133/3454/2197/6156/6189/6207/6159/6134/6169/6218/5295/6171/6135…	122
hsa05020	hsa05020	Prion disease	127/1577	273/8142	3.55e-25	2.96e-23	2.17e-23	3309/727/9377/7386/732/1537/729/3708/733/374291/4720/731/4696/6391/4701/4731/4712/7385/5704/51079/4714/4715/4695/4723/5694/1329/3709/126328/6392/4722/6389/4713/10975/5566/5714/5693/7384/4707/1340/4725/4717/7381/4694/1345/5683/4700/4724/293/5695/27089/4708/7388/291/7416/4729/5706/5689/5685/1347/6647/4726/4697/5713/1349/4716/4710/9167/4706/5702/1351/7417/5691/7419/1350/1327/54205/54539/4718/84699/4…	127
hsa05016	hsa05016	Huntington disease	135/1577	306/8142	5.7e-24	3.79e-22	2.78e-22	9377/7386/1537/10891/3708/374291/4720/4696/6391/4701/4731/1211/4712/7385/5704/51079/4714/4715/4695/4723/5694/1329/6648/126328/6392/4722/6389/4713/10975/5714/5693/7384/4707/5440/1340/4725/4717/7381/4694/1345/5435/5683/4700/4724/293/5695/27089/5438/4708/7388/291/7416/4729/5706/5689/5685/1347/6647/4726/4697/5713/2878/1349/4716/4710/1175/9167/2876/4706/5702/1351/7417/5691/7419/5441/1350/1327/54205/54…	135
hsa04932	hsa04932	Non-alcoholic fatty liver disease	85/1577	155/8142	3.8e-23	2.11e-21	1.54e-21	1571/7494/9377/7386/3643/3953/1537/8660/7132/374291/4720/4696/6391/51094/4701/4731/4712/7385/51079/4714/2353/4715/3667/4695/4723/1329/126328/6392/4722/6389/4713/10975/7384/4707/1340/4725/4717/7381/4694/6256/1345/4700/4724/27089/4708/7388/4729/1347/4726/4697/1349/4716/4710/9167/4706/1351/1350/1327/54205/54539/4718/4704/4728/3725/4711/5295/4705/79602/29796/4709/4702/581/1337/468/208/10062/4698/3570…	85
hsa00190	hsa00190	Oxidative phosphorylation	75/1577	134/8142	2.83e-21	1.35e-19	9.88e-20	9377/7386/1537/374291/4720/4696/6391/4701/5464/4731/4712/7385/51079/4714/155066/4715/4695/4723/1329/126328/6392/4722/6389/4713/8992/10975/7384/4707/1340/4725/4717/7381/4694/1345/4700/4724/27089/533/4708/7388/4729/1347/4726/4697/9550/1349/4716/4710/9167/4706/10063/1351/27068/1350/1327/537/54205/54539/4718/4704/4728/4711/4705/29796/4709/4702/523/1337/51382/9296/9114/4698/55967/6390/529	75
hsa05014	hsa05014	Amyotrophic lateral sclerosis	145/1577	364/8142	1.82e-20	7.59e-19	5.57e-19	3309/7494/9377/7386/1537/310/7132/84557/374291/4720/8878/4696/6391/81631/4701/4731/9973/4712/7385/5704/5216/51079/4714/4715/4695/4723/283/5694/79139/22926/1329/126328/6392/4722/6389/4713/10975/65018/5714/311/5693/400916/7384/4707/1340/4725/4717/847/7381/4694/1345/5683/4700/4724/5695/27089/4708/7388/7416/4729/5706/5861/5689/5685/1347/6647/7415/4726/4697/5713/2878/1349/4716/4710/9167/2876/4706/5702…	145
hsa03050	hsa03050	Proteasome	37/1577	46/8142	5.2e-19	1.92e-17	1.41e-17	9491/5704/5694/5714/5693/5683/5721/5695/51371/5706/5689/5685/5713/5702/5691/5701/5690/5720/5684/5682/5688/5686/11047/5692/5700/5707/5710/5717/5705/5708/9861/5709/5719/5696/5718/10213/5698	37
hsa04141	hsa04141	Protein processing in endoplasmic reticulum	84/1577	171/8142	7.99e-19	2.66e-17	1.95e-17	3309/7494/9601/2923/64374/6400/5611/80267/51128/23471/10130/821/56605/80700/9709/4121/79139/22926/7095/811/10956/6238/7322/7323/7184/10960/5589/51726/27248/10484/30001/5034/56681/10525/6500/5887/7415/6748/7993/1650/1603/201595/51035/3312/23640/6747/10952/4780/3301/11231/6745/10134/51009/6185/23480/23190/6746/6184/5886/258010/84447/581/10294/9978/3703/29979/468/10905/267/3320/3998/3326/6048/23193/…	84
hsa05208	hsa05208	Chemical carcinogenesis - reactive oxygen species	99/1577	223/8142	4.83e-18	1.46e-16	1.07e-16	1571/4259/9377/7386/1537/4258/2052/374291/9446/4720/4696/6391/4701/4731/4712/7385/1645/51079/4714/2353/4715/4695/4723/1329/6648/126328/6392/4722/6389/4713/1109/10975/4792/7384/4707/1340/4725/4717/847/7381/4694/1345/4700/4724/293/4257/27089/5728/873/4708/7388/291/7416/4729/1347/6647/4726/4697/1349/4716/4710/9167/4706/1351/7417/7419/1350/1327/54539/4718/4704/4728/3725/52/4711/292/5295/4705/1956/103…	99
hsa04610	hsa04610	Complement and coagulation cascades	52/1577	85/8142	2.01e-17	5.57e-16	4.09e-16	722/2/5345/5340/629/3426/10747/727/1361/2153/732/10878/5624/4179/2161/4153/2165/81494/729/3080/2155/10877/2158/462/725/733/2147/710/716/3053/715/2159/717/731/718/966/3075/2243/3827/3078/5104/2244/2266/1191/5627/5265/7448/7035/3818/5648/2160/735	52
hsa05010	hsa05010	Alzheimer disease	141/1577	384/8142	2.84e-16	7.27e-15	5.33e-15	7494/9377/57142/7386/3643/1537/23516/8660/7132/29985/3708/374291/4720/348/4696/6391/4701/4731/4712/7385/5704/51079/4714/4715/3667/4695/4723/55851/201266/5694/22926/1329/3709/126328/6392/4722/6389/4713/10975/5714/5693/7384/4707/1340/4725/4717/7381/4694/1345/5683/4700/4724/293/5695/27089/4708/7388/291/7416/4729/5706/5689/3028/5685/1347/4726/4697/5713/1349/4716/4710/9167/4706/5702/1351/7417/55334/56…	141
hsa01200	hsa01200	Carbon metabolism	60/1577	115/8142	2.43e-15	5.79e-14	4.25e-14	1373/2805/2875/9104/6470/39/54363/38/2271/2653/3418/8801/29968/4329/25796/2746/48/84706/10993/2203/6391/5096/4190/189/132158/6392/6389/4191/229/230/2806/51/2098/847/3417/128/1737/1892/8802/55902/6888/6472/5162/2597/5223/50/51179/5230/113675/1738/7086/7167/26275/26227/3420/5160/6390/2821/3421/2023	60
hsa05415	hsa05415	Diabetic cardiomyopathy	87/1577	203/8142	7.18e-15	1.59e-13	1.17e-13	9377/7386/3643/1537/185/374291/4720/51660/4696/6391/4701/4731/183/4712/7385/51079/4714/4715/3667/4695/4723/1329/126328/6392/4722/6389/4713/10975/7384/4707/1340/4725/4717/7381/4694/1345/4700/4724/293/27089/5728/25874/4708/7388/1509/291/7416/4729/1347/4726/4697/1349/4716/4710/9167/4706/1351/7417/7419/1350/1327/54539/4718/4704/4728/4711/292/5295/4705/29796/4709/4702/5162/5499/2597/1337/2673/208/4698…	87
hsa00071	hsa00071	Fatty acid degradation	31/1577	43/8142	8.29e-14	1.73e-12	1.27e-12	2180/39/38/30/2182/130/3033/36/51703/37/124/224/2639/2181/501/125/10455/217/51/10449/127/3032/128/219/1892/223/34/1632/126/1962/3030	31
hsa05022	hsa05022	Pathways of neurodegeneration - multiple diseases	156/1577	476/8142	5.83e-13	1.14e-11	8.38e-12	3309/7494/9377/7386/1537/7132/84557/3708/374291/4720/8878/4696/6391/81631/4701/4731/9973/4712/7385/5704/51079/4714/4715/4695/4723/5694/79139/22926/1329/3709/126328/6392/4722/6389/4713/10975/65018/5714/5693/10131/7384/4707/1340/4725/4717/847/7381/4694/1345/5683/4700/4724/293/5695/27089/4708/7388/291/7416/4729/5706/5861/5689/3028/5685/1347/6647/7415/4726/4697/5713/2878/1349/4716/4710/7311/9167/2876…	156
hsa04714	hsa04714	Thermogenesis	91/1577	232/8142	9.46e-13	1.75e-11	1.28e-11	9377/2180/7386/1537/2182/51703/10891/374291/84335/4720/4696/6391/2181/4701/4731/51103/4712/7385/51079/4714/6009/4715/137682/4695/4723/1329/126328/6392/4722/6389/4713/10975/5566/7384/4707/57104/1340/4725/4717/152831/7381/4694/1345/4700/4724/27089/4708/7388/25915/4729/2778/1347/4726/4697/1349/4716/4710/9167/4706/10063/1351/1350/6194/1327/54539/4718/84699/4704/28958/10488/4728/4711/4705/71/29796/470…	91
hsa00620	hsa00620	Pyruvate metabolism	31/1577	47/8142	3.6e-12	6.3e-11	4.62e-11	5105/9380/39/38/2271/3029/5106/130/134526/124/224/197257/501/125/4190/217/4191/127/128/219/1737/98/223/55902/10327/3939/5162/126/2739/1738/5160	31
hsa03060	hsa03060	Protein export	20/1577	23/8142	4.84e-12	8.07e-11	5.92e-11	3309/60559/83943/7095/9789/5018/58477/90701/28972/6727/10952/6726/11231/23480/6734/6729/6731/23478/29927/6728	20
hsa00280	hsa00280	Valine, leucine and isoleucine degradation	30/1577	48/8142	6.12e-11	9.7e-10	7.12e-10	39/38/4329/30/3033/316/36/18/224/3157/5096/501/217/64087/3158/10449/11112/3032/3028/219/1892/223/34/3155/3712/64902/1962/1738/3030/26275	30
hsa04146	hsa04146	Peroxisome	40/1577	82/8142	1.57e-09	2.38e-08	1.75e-08	570/2180/54363/3418/30/2182/3295/5827/51703/11001/7498/10654/2181/283927/8309/10455/189/5264/373156/6648/51/6342/847/1891/3417/6647/5052/25824/51268/5825/9409/5824/5828/3155/2053/51179/1962/55825/10005/54677	40
hsa00020	hsa00020	Citrate cycle (TCA cycle)	21/1577	30/8142	2.24e-09	3.1e-08	2.28e-08	5105/2271/3418/8801/5106/48/6391/4190/6392/6389/4191/3417/1737/8802/5162/50/1738/3420/5160/6390/3421	21
hsa00630	hsa00630	Glyoxylate and dicarboxylate metabolism	21/1577	30/8142	2.24e-09	3.1e-08	2.28e-08	9380/2752/6470/39/54363/38/2653/48/5096/4190/189/132158/4191/847/55902/6472/81888/50/51179/1738/125061	21
hsa00260	hsa00260	Glycine, serine and threonine metabolism	24/1577	40/8142	1.66e-08	2.21e-07	1.62e-07	27232/9380/1491/6470/2653/29968/2593/211/2628/10993/501/23464/189/132158/4129/51268/635/6472/64902/5223/113675/1738/4128/26227	24
hsa00010	hsa00010	Glycolysis / Gluconeogenesis	33/1577	67/8142	3.15e-08	4.03e-07	2.96e-07	5105/2538/5106/130/124/224/2203/55276/130589/5236/501/125/217/229/230/127/128/219/1737/223/55902/10327/3939/5162/2597/5223/126/5230/1738/7167/5160/2821/2023	33
hsa04216	hsa04216	Ferroptosis	24/1577	41/8142	3.27e-08	4.04e-07	2.96e-07	2180/23516/2182/51703/84557/8031/1356/112483/2181/81631/6303/2879/7018/2495/2512/7417/7419/30061/5093/2730/6520/2729/5094/10162	24
hsa04979	hsa04979	Cholesterol metabolism	27/1577	50/8142	4.77e-08	5.67e-07	4.16e-07	27329/344/1593/3990/3949/338/3988/348/9218/1581/51129/4043/341/336/7416/335/350/7417/7419/64241/345/10577/4035/949/19/55908/706	27
hsa01240	hsa01240	Biosynthesis of cofactors	58/1577	153/8142	5.69e-08	6.54e-07	4.79e-07	3242/4143/6999/7365/9104/6470/23475/554235/23498/29968/51109/4522/7390/8564/8836/211/4833/7366/224/2643/7363/51727/7360/79646/93100/133686/8630/2677/217/4338/5805/80308/50808/219/7389/210/4830/55312/10327/79717/2730/6472/27430/7364/1723/9249/79001/2729/2990/1738/326625/204/7358/5372/203/4832/102157402/125061	58
hsa00380	hsa00380	Tryptophan metabolism	24/1577	42/8142	6.24e-08	6.93e-07	5.08e-07	6999/39/38/23498/3033/316/8564/224/2639/64577/501/217/847/219/1892/4129/223/55526/130013/1962/1738/3030/4128/125061	24
hsa01230	hsa01230	Biosynthesis of amino acids	35/1577	75/8142	6.9e-08	7.41e-07	5.43e-07	4143/383/1373/2805/435/1491/2875/445/2752/5009/5053/6470/3418/29968/48/84706/10993/229/230/2806/3417/6888/6472/27430/2597/5223/50/5230/113675/7086/7167/26227/3420/3421/2023	35
hsa01212	hsa01212	Fatty acid metabolism	29/1577	57/8142	8.69e-08	9.05e-07	6.63e-07	6319/51495/2180/39/38/30/2182/3295/51144/3033/60481/36/51703/37/2181/9524/51/6342/10449/84869/3032/1892/34/201562/79071/2194/7923/1962/3030	29
hsa03320	hsa03320	PPAR signaling pathway	34/1577	75/8142	2.54e-07	2.56e-06	1.88e-06	5105/6319/10998/116519/2180/1593/5106/30/1582/2182/2710/440503/51703/11001/3157/2181/1581/8309/51129/3158/51/6342/1622/6256/2168/336/335/345/7316/34/123/1962/10062/3611	34
hsa03040	hsa03040	Spliceosome	54/1577	147/8142	5.34e-07	5.23e-06	3.83e-06	153527/6635/6633/83443/25949/22827/51690/3312/6637/5093/3190/23658/6427/51503/6629/3192/11017/51639/9879/25804/199746/3183/3178/6625/27258/26121/6430/4809/10992/1655/10084/24148/11157/56259/4670/6632/9939/55110/6634/6628/6428/6431/10772/220988/8896/29896/10286/6631/55119/2521/4116/51691/6432/3304	54
hsa05110	hsa05110	Vibrio cholerae infection	24/1577	50/8142	4.28e-06	4.07e-05	2.99e-05	9601/11014/155066/8992/5566/30001/533/2778/9550/537/10952/71/60/6558/23480/10945/523/51382/9296/9414/9114/375/29927/529	24
hsa00120	hsa00120	Primary bile acid biosynthesis	12/1577	17/8142	6.29e-06	5.81e-05	4.26e-05	570/10998/1593/1582/3295/1581/8309/1109/6342/6718/80270/10005	12
hsa04142	hsa04142	Lysosome	47/1577	132/8142	7.71e-06	6.94e-05	5.09e-05	3920/5660/3074/9516/3373/2517/2519/1508/1514/3988/3916/53/1522/1211/1519/1176/9741/950/1201/57192/8763/533/1509/2799/8722/6609/410/537/1512/967/1200/1212/10577/26503/2720/1213/1520/5476/55353/2629/2990/1777/1174/9114/427/4758/3073	47
hsa05017	hsa05017	Spinocerebellar ataxia	49/1577	143/8142	1.66e-05	0.000145067	0.000106387	7494/6095/5649/3708/5704/5694/3709/5714/5693/5683/293/5695/291/7416/5706/5689/5685/5713/5702/7417/5691/7419/54205/5701/5690/292/5295/5684/5682/5688/5686/11047/5692/5700/5707/5710/5717/9821/5705/2776/5708/9861/208/5709/25814/23369/5719/5718/10213	49
hsa00270	hsa00270	Cysteine and methionine metabolism	23/1577	51/8142	2.45e-05	0.000209221	0.000153436	4143/6898/2805/1491/4357/1036/29968/7263/10993/55256/4190/4191/2806/2730/635/3939/64902/27430/2729/191/113675/26227/10768	23
hsa00250	hsa00250	Alanine, aspartate and glutamate metabolism	18/1577	37/8142	5.43e-05	0.000447275	0.000328015	1373/2805/435/2875/445/2752/2746/84706/2346/18/7915/27165/189/2806/56954/64902/2673/8659	18
hsa00650	hsa00650	Butanoate metabolism	15/1577	28/8142	5.51e-05	0.000447275	0.000328015	348158/123876/39/38/116285/3033/18/3157/7915/3158/1892/622/3155/1962/3030	15
hsa00410	hsa00410	beta-Alanine metabolism	16/1577	31/8142	5.66e-05	0.000448921	0.000329223	1807/4329/18/224/501/55748/217/51/219/1892/223/51733/1962/3030/1806/26275	16
hsa00510	hsa00510	N-Glycan biosynthesis	22/1577	50/8142	5.84e-05	0.000452367	0.00033175	6480/54344/4247/4121/85365/79053/4245/1650/10195/1603/201595/4124/6185/6184/1798/3703/2683/10905/199857/29880/8813/23193	22
hsa00100	hsa00100	Steroid biosynthesis	12/1577	20/8142	7.15e-05	0.000541158	0.000396866	6307/7108/1718/6713/2222/6309/1717/3988/10682/4047/50814/51478	12
hsa00982	hsa00982	Drug metabolism - cytochrome P450	28/1577	72/8142	9.12e-05	0.000674517	0.000494667	1571/1559/7365/4259/1558/1555/1565/2328/130/316/4258/124/7366/7363/9446/125/373156/4257/127/128/4129/2330/1577/7364/126/4128/1549/2938	28
hsa00350	hsa00350	Tyrosine metabolism	17/1577	36/8142	0.000139537	0.00101013	0.000740792	3242/6898/3081/2805/2184/4282/130/316/124/125/2806/127/128/4129/126/4128/2954	17
hsa00220	hsa00220	Arginine biosynthesis	12/1577	22/8142	0.000249399	0.0017302	0.00126887	383/1373/2805/435/2875/445/2752/5009/2746/84706/27165/2806	12
hsa00340	hsa00340	Histidine metabolism	12/1577	22/8142	0.000249399	0.0017302	0.00126887	224/144193/3034/501/55748/217/219/4129/223/3176/4128/10841	12
hsa00330	hsa00330	Arginine and proline metabolism	21/1577	51/8142	0.000267838	0.00182021	0.00133487	383/2805/4942/2593/224/2628/112483/51056/501/55748/58510/217/6303/2806/219/4129/223/8974/5033/8659/4128	21
hsa00640	hsa00640	Propanoate metabolism	15/1577	32/8142	0.00038019	0.00253206	0.00185693	8801/4329/18/79611/5096/51/55862/1892/8802/55902/3939/1962/1738/3030/26275	15
hsa00513	hsa00513	Various types of N-glycan biosynthesis	17/1577	39/8142	0.000458803	0.00299571	0.00219695	3074/4247/4121/85365/4245/1650/10195/1603/201595/4124/6185/6184/3703/2683/10905/199857/3073	17
hsa00770	hsa00770	Pantothenate and CoA biosynthesis	11/1577	21/8142	0.000717763	0.00459644	0.00337087	1807/224/8876/79646/217/219/5167/51733/79717/8875/1806	11
hsa04723	hsa04723	Retrograde endocannabinoid signaling	45/1577	148/8142	0.000788025	0.00495117	0.00363102	3708/374291/4720/4696/4701/4731/4712/51079/4714/4715/4695/4723/3709/126328/4722/4713/5566/4707/4725/4717/4694/4700/4724/4708/4729/4726/4697/4716/4710/4706/54539/4718/4704/4728/4711/4705/4709/2787/4702/2776/2773/4698/2771/55967/11343	45
hsa04976	hsa04976	Bile secretion	30/1577	89/8142	0.000941441	0.00580555	0.00425759	570/10998/7365/6580/366/6822/10599/3949/6554/3156/200931/7366/2052/481/7363/8431/1581/5244/5566/6256/760/5243/2778/64241/7364/949/9971/476/6522/10864	30
hsa00980	hsa00980	Metabolism of xenobiotics by cytochrome P450	27/1577	78/8142	0.00105628	0.0063953	0.00469009	1571/1559/7365/4259/1555/1565/6822/130/4258/124/7366/2052/7363/22977/9446/1645/125/373156/4257/873/127/128/1577/7364/126/1549/2938	27
hsa00900	hsa00900	Terpenoid backbone biosynthesis	11/1577	22/8142	0.00118613	0.00701936	0.00514776	3422/39/38/51449/3156/3157/10654/2224/10269/3158/4597	11
hsa01210	hsa01210	2-Oxocarboxylic acid metabolism	10/1577	19/8142	0.00120151	0.00701936	0.00514776	2805/2875/3418/48/84706/2806/3417/50/3420/3421	10
hsa00830	hsa00830	Retinol metabolism	24/1577	68/8142	0.00144801	0.00831358	0.00609689	1559/7365/1558/1555/130/51109/316/124/7366/7363/216/8630/125/157506/127/128/317749/1562/1577/7364/126/9249/8608/1549	24
hsa04137	hsa04137	Mitophagy - animal	25/1577	72/8142	0.00151772	0.00856611	0.00628208	84557/23710/664/8878/81631/51024/79735/65018/10370/7311/7314/7316/6233/3725/54543/4077/11345/7879/64786/11337/468/8887/598/10133/1460	25
hsa04975	hsa04975	Fat digestion and absorption	17/1577	43/8142	0.00172878	0.00959472	0.00703643	5320/39/38/4547/84649/84647/338/81579/8611/2806/2168/335/64241/8613/10555/949/19	17
hsa04140	hsa04140	Autophagy - animal	42/1577	141/8142	0.00180569	0.00985728	0.00722898	3920/8660/84557/23710/3708/10670/1508/1514/3916/84335/664/8878/118471/81631/5515/6009/3667/8673/5566/81671/5728/1509/5861/11345/5295/4218/5516/7879/9821/11337/51100/58476/598/208/9140/3146/3476/64422/6199/5562/572/9342	42
hsa00053	hsa00053	Ascorbate and aldarate metabolism	13/1577	30/8142	0.00226499	0.0121652	0.00892151	7365/9104/7366/224/7363/501/217/219/223/10327/7364/2990/7358	13
hsa01250	hsa01250	Biosynthesis of nucleotide sugars	15/1577	37/8142	0.00237768	0.0125677	0.00921672	6675/64841/7360/55276/5236/54187/23483/80146/2592/2673/7264/7358/2582/5372/2821	15
hsa01040	hsa01040	Biosynthesis of unsaturated fatty acids	12/1577	27/8142	0.00256655	0.0133541	0.00979342	6319/570/51495/30/3295/51144/60481/9524/51/6342/201562/79071	12
hsa05131	hsa05131	Shigellosis	66/1577	247/8142	0.00263386	0.0134935	0.00989564	7132/84557/3708/10670/84335/664/8878/718/81631/5216/929/3709/7322/7323/382/4792/3688/7416/6500/7311/7314/54205/7316/10092/103910/6233/3725/10627/5295/71/1956/10616/10096/1729/1398/60/81858/581/9978/10552/199746/10097/7094/837/10318/598/831/9266/387/208/9140/7336/11335/3661/6199/375/998/5879/81/6093/8976/10095/826/87/3611/10109	66
hsa00561	hsa00561	Glycerolipid metabolism	21/1577	61/8142	0.00394034	0.0198808	0.0145799	2710/84649/3990/224/501/9663/217/132158/8611/57104/219/223/10327/55326/8613/56894/10555/84513/57016/57678/11343	21
hsa05100	hsa05100	Bacterial invasion of epithelial cells	25/1577	77/8142	0.00427217	0.0212333	0.0155718	1211/2335/1495/999/3688/10092/1212/5295/71/10096/6464/1398/60/1213/10552/10097/1499/4233/387/998/5879/8976/10095/3611/10109	25
hsa00480	hsa00480	Glutathione metabolism	20/1577	58/8142	0.00474019	0.023213	0.0170236	4259/3418/9027/4258/9446/51056/9588/373156/290/2879/4257/3417/2878/2876/2730/2729/2877/79017/51060/2938	20
[truncated: 9 more rows]
