# Supplementary material for: Analysis of cuproptosis in hepatocellular carcinoma using multi-omics reveals a comprehensive HCC landscape and the immune patterns of cuproptosis
Source: Front Oncol. 2022 Nov 2;12:1009036. doi: 10.3389/fonc.2022.1009036 (PMC9666696; doi:10.3389/fonc.2022.1009036)
Supplement: Supplementary file 13 [file Table_6.xlsx]

## Sheet: Table S6_GSVA
	logFC	AveExpr	t	P.Value	adj.P.Val	B
HALLMARK_PROTEIN_SECRETION	0.340365	-0.0115942	14.7216	6.305e-39	3.1525e-37	77.5951
HALLMARK_HEME_METABOLISM	0.162215	-0.00639464	10.6743	2.30504e-23	5.76261e-22	41.9929
HALLMARK_ANDROGEN_RESPONSE	0.185749	-0.00675382	9.94994	8.02212e-21	1.33702e-19	36.194
HALLMARK_PI3K_AKT_MTOR_SIGNALING	0.17265	-0.015958	9.86067	1.62462e-20	2.03078e-19	35.4953
HALLMARK_KRAS_SIGNALING_DN	-0.161605	0.0167339	-9.6626	7.67537e-20	7.67537e-19	33.9582
HALLMARK_MITOTIC_SPINDLE	0.239076	-0.0171651	8.52591	3.9318e-16	3.2765e-15	25.5152
HALLMARK_UV_RESPONSE_DN	0.195503	-0.000722799	7.83582	5.01144e-14	3.5796e-13	20.7355
HALLMARK_UNFOLDED_PROTEIN_RESPONSE	0.173965	-0.0187956	7.16823	4.16286e-12	2.60179e-11	16.389
HALLMARK_TGF_BETA_SIGNALING	0.170297	-0.0108443	6.25567	1.09572e-09	6.08731e-09	10.9301
HALLMARK_SPERMATOGENESIS	-0.0832311	0.00446292	-5.31349	1.86339e-07	8.61487e-07	5.93303
HALLMARK_ADIPOGENESIS	0.144124	0.00476571	5.31017	1.89527e-07	8.61487e-07	5.9166
HALLMARK_ESTROGEN_RESPONSE_LATE	-0.0734198	-0.00347633	-5.20285	3.2608e-07	1.35867e-06	5.3915
HALLMARK_MTORC1_SIGNALING	0.118966	-0.0128696	5.0109	8.41689e-07	3.23726e-06	4.47549
HALLMARK_MYOGENESIS	-0.101771	-0.000449551	-4.81469	2.15368e-06	7.69171e-06	3.57028
HALLMARK_PEROXISOME	0.117204	0.00598002	4.50115	9.07069e-06	3.02356e-05	2.19025
HALLMARK_PANCREAS_BETA_CELLS	-0.0808896	0.0263379	-3.60781	0.000351279	0.00109775	-1.27752
HALLMARK_FATTY_ACID_METABOLISM	0.104272	0.0126667	3.30047	0.00105918	0.00311524	-2.30639
HALLMARK_ALLOGRAFT_REJECTION	-0.117785	-0.000825258	-3.21022	0.00144247	0.00400687	-2.59216
HALLMARK_WNT_BETA_CATENIN_SIGNALING	0.0736359	-0.0157913	3.01817	0.00271946	0.00715648	-3.17523
HALLMARK_NOTCH_SIGNALING	0.0684533	-0.00952616	2.96654	0.0032076	0.00801901	-3.32616
HALLMARK_OXIDATIVE_PHOSPHORYLATION	0.107561	-0.0091174	2.91817	0.00373635	0.00867596	-3.4653
HALLMARK_APICAL_SURFACE	-0.0655637	0.000901851	-2.91131	0.00381742	0.00867596	-3.48485
HALLMARK_MYC_TARGETS_V1	0.106451	-0.0218402	2.88351	0.00416287	0.00904972	-3.56365
HALLMARK_BILE_ACID_METABOLISM	0.0949249	0.0254744	2.64366	0.00855095	0.0178145	-4.21343
HALLMARK_DNA_REPAIR	0.0746231	-0.0190802	2.61596	0.00926268	0.0185254	-4.28498
HALLMARK_G2M_CHECKPOINT	0.0920135	-0.0234789	2.42217	0.0159085	0.0305933	-4.76515
