# Supplementary material for: Analysis of cuproptosis in hepatocellular carcinoma using multi-omics reveals a comprehensive HCC landscape and the immune patterns of cuproptosis
Source: Front Oncol. 2022 Nov 2;12:1009036. doi: 10.3389/fonc.2022.1009036 (PMC9666696; doi:10.3389/fonc.2022.1009036)
Supplement: Supplementary file 14 [file Table_7.xlsx]

## Sheet: Table S7_DEGs_C1_C2
	logFC	AveExpr	t	P.Value	adj.P.Val	B
HMG20A	-1.71212	9.15242	-16.0347	3.64989e-44	4.50905e-41	89.6663
GTF2I	-2.09557	9.53901	-15.9574	7.5634e-44	7.22581e-41	88.9444
TBC1D14	-2.03883	8.59544	-15.9546	7.76515e-44	7.22581e-41	88.9183
ZNF770	-2.30037	8.85224	-15.4776	6.89388e-42	2.65009e-39	84.4734
MYO18A	-1.55103	11.8253	-15.4442	9.43133e-42	3.55579e-39	84.1629
NRIP1	-1.54108	10.1019	-15.2808	4.35488e-41	1.33838e-38	82.6472
CCDC117	-1.89978	6.6556	-15.2564	5.47297e-41	1.65073e-38	82.4208
ATP7B	-1.59712	9.76546	-15.2378	6.50975e-41	1.90483e-38	82.2489
POM121	-1.63913	9.74582	-15.0872	2.65606e-40	5.98529e-38	80.8558
MFAP3	-1.755	8.00382	-15.0708	3.09676e-40	6.67165e-38	80.7037
USP34	-1.93588	9.65895	-15.006	5.66209e-40	1.14438e-37	80.1059
MICAL3	-1.6127	9.47529	-14.9653	8.27812e-40	1.56051e-37	79.7296
SEC24C	-2.31418	9.93448	-14.9584	8.82669e-40	1.61726e-37	79.666
ACADM	-1.55804	11.8511	-14.7697	5.09713e-39	7.62819e-37	77.9289
NT5C2	-1.92597	8.67201	-14.7466	6.31765e-39	9.3126e-37	77.7162
DNAJC14	-1.57263	9.10539	-14.6397	1.70168e-38	2.24462e-36	76.7347
HERC3	-1.50845	8.7469	-14.5446	4.10096e-38	4.87269e-36	75.8633
KBTBD4	-1.71435	7.6243	-14.5437	4.13738e-38	4.88635e-36	75.8546
SMG6	-1.71643	8.25822	-14.5158	5.35602e-38	6.14063e-36	75.5988
ZRANB1	-1.74383	9.13699	-14.4399	1.07933e-37	1.11959e-35	74.9047
RP11-407N17.3	-2.06198	4.2146	-14.4368	1.11056e-37	1.13993e-35	74.8765
SMAD1	-2.18394	8.18724	-14.4161	1.34378e-37	1.35102e-35	74.6876
FBXO11	-1.56303	9.04089	-14.393	1.66327e-37	1.65525e-35	74.4763
CYB5D1	-1.74715	4.81669	-14.2455	6.46992e-37	5.42998e-35	73.1308
MGAT2	-1.81386	6.85229	-14.2453	6.48108e-37	5.42998e-35	73.1291
DENND4C	-1.51292	9.4357	-14.2447	6.51903e-37	5.43854e-35	73.1233
RAB43	-1.53219	7.46464	-14.2425	6.64926e-37	5.50514e-35	73.1037
SHPRH	-1.90804	6.88269	-14.2036	9.51043e-37	7.43246e-35	72.7492
FRRS1	-2.29605	8.84931	-14.1153	2.13844e-36	1.52451e-34	71.9467
RBL2	-1.64315	10.5795	-14.0421	4.18168e-36	2.72365e-34	71.2824
BCKDHA	-1.58631	7.68303	-13.9974	6.29536e-36	3.93059e-34	70.8772
TXNDC5	-2.40272	7.51333	-13.9044	1.47393e-35	8.37576e-34	70.0347
ACAD11	-1.83053	5.86976	-13.8689	2.03677e-35	1.1344e-33	69.7143
DYNC1LI2	-1.6541	9.8328	-13.8326	2.83587e-35	1.51507e-33	69.3865
STAG1	-1.64402	9.10884	-13.8269	2.98813e-35	1.5876e-33	69.3347
TSTD2	-2.22853	7.30438	-13.8064	3.60075e-35	1.86992e-33	69.15
RECQL	-1.66348	8.54108	-13.6978	9.68099e-35	4.4869e-33	68.1706
ITGB1	-1.665	12.8592	-13.619	1.98028e-34	8.66596e-33	67.4618
APAF1	-1.67353	8.34989	-13.6079	2.1896e-34	9.53935e-33	67.3623
VGLL4	-1.68445	8.90595	-13.543	3.9424e-34	1.62376e-32	66.78
TIMP3	-2.30777	6.48404	-13.4745	7.33144e-34	2.81829e-32	66.1656
SMARCC2	-1.61313	10.5004	-13.4581	8.49856e-34	3.24784e-32	66.0193
IDH3A	-1.51036	8.78745	-13.4549	8.74949e-34	3.3243e-32	65.9905
PLEKHA7	-1.57351	9.22182	-13.4058	1.36401e-33	4.91569e-32	65.5508
NFAT5	-1.90547	8.50345	-13.3109	3.20779e-33	1.09562e-31	64.7041
ARL2BP	-1.96408	6.78797	-13.3015	3.49207e-33	1.1777e-31	64.62
SH3BP5	-2.00054	7.02838	-13.2884	3.92775e-33	1.29854e-31	64.5036
IPPK	-1.71886	5.947	-13.2691	4.67438e-33	1.51975e-31	64.3313
GPR146	-1.81986	5.81649	-13.2444	5.83887e-33	1.84929e-31	64.111
NOMO2	-1.79717	7.94828	-13.2388	6.13766e-33	1.93455e-31	64.0616
BCL9L	-1.87874	9.52266	-13.1425	1.4572e-32	4.21984e-31	63.2055
CCNK	-2.15318	7.08238	-13.061	3.02388e-32	8.21098e-31	62.4827
RNF169	-1.53342	7.74446	-13.0371	3.74426e-32	9.96013e-31	62.2712
KLHL11	-1.97585	4.42142	-12.9773	6.38934e-32	1.63316e-30	61.7421
LPCAT3	-1.99042	9.50041	-12.9061	1.20575e-31	2.86879e-30	61.1134
C16orf58	-1.57145	10.616	-12.8845	1.46202e-31	3.42858e-30	60.9226
RAB23	-1.78471	6.51213	-12.8748	1.5942e-31	3.71191e-30	60.8369
MIA2	-1.60311	5.69831	-12.8674	1.70147e-31	3.94761e-30	60.7725
CYP51A1	-1.57424	8.56449	-12.8551	1.8991e-31	4.36994e-30	60.6637
RTEL1	-1.75807	4.56745	-12.8541	1.91648e-31	4.3996e-30	60.6547
HNF1A	-1.72047	9.44704	-12.8102	2.83164e-31	6.29413e-30	60.2683
ACER2	-2.0021	4.41089	-12.7963	3.20372e-31	7.06511e-30	60.146
PDXP	-1.58682	6.50435	-12.7759	3.83742e-31	8.3222e-30	59.9674
CRYBG3	-2.4819	6.64073	-12.7641	4.26295e-31	9.19609e-30	59.8633
ZBED6	-2.83396	5.61605	-12.7358	5.48142e-31	1.14566e-29	59.6144
RAPH1	-1.74469	7.37422	-12.4981	4.47358e-30	8.36875e-29	57.5365
ADAM17	-1.53636	8.28717	-12.268	3.36674e-29	5.54197e-28	55.539
SOWAHB	-1.83459	8.69992	-12.2465	4.06237e-29	6.61485e-28	55.3532
RP11-235E17.2	-1.5286	3.01175	-12.2288	4.7419e-29	7.62009e-28	55.2001
PALM2-AKAP2	-2.08175	3.43104	-12.0507	2.23421e-28	3.26635e-27	53.6664
USP18	-1.55169	7.71429	-11.9751	4.30195e-28	6.01139e-27	53.0182
FAM13C	-1.80591	5.91303	-11.9238	6.70473e-28	9.10293e-27	52.5792
ZNF23	-1.57243	4.53702	-11.9149	7.2352e-28	9.76901e-27	52.5039
ILK	-1.58082	8.12669	-11.883	9.53464e-28	1.27075e-26	52.2309
MATR3	-1.77629	6.12666	-11.8656	1.1074e-27	1.46298e-26	52.0828
SLC31A2	-1.52347	5.28949	-11.8191	1.65217e-27	2.1366e-26	51.687
TOP3B	-1.50304	3.71629	-11.8152	1.70903e-27	2.20722e-26	51.6536
GALNT4	-1.98013	2.94156	-11.6387	7.76221e-27	9.20618e-26	50.1567
PCSK6	-1.66995	11.8045	-11.52	2.13626e-26	2.38369e-25	49.1554
SLC25A15	-1.70435	9.9518	-11.463	3.46633e-26	3.77658e-25	48.6768
GATSL2	-1.50333	5.2055	-11.4394	4.23465e-26	4.55404e-25	48.4788
MPDZ	-1.5407	10.6218	-11.4345	4.41725e-26	4.74522e-25	48.4371
RP11-544M22.13	-1.54959	3.40571	-11.2114	2.90158e-25	2.86577e-24	46.5759
ZNF337	-1.54169	5.49271	-11.2057	3.04604e-25	2.99637e-24	46.5279
OPN3	-1.65009	8.51343	-11.1715	4.05788e-25	3.93251e-24	46.2443
RP11-574F21.3	-1.5184	2.93016	-11.1547	4.66986e-25	4.50112e-24	46.1055
ZNRF3	-1.8723	3.15237	-11.1233	6.07689e-25	5.81442e-24	45.8451
NBPF26	-1.70655	4.8103	-11.0856	8.32859e-25	7.89183e-24	45.5335
ZNF366	-1.9038	4.50721	-11.0532	1.09155e-24	1.02294e-23	45.2662
RAVER1	-1.56355	7.93354	-11.0362	1.25742e-24	1.16999e-23	45.1263
NNAT	-1.66508	2.93561	-10.8924	4.15508e-24	3.62046e-23	43.945
NID2	-2.03066	7.28847	-10.8838	4.46452e-24	3.87631e-23	43.874
POMK	-1.56322	4.04808	-10.7181	1.7519e-23	1.43948e-22	42.523
HSPG2	-1.97033	11.2547	-10.6733	2.53028e-23	2.03889e-22	42.1598
DLG5	-1.58852	9.06396	-10.6656	2.69602e-23	2.16798e-22	42.0971
ASAP2	-1.9183	7.03148	-10.6254	3.7457e-23	2.97667e-22	41.7723
SMC4	-1.67533	9.21615	-10.5676	6.00955e-23	4.67158e-22	41.3052
DBH	-1.92159	6.78603	-10.5092	9.66785e-23	7.34644e-22	40.8356
FAT4	-1.87149	7.36661	-10.4737	1.29016e-22	9.6799e-22	40.5505
PCDHGB7	-1.89965	4.37133	-10.422	1.96258e-22	1.44485e-21	40.1362
AKAP2	-1.64479	2.39942	-10.3466	3.60987e-22	2.59521e-21	39.5343
PCDHGC3	-2.0798	6.19028	-10.3261	4.26032e-22	3.03612e-21	39.3707
SLC18A2	-1.5188	2.92671	-10.3158	4.63032e-22	3.29143e-21	39.2885
ITGB3	-1.79797	5.29063	-10.299	5.30117e-22	3.75061e-21	39.1549
OIT3	-1.53126	8.48178	-10.2256	9.55604e-22	6.59437e-21	38.573
EBLN2	-1.54956	3.40301	-10.2224	9.80417e-22	6.74897e-21	38.5477
NOMO3	-2.0928	5.96803	-10.0703	3.30533e-21	2.16871e-20	37.3479
XAF1	-1.71568	7.47751	-9.96286	7.74763e-21	4.90291e-20	36.5071
AS3MT	-1.61244	6.22934	-9.95194	8.44605e-21	5.33113e-20	36.4219
CHKB-CPT1B	-1.60255	4.41416	-9.90219	1.2507e-20	7.7866e-20	36.0344
MALL	-1.67339	3.85849	-9.8559	1.80039e-20	1.10302e-19	35.6749
ZNF699	-1.50016	4.36534	-9.73821	4.52663e-20	2.67706e-19	34.7652
PCDHGA12	-1.96959	4.03059	-9.61482	1.18194e-19	6.75173e-19	33.8184
PCDHGA9	-1.60204	3.47754	-9.44013	4.54477e-19	2.48052e-18	32.4902
NHSL2	-1.5334	3.51758	-9.36617	8.00298e-19	4.27283e-18	31.9323
AASS	-1.96527	8.57295	-9.33724	9.97835e-19	5.30438e-18	31.7148
GPR75	-1.65469	4.77205	-9.0184	1.10464e-17	5.4006e-17	29.3454
INHBC	-1.89776	10.1145	-8.9424	1.94469e-17	9.31031e-17	28.7883
CPED1	-1.60166	8.34282	-8.78117	6.39253e-17	2.93434e-16	27.6164
ARHGAP20	-1.54941	4.81131	-8.62411	2.01112e-16	8.91433e-16	26.4881
FAM169A	-1.65666	6.69713	-8.60003	2.39479e-16	1.05529e-15	26.3163
TTPA	-1.68875	10.4236	-8.57041	2.96704e-16	1.2987e-15	26.1054
LRRC8E	-1.56939	3.91207	-8.56613	3.06026e-16	1.33831e-15	26.075
RAB11FIP1	-1.55433	8.63635	-8.45819	6.65385e-16	2.83955e-15	25.3108
UGT1A1	-2.34314	10.1818	-8.42336	8.53746e-16	3.6174e-15	25.0656
BHLHA15	-1.69424	4.95796	-8.40113	1.00059e-15	4.22042e-15	24.9095
PCDHGB2	-1.80606	4.70952	-8.38495	1.12294e-15	4.71925e-15	24.7961
RGS7BP	-1.88962	3.39757	-8.15341	5.75997e-15	2.30976e-14	23.1886
METTL24	-1.64129	3.2667	-8.15002	5.89828e-15	2.36377e-14	23.1653
ADGRA2	-1.50164	8.48341	-8.14077	6.29218e-15	2.51597e-14	23.1018
MBOAT1	-1.72362	6.91202	-8.01498	1.50879e-14	5.87135e-14	22.2424
UGT1A3	-2.35322	6.66112	-8.00752	1.5887e-14	6.17127e-14	22.1917
HMCN1	-1.54989	7.75155	-7.97305	2.0154e-14	7.77488e-14	21.958
MAB21L3	-1.51397	4.59964	-7.66589	1.62806e-13	5.89655e-13	19.9072
UGT2A3	-1.78203	9.07727	-7.61934	2.22346e-13	7.94732e-13	19.6014
PCDHGB5	-1.66882	5.27512	-7.60351	2.47127e-13	8.79776e-13	19.4977
CSRNP3	-1.50718	4.22154	-7.50387	4.78988e-13	1.67181e-12	18.8488
SLCO1B1	-1.6329	11.6249	-7.48058	5.58626e-13	1.93941e-12	18.698
SLC4A4	-1.62987	9.31839	-7.45568	6.58181e-13	2.27417e-12	18.5372
NCR3LG1	-1.57793	4.0301	-7.35407	1.28045e-12	4.33862e-12	17.885
SOX6	-1.52625	7.53615	-7.21548	3.14069e-12	1.03781e-11	17.0061
SLC2A12	-1.67865	6.85664	-7.19453	3.59323e-12	1.18296e-11	16.8743
LEPR	-1.55376	11.6568	-7.06655	8.12504e-12	2.61005e-11	16.0756
UGT1A6	-1.73508	9.59335	-6.93185	1.89599e-11	5.93595e-11	15.2467
ROS1	-1.6167	2.69474	-6.70612	7.63579e-11	2.28724e-10	13.8853
SULT1B1	-1.52457	8.42481	-6.6841	8.73168e-11	2.60317e-10	13.7543
ABCA8	-1.55528	8.91806	-6.63243	1.19446e-10	3.5283e-10	13.4484
UGT1A4	-2.36354	9.10583	-6.56294	1.81525e-10	5.28404e-10	13.0399
PCDHAC2	-1.55857	2.7649	-6.29651	8.75933e-10	2.44173e-09	11.5054
DSG1	-1.87049	6.80174	-6.25537	1.11205e-09	3.07977e-09	11.273
ADRA1A	-1.69376	6.25335	-6.16601	1.85971e-09	5.07724e-09	10.7724
PRG4	-1.73941	11.2534	-6.07375	3.14361e-09	8.44022e-09	10.2617
IGF2BP3	-1.86232	5.0877	-5.89388	8.59576e-09	2.24066e-08	9.2841
UGT1A9	-1.87074	8.99575	-5.77741	1.62825e-08	4.1554e-08	8.66404
CYP39A1	-1.56605	7.78467	-5.70564	2.40176e-08	6.04915e-08	8.28708
OTC	-1.60518	11.0155	-5.67308	2.86134e-08	7.16614e-08	8.11735
GLS2	-1.77083	6.08006	-5.66188	3.03844e-08	7.59416e-08	8.05915
EVC	-1.53064	7.24399	-5.47673	8.0879e-08	1.95107e-07	7.11123
ACE2	-1.72909	5.75499	-5.36595	1.43516e-07	3.39851e-07	6.55679
TENM2	-1.78165	5.44902	-5.32805	1.74249e-07	4.09855e-07	6.36935
ABCB11	-1.57939	9.02483	-5.20408	3.26228e-07	7.50493e-07	5.76412
GYS2	-1.53667	9.34308	-5.08398	5.92191e-07	1.3337e-06	5.18953
CHST9	-1.62593	7.6975	-5.04044	7.33074e-07	1.64026e-06	4.98407
MROH2A	-1.55452	5.23889	-4.94232	1.17939e-06	2.58953e-06	4.52672
SLC3A1	-1.56086	6.05253	-4.80297	2.28706e-06	4.90728e-06	3.89078
UGT2B17	-1.67964	5.82079	-4.19272	3.46379e-05	6.69502e-05	1.29684
LGR5	-1.56644	5.6309	-3.86707	0.000130431	0.000238847	0.0433814
CYP3A4	-1.59826	11.4668	-3.48162	0.00055889	0.000960554	-1.31917
CYP1A2	-1.5011	6.85467	-3.25844	0.00122557	0.00203018	-2.04695

## Sheet: Table S8_pca
	sample	PC1	PC2	CPI	event	time_year
TCGA-2Y-A9GS-01A	TCGA-2Y-A9GS-01A	3.6277	-2.32123	1.30647	1	724
TCGA-2Y-A9GT-01A	TCGA-2Y-A9GT-01A	-1.95735	-1.21096	-3.16831	1	1624
TCGA-2Y-A9GU-01A	TCGA-2Y-A9GU-01A	-1.9062	1.02718	-0.879024	0	1939
TCGA-2Y-A9GV-01A	TCGA-2Y-A9GV-01A	-0.474877	-0.969182	-1.44406	1	2532
TCGA-2Y-A9GW-01A	TCGA-2Y-A9GW-01A	-0.554856	-2.43021	-2.98506	1	1271
TCGA-2Y-A9GX-01A	TCGA-2Y-A9GX-01A	3.52134	-3.18057	0.340775	0	2442
TCGA-2Y-A9GY-01A	TCGA-2Y-A9GY-01A	2.36209	2.09175	4.45384	1	757
TCGA-2Y-A9GZ-01A	TCGA-2Y-A9GZ-01A	1.97158	-1.38182	0.589753	1	848
TCGA-2Y-A9H0-01A	TCGA-2Y-A9H0-01A	5.43339	1.81496	7.24835	0	3675
TCGA-2Y-A9H1-01A	TCGA-2Y-A9H1-01A	-11.2154	1.78778	-9.42766	1	1229
TCGA-2Y-A9H2-01A	TCGA-2Y-A9H2-01A	1.65299	-3.14517	-1.49218	0	1731
TCGA-2Y-A9H3-01A	TCGA-2Y-A9H3-01A	-12.8974	2.5057	-10.3917	0	1516
TCGA-2Y-A9H4-01A	TCGA-2Y-A9H4-01A	-5.78515	0.701367	-5.08379	0	1452
TCGA-2Y-A9H5-01A	TCGA-2Y-A9H5-01A	2.15551	1.77242	3.92793	1	555
TCGA-2Y-A9H6-01A	TCGA-2Y-A9H6-01A	-2.15755	0.929966	-1.22759	0	357
TCGA-2Y-A9H7-01A	TCGA-2Y-A9H7-01A	2.31282	4.18597	6.49879	0	1168
TCGA-2Y-A9H8-01A	TCGA-2Y-A9H8-01A	-2.25695	1.36019	-0.896758	1	633
TCGA-2Y-A9H9-01A	TCGA-2Y-A9H9-01A	-0.0454573	0.101788	0.056331	0	697
TCGA-2Y-A9HA-01A	TCGA-2Y-A9HA-01A	3.76747	0.0565175	3.82399	1	36
TCGA-2Y-A9HB-01A	TCGA-2Y-A9HB-01A	2.29898	0.798256	3.09723	0	260
TCGA-3K-AAZ8-01A	TCGA-3K-AAZ8-01A	-3.6937	-1.97936	-5.67306	0	396
TCGA-4R-AA8I-01A	TCGA-4R-AA8I-01A	2.62646	-0.221437	2.40502	1	262
TCGA-5C-A9VG-01A	TCGA-5C-A9VG-01A	0.98936	6.86278	7.85214	0	328
TCGA-5C-A9VH-01A	TCGA-5C-A9VH-01A	-0.608819	-2.11986	-2.72868	0	322
TCGA-5C-AAPD-01A	TCGA-5C-AAPD-01A	-2.37873	2.38851	0.0097837	0	20
TCGA-5R-AA1C-01A	TCGA-5R-AA1C-01A	-0.822812	-3.89789	-4.7207	0	520
TCGA-5R-AA1D-01A	TCGA-5R-AA1D-01A	1.9068	1.31835	3.22515	0	449
TCGA-5R-AAAM-01A	TCGA-5R-AAAM-01A	1.45141	-0.159748	1.29167	1	46
TCGA-BC-4072-01B	TCGA-BC-4072-01B	10.2065	1.38047	11.5869	1	1490
TCGA-BC-4073-01B	TCGA-BC-4073-01B	8.32795	0.987514	9.31547	0	849
TCGA-BC-A10Q-01A	TCGA-BC-A10Q-01A	5.2272	-0.55008	4.67712	1	1135
TCGA-BC-A10R-01A	TCGA-BC-A10R-01A	2.4387	-0.359562	2.07914	1	308
TCGA-BC-A10S-01A	TCGA-BC-A10S-01A	-3.45943	-3.47884	-6.93827	1	1423
TCGA-BC-A10T-01A	TCGA-BC-A10T-01A	2.20698	-1.6638	0.543177	1	837
TCGA-BC-A10U-01A	TCGA-BC-A10U-01A	4.99263	-0.743716	4.24892	1	837
TCGA-BC-A10W-01A	TCGA-BC-A10W-01A	8.47367	1.33097	9.80464	1	91
TCGA-BC-A10X-01A	TCGA-BC-A10X-01A	0.932198	-3.4649	-2.5327	1	770
TCGA-BC-A10Y-01A	TCGA-BC-A10Y-01A	-0.205162	1.17941	0.974246	1	711
TCGA-BC-A10Z-01A	TCGA-BC-A10Z-01A	2.51579	-2.21264	0.30315	1	34
TCGA-BC-A110-01A	TCGA-BC-A110-01A	-7.01695	-1.51459	-8.53153	1	2116
TCGA-BC-A112-01A	TCGA-BC-A112-01A	7.69483	2.11825	9.81308	1	153
TCGA-BC-A216-01A	TCGA-BC-A216-01A	4.38234	3.34264	7.72498	0	1351
TCGA-BC-A217-01A	TCGA-BC-A217-01A	-2.72863	1.26735	-1.46129	1	1397
TCGA-BC-A3KF-01A	TCGA-BC-A3KF-01A	5.77721	2.06612	7.84333	0	8
TCGA-BC-A3KG-01A	TCGA-BC-A3KG-01A	6.56068	4.1248	10.6855	0	680
TCGA-BC-A5W4-01A	TCGA-BC-A5W4-01A	-4.30686	-1.0997	-5.40656	1	547
TCGA-BC-A69H-01A	TCGA-BC-A69H-01A	-3.58223	1.48433	-2.0979	0	444
TCGA-BC-A69I-01A	TCGA-BC-A69I-01A	-5.92981	-0.912808	-6.84262	0	387
TCGA-BC-A8YO-01A	TCGA-BC-A8YO-01A	8.47198	1.07182	9.5438	0	562
TCGA-BD-A2L6-01A	TCGA-BD-A2L6-01A	-3.82379	3.4263	-0.397488	0	1363
TCGA-BD-A3EP-01A	TCGA-BD-A3EP-01A	3.3619	0.915807	4.27771	0	409
TCGA-BD-A3ER-01A	TCGA-BD-A3ER-01A	-1.20626	-4.28691	-5.49317	0	1115
TCGA-BW-A5NO-01A	TCGA-BW-A5NO-01A	-2.00006	2.84005	0.839997	0	20
TCGA-CC-5258-01A	TCGA-CC-5258-01A	8.68336	3.16203	11.8454	1	129
TCGA-CC-5259-01A	TCGA-CC-5259-01A	-10.4304	4.47365	-5.95673	0	250
TCGA-CC-5260-01A	TCGA-CC-5260-01A	7.87232	2.24715	10.1195	1	87
TCGA-CC-5261-01A	TCGA-CC-5261-01A	1.99102	-1.20272	0.788296	1	97
TCGA-CC-5262-01A	TCGA-CC-5262-01A	-0.0967511	-1.12934	-1.22609	1	103
TCGA-CC-5263-01A	TCGA-CC-5263-01A	11.4905	0.438027	11.9285	1	129
TCGA-CC-5264-01A	TCGA-CC-5264-01A	8.67959	3.11253	11.7921	1	102
TCGA-CC-A123-01A	TCGA-CC-A123-01A	-11.3918	7.22296	-4.16885	0	219
TCGA-CC-A1HT-01A	TCGA-CC-A1HT-01A	10.1006	1.06511	11.1657	1	101
TCGA-CC-A3M9-01A	TCGA-CC-A3M9-01A	1.55848	5.87768	7.43616	1	300
TCGA-CC-A3MA-01A	TCGA-CC-A3MA-01A	3.10424	-3.32192	-0.21768	1	303
TCGA-CC-A3MB-01A	TCGA-CC-A3MB-01A	5.86547	0.11734	5.98281	1	315
TCGA-CC-A3MC-01A	TCGA-CC-A3MC-01A	3.20489	1.19141	4.39631	0	363
TCGA-CC-A5UC-01A	TCGA-CC-A5UC-01A	0.32347	3.45859	3.78206	1	347
TCGA-CC-A5UD-01A	TCGA-CC-A5UD-01A	1.80162	-5.2269	-3.42527	1	304
TCGA-CC-A5UE-01A	TCGA-CC-A5UE-01A	4.5505	2.1287	6.67919	1	272
TCGA-CC-A7IE-01A	TCGA-CC-A7IE-01A	1.4971	2.8166	4.3137	1	217
TCGA-CC-A7IF-01A	TCGA-CC-A7IF-01A	-1.56282	-2.7152	-4.27802	1	649
TCGA-CC-A7IG-01A	TCGA-CC-A7IG-01A	-3.85922	-1.08493	-4.94415	1	299
TCGA-CC-A7IH-01A	TCGA-CC-A7IH-01A	1.45755	-2.06108	-0.60353	0	365
TCGA-CC-A7II-01A	TCGA-CC-A7II-01A	0.485857	4.49654	4.98239	0	399
TCGA-CC-A7IJ-01A	TCGA-CC-A7IJ-01A	6.97767	3.72042	10.6981	0	382
TCGA-CC-A7IK-01A	TCGA-CC-A7IK-01A	6.32879	-1.19972	5.12907	1	262
TCGA-CC-A7IL-01A	TCGA-CC-A7IL-01A	-1.42076	-3.33879	-4.75955	1	278
TCGA-CC-A8HS-01A	TCGA-CC-A8HS-01A	3.87313	2.89983	6.77296	1	300
TCGA-CC-A8HT-01A	TCGA-CC-A8HT-01A	5.93977	1.65419	7.59396	1	140
TCGA-CC-A8HU-01A	TCGA-CC-A8HU-01A	1.28431	0.706096	1.9904	1	344
TCGA-CC-A8HV-01A	TCGA-CC-A8HV-01A	0.432227	0.940374	1.3726	1	279
TCGA-CC-A9FS-01A	TCGA-CC-A9FS-01A	0.59193	-0.208881	0.383049	0	211
TCGA-CC-A9FW-01A	TCGA-CC-A9FW-01A	3.44999	2.01891	5.4689	0	248
TCGA-DD-A113-01A	TCGA-DD-A113-01A	3.62333	1.49632	5.11965	0	2425
TCGA-DD-A114-01A	TCGA-DD-A114-01A	6.83492	0.629415	7.46434	1	1149
TCGA-DD-A115-01A	TCGA-DD-A115-01A	0.989226	0.580558	1.56978	1	2542
TCGA-DD-A116-01A	TCGA-DD-A116-01A	-1.48575	0.0596505	-1.4261	1	1622
TCGA-DD-A118-01A	TCGA-DD-A118-01A	2.02192	-1.57529	0.446636	0	3437
TCGA-DD-A119-01A	TCGA-DD-A119-01A	-7.66575	-0.503029	-8.16878	1	223
TCGA-DD-A11A-01A	TCGA-DD-A11A-01A	4.29041	2.82411	7.11452	1	79
TCGA-DD-A11B-01A	TCGA-DD-A11B-01A	1.35145	-0.401351	0.950097	1	14
TCGA-DD-A11C-01A	TCGA-DD-A11C-01A	2.66623	2.5348	5.20102	0	662
TCGA-DD-A11D-01A	TCGA-DD-A11D-01A	0.250533	1.18867	1.4392	1	1560
TCGA-DD-A1EA-01A	TCGA-DD-A1EA-01A	4.21893	2.56956	6.78849	0	2415
TCGA-DD-A1EB-01A	TCGA-DD-A1EB-01A	0.335655	-0.449745	-0.11409	0	2017
TCGA-DD-A1EC-01A	TCGA-DD-A1EC-01A	5.05798	0.443533	5.50151	0	602
TCGA-DD-A1ED-01A	TCGA-DD-A1ED-01A	-1.03433	-1.54147	-2.5758	0	2301
TCGA-DD-A1EE-01A	TCGA-DD-A1EE-01A	3.87449	-3.77196	0.102532	1	349
TCGA-DD-A1EF-01A	TCGA-DD-A1EF-01A	0.196063	1.77886	1.97492	1	394
TCGA-DD-A1EG-01A	TCGA-DD-A1EG-01A	2.41362	-3.20317	-0.789545	1	1372
TCGA-DD-A1EH-01A	TCGA-DD-A1EH-01A	2.50198	-1.44144	1.06053	0	1495
TCGA-DD-A1EI-01A	TCGA-DD-A1EI-01A	5.32716	0.66989	5.99705	0	183
TCGA-DD-A1EJ-01A	TCGA-DD-A1EJ-01A	6.24324	3.39964	9.64288	1	1005
TCGA-DD-A1EK-01A	TCGA-DD-A1EK-01A	2.22069	-0.542781	1.67791	1	558
TCGA-DD-A1EL-01A	TCGA-DD-A1EL-01A	8.27739	1.07889	9.35627	1	415
TCGA-DD-A39V-01A	TCGA-DD-A39V-01A	-7.94716	1.44238	-6.50478	1	643
TCGA-DD-A39W-01A	TCGA-DD-A39W-01A	0.080213	-1.21465	-1.13444	1	827
TCGA-DD-A39X-01A	TCGA-DD-A39X-01A	-5.71048	-1.57396	-7.28445	1	1694
TCGA-DD-A39Y-01A	TCGA-DD-A39Y-01A	4.03816	0.139089	4.17725	1	171
TCGA-DD-A39Z-01A	TCGA-DD-A39Z-01A	-6.11815	2.24352	-3.87463	1	601
TCGA-DD-A3A1-01A	TCGA-DD-A3A1-01A	-2.40216	-0.589386	-2.99154	1	233
TCGA-DD-A3A2-01A	TCGA-DD-A3A2-01A	-4.36986	1.53776	-2.8321	1	2131
TCGA-DD-A3A3-01A	TCGA-DD-A3A3-01A	-7.87292	-2.65732	-10.5302	1	535
TCGA-DD-A3A4-01A	TCGA-DD-A3A4-01A	-1.30066	-4.09944	-5.40011	1	612
TCGA-DD-A3A5-01A	TCGA-DD-A3A5-01A	-5.07224	1.88756	-3.18468	1	3125
TCGA-DD-A3A6-01A	TCGA-DD-A3A6-01A	-7.85251	2.70074	-5.15177	1	3258
TCGA-DD-A3A7-01A	TCGA-DD-A3A7-01A	-8.30552	1.55903	-6.74648	1	419
TCGA-DD-A3A8-01A	TCGA-DD-A3A8-01A	-2.5153	-2.18176	-4.69706	1	11
TCGA-DD-A3A9-01A	TCGA-DD-A3A9-01A	-7.67011	0.790642	-6.87946	1	931
TCGA-DD-A4NA-01A	TCGA-DD-A4NA-01A	6.63973	2.00324	8.64297	0	1008
TCGA-DD-A4NB-01A	TCGA-DD-A4NB-01A	4.53611	-0.276652	4.25946	0	989
TCGA-DD-A4ND-01A	TCGA-DD-A4ND-01A	6.41842	2.93771	9.35613	0	2746
TCGA-DD-A4NE-01A	TCGA-DD-A4NE-01A	3.00169	-2.62113	0.380553	1	660
TCGA-DD-A4NF-01A	TCGA-DD-A4NF-01A	0.0359618	-5.06499	-5.02903	0	942
TCGA-DD-A4NG-01A	TCGA-DD-A4NG-01A	1.24443	-5.06784	-3.82341	1	802
TCGA-DD-A4NH-01A	TCGA-DD-A4NH-01A	7.18828	0.0990414	7.28733	0	917
TCGA-DD-A4NI-01A	TCGA-DD-A4NI-01A	1.47189	-2.15204	-0.680153	0	816
TCGA-DD-A4NJ-01A	TCGA-DD-A4NJ-01A	2.64132	-1.71216	0.929153	0	928
TCGA-DD-A4NK-01A	TCGA-DD-A4NK-01A	-0.873213	-0.0786096	-0.951823	1	1210
TCGA-DD-A4NL-01A	TCGA-DD-A4NL-01A	-3.09592	-2.05937	-5.15528	0	1711
TCGA-DD-A4NN-01A	TCGA-DD-A4NN-01A	-3.23861	-1.29359	-4.53219	1	899
TCGA-DD-A4NO-01A	TCGA-DD-A4NO-01A	1.1044	-1.98993	-0.885537	0	2245
TCGA-DD-A4NP-01A	TCGA-DD-A4NP-01A	-3.85919	-1.95198	-5.81117	0	3308
TCGA-DD-A4NQ-01A	TCGA-DD-A4NQ-01A	5.19476	0.862961	6.05772	1	373
TCGA-DD-A4NR-01A	TCGA-DD-A4NR-01A	5.7049	1.35455	7.05945	1	9
TCGA-DD-A4NS-01A	TCGA-DD-A4NS-01A	4.54589	-0.636605	3.90928	1	2456
TCGA-DD-A4NV-01A	TCGA-DD-A4NV-01A	3.89614	-3.70653	0.189603	0	2398
TCGA-DD-A73A-01A	TCGA-DD-A73A-01A	2.44355	1.55165	3.9952	0	728
TCGA-DD-A73B-01A	TCGA-DD-A73B-01A	4.00587	1.14201	5.14788	1	283
TCGA-DD-A73C-01A	TCGA-DD-A73C-01A	-1.58463	1.99914	0.414511	0	701
TCGA-DD-A73D-01A	TCGA-DD-A73D-01A	-0.0635341	1.44248	1.37895	0	693
TCGA-DD-A73E-01A	TCGA-DD-A73E-01A	0.734063	-4.90187	-4.1678	0	44
TCGA-DD-A73F-01A	TCGA-DD-A73F-01A	2.46139	2.29948	4.76087	0	1085
TCGA-DD-A73G-01A	TCGA-DD-A73G-01A	-10.7596	3.50288	-7.25669	0	3478
TCGA-DD-AA3A-01A	TCGA-DD-AA3A-01A	2.43305	-5.22504	-2.79199	1	410
TCGA-DD-AAC8-01A	TCGA-DD-AAC8-01A	-1.3175	-3.68531	-5.00281	1	16
TCGA-DD-AAC9-01A	TCGA-DD-AAC9-01A	-7.49154	-1.77975	-9.27129	0	347
TCGA-DD-AACA-01A	TCGA-DD-AACA-01A	2.88906	-2.48963	0.399425	0	2301
TCGA-DD-AACB-01A	TCGA-DD-AACB-01A	-4.81248	-0.434127	-5.24661	0	2324
TCGA-DD-AACC-01A	TCGA-DD-AACC-01A	-5.87573	1.78864	-4.08709	1	1685
TCGA-DD-AACD-01A	TCGA-DD-AACD-01A	-10.2148	1.46955	-8.74522	1	381
TCGA-DD-AACE-01A	TCGA-DD-AACE-01A	-0.642721	-1.0066	-1.64932	0	2184
TCGA-DD-AACF-01A	TCGA-DD-AACF-01A	-3.51683	-0.148953	-3.66578	1	365
TCGA-DD-AACG-01A	TCGA-DD-AACG-01A	-7.72495	5.44004	-2.28491	1	469
TCGA-DD-AACH-01A	TCGA-DD-AACH-01A	10.1806	-0.284526	9.89611	1	195
TCGA-DD-AACI-01A	TCGA-DD-AACI-01A	-10.3742	0.901065	-9.47316	0	1618
TCGA-DD-AACJ-01A	TCGA-DD-AACJ-01A	-1.85777	0.850099	-1.00767	0	2102
TCGA-DD-AACK-01A	TCGA-DD-AACK-01A	7.72551	1.38784	9.11335	0	9
TCGA-DD-AACL-01A	TCGA-DD-AACL-01A	-1.63768	2.20972	0.572037	1	107
TCGA-DD-AACN-01A	TCGA-DD-AACN-01A	0.630734	-2.8752	-2.24446	0	1302
TCGA-DD-AACO-01A	TCGA-DD-AACO-01A	-13.1012	4.62613	-8.4751	0	1876
TCGA-DD-AACP-01A	TCGA-DD-AACP-01A	1.32796	1.225	2.55296	0	415
TCGA-DD-AACQ-01A	TCGA-DD-AACQ-01A	-0.246367	-1.93108	-2.17744	1	432
TCGA-DD-AACS-01A	TCGA-DD-AACS-01A	0.680502	3.64619	4.32669	0	1804
TCGA-DD-AACT-01A	TCGA-DD-AACT-01A	-4.85914	-0.590784	-5.44993	0	1562
TCGA-DD-AACU-01A	TCGA-DD-AACU-01A	3.40563	1.85802	5.26365	0	1567
TCGA-DD-AACV-01A	TCGA-DD-AACV-01A	-0.634236	1.49666	0.862425	0	1531
TCGA-DD-AACW-01A	TCGA-DD-AACW-01A	-4.3352	-0.878923	-5.21413	0	1424
TCGA-DD-AACX-01A	TCGA-DD-AACX-01A	4.63557	0.649241	5.28481	0	170
TCGA-DD-AACY-01A	TCGA-DD-AACY-01A	-2.74864	-0.848254	-3.5969	0	1450
TCGA-DD-AACZ-01A	TCGA-DD-AACZ-01A	6.16281	3.17535	9.33816	1	171
TCGA-DD-AAD0-01A	TCGA-DD-AAD0-01A	0.959057	-1.78369	-0.824632	0	137
TCGA-DD-AAD1-01A	TCGA-DD-AAD1-01A	4.59807	1.68967	6.28775	0	564
TCGA-DD-AAD2-01A	TCGA-DD-AAD2-01A	0.237456	1.37353	1.61099	0	658
TCGA-DD-AAD3-01A	TCGA-DD-AAD3-01A	2.71848	-0.532509	2.18597	0	1295
TCGA-DD-AAD5-01A	TCGA-DD-AAD5-01A	1.98987	1.85021	3.84008	0	1345
TCGA-DD-AAD6-01A	TCGA-DD-AAD6-01A	-2.35186	0.605748	-1.74611	0	672
TCGA-DD-AAD8-01A	TCGA-DD-AAD8-01A	-1.48831	1.84732	0.359015	0	1219
TCGA-DD-AADA-01A	TCGA-DD-AADA-01A	-4.33179	-0.862145	-5.19394	0	1233
TCGA-DD-AADB-01A	TCGA-DD-AADB-01A	4.72344	3.90922	8.63267	0	1242
TCGA-DD-AADC-01A	TCGA-DD-AADC-01A	1.74026	1.81856	3.55882	1	425
TCGA-DD-AADD-01A	TCGA-DD-AADD-01A	4.19915	3.16112	7.36026	0	1231
TCGA-DD-AADF-01A	TCGA-DD-AADF-01A	-6.2818	-0.179374	-6.46118	1	115
TCGA-DD-AADG-01A	TCGA-DD-AADG-01A	-1.19356	-1.07012	-2.26368	0	1145
TCGA-DD-AADI-01A	TCGA-DD-AADI-01A	-10.16	0.198963	-9.96107	0	1085
TCGA-DD-AADJ-01A	TCGA-DD-AADJ-01A	-6.04264	3.05432	-2.98832	0	1066
TCGA-DD-AADK-01A	TCGA-DD-AADK-01A	0.711178	-1.39107	-0.679891	0	1049
TCGA-DD-AADL-01A	TCGA-DD-AADL-01A	5.67892	0.855985	6.5349	0	636
TCGA-DD-AADM-01A	TCGA-DD-AADM-01A	-7.65266	0.430398	-7.22226	1	12
TCGA-DD-AADN-01A	TCGA-DD-AADN-01A	-7.86574	4.63856	-3.22719	0	898
TCGA-DD-AADO-01A	TCGA-DD-AADO-01A	-9.94561	3.46938	-6.47624	0	453
TCGA-DD-AADP-01A	TCGA-DD-AADP-01A	-0.530406	0.638997	0.108592	0	458
TCGA-DD-AADQ-01A	TCGA-DD-AADQ-01A	-7.18128	-0.298884	-7.48016	0	436
TCGA-DD-AADR-01A	TCGA-DD-AADR-01A	-1.89239	1.75714	-0.135248	0	2028
TCGA-DD-AADS-01A	TCGA-DD-AADS-01A	-12.5206	0.98595	-11.5346	0	474
TCGA-DD-AADU-01A	TCGA-DD-AADU-01A	-4.21274	-2.71282	-6.92555	0	554
TCGA-DD-AADV-01A	TCGA-DD-AADV-01A	5.21258	1.02767	6.24026	0	574
TCGA-DD-AADW-01A	TCGA-DD-AADW-01A	3.93763	-3.26133	0.676295	0	587
TCGA-DD-AADY-01A	TCGA-DD-AADY-01A	-3.54822	-1.49585	-5.04407	0	555
TCGA-DD-AAE0-01A	TCGA-DD-AAE0-01A	-8.68796	3.54726	-5.14071	0	555
TCGA-DD-AAE1-01A	TCGA-DD-AAE1-01A	0.242329	2.70864	2.95097	0	552
TCGA-DD-AAE2-01A	TCGA-DD-AAE2-01A	1.85039	-0.998699	0.851692	0	638
TCGA-DD-AAE3-01A	TCGA-DD-AAE3-01A	-6.47769	0.275541	-6.20215	0	566
TCGA-DD-AAE4-01A	TCGA-DD-AAE4-01A	-12.3186	1.72002	-10.5986	0	608
TCGA-DD-AAE6-01A	TCGA-DD-AAE6-01A	-0.99027	3.77913	2.78886	0	141
TCGA-DD-AAE7-01A	TCGA-DD-AAE7-01A	-5.7795	-2.57252	-8.35201	0	644
TCGA-DD-AAE9-01A	TCGA-DD-AAE9-01A	-4.82975	-3.19084	-8.02059	0	722
TCGA-DD-AAEA-01A	TCGA-DD-AAEA-01A	-3.10429	2.54296	-0.561326	0	575
TCGA-DD-AAEB-01A	TCGA-DD-AAEB-01A	-11.7195	-0.103687	-11.8232	0	478
TCGA-DD-AAED-01A	TCGA-DD-AAED-01A	-5.02245	3.8796	-1.14284	0	763
TCGA-DD-AAEE-01A	TCGA-DD-AAEE-01A	2.37433	0.931692	3.30603	0	810
TCGA-DD-AAEG-01A	TCGA-DD-AAEG-01A	2.54002	0.062455	2.60248	0	719
TCGA-DD-AAEH-01A	TCGA-DD-AAEH-01A	-5.14858	-1.15389	-6.30247	0	784
TCGA-DD-AAEI-01A	TCGA-DD-AAEI-01A	0.964311	-2.85811	-1.8938	0	1531
TCGA-DD-AAEK-01A	TCGA-DD-AAEK-01A	-0.504074	-2.49866	-3.00273	0	1067
TCGA-DD-AAVP-01A	TCGA-DD-AAVP-01A	-7.91669	-1.03603	-8.95272	0	2752
TCGA-DD-AAVQ-01A	TCGA-DD-AAVQ-01A	-3.35561	4.6577	1.30209	0	2728
TCGA-DD-AAVR-01A	TCGA-DD-AAVR-01A	-2.90433	-0.082338	-2.98667	0	2513
TCGA-DD-AAVS-01A	TCGA-DD-AAVS-01A	0.961792	-1.86625	-0.904461	0	1823
TCGA-DD-AAVU-01A	TCGA-DD-AAVU-01A	-7.83924	0.571274	-7.26797	0	2202
TCGA-DD-AAVV-01A	TCGA-DD-AAVV-01A	-0.531702	2.20221	1.67051	0	2455
TCGA-DD-AAVW-01A	TCGA-DD-AAVW-01A	3.56308	-1.86023	1.70285	0	2317
TCGA-DD-AAVX-01A	TCGA-DD-AAVX-01A	-4.22851	0.367226	-3.86129	0	1718
TCGA-DD-AAVY-01A	TCGA-DD-AAVY-01A	-2.34032	-1.14672	-3.48704	0	1970
TCGA-DD-AAVZ-01A	TCGA-DD-AAVZ-01A	2.10142	2.26846	4.36988	0	1900
TCGA-DD-AAW0-01A	TCGA-DD-AAW0-01A	2.41646	-2.30379	0.112666	0	2015
TCGA-DD-AAW1-01A	TCGA-DD-AAW1-01A	-0.335569	-4.1809	-4.51646	0	1989
TCGA-DD-AAW2-01A	TCGA-DD-AAW2-01A	-1.85307	0.31227	-1.5408	0	1855
TCGA-DD-AAW3-01A	TCGA-DD-AAW3-01A	-3.25195	-1.46194	-4.71389	0	1633
TCGA-ED-A459-01A	TCGA-ED-A459-01A	2.76965	-1.05055	1.7191	0	910
TCGA-ED-A4XI-01A	TCGA-ED-A4XI-01A	2.43282	0.200005	2.63283	0	819
TCGA-ED-A5KG-01A	TCGA-ED-A5KG-01A	3.91416	4.86225	8.77642	0	854
TCGA-ED-A627-01A	TCGA-ED-A627-01A	0.653459	-1.3478	-0.69434	0	423
TCGA-ED-A66X-01A	TCGA-ED-A66X-01A	4.77903	3.05453	7.83356	0	406
TCGA-ED-A66Y-01A	TCGA-ED-A66Y-01A	2.46918	3.10603	5.57521	1	296
TCGA-ED-A7PX-01A	TCGA-ED-A7PX-01A	7.82618	1.52616	9.35234	0	6
TCGA-ED-A7PY-01A	TCGA-ED-A7PY-01A	-9.09141	-0.288966	-9.38038	0	390
TCGA-ED-A7PZ-01A	TCGA-ED-A7PZ-01A	-3.10898	3.78957	0.680591	0	6
TCGA-ED-A7XO-01A	TCGA-ED-A7XO-01A	-3.27101	0.609091	-2.66192	0	427
TCGA-ED-A7XP-01A	TCGA-ED-A7XP-01A	2.69544	-3.94324	-1.2478	0	400
TCGA-ED-A82E-01A	TCGA-ED-A82E-01A	3.50849	-0.335376	3.17311	0	408
TCGA-ED-A8O5-01A	TCGA-ED-A8O5-01A	0.844767	-0.366623	0.478144	0	406
TCGA-ED-A8O6-01A	TCGA-ED-A8O6-01A	3.78226	2.90334	6.6856	1	56
TCGA-ED-A97K-01A	TCGA-ED-A97K-01A	6.77594	2.21372	8.98965	0	6
TCGA-EP-A12J-01A	TCGA-EP-A12J-01A	-0.0811746	-5.05697	-5.13815	0	570
TCGA-EP-A26S-01A	TCGA-EP-A26S-01A	1.79151	-4.62444	-2.83293	0	608
TCGA-EP-A2KA-01A	TCGA-EP-A2KA-01A	1.15846	1.93151	3.08998	1	627
TCGA-EP-A2KB-01A	TCGA-EP-A2KB-01A	-2.03372	-0.346252	-2.37997	1	596
TCGA-EP-A2KC-01A	TCGA-EP-A2KC-01A	1.75753	-2.47549	-0.717958	1	19
TCGA-EP-A3JL-01A	TCGA-EP-A3JL-01A	-1.73035	-0.421204	-2.15156	0	303
TCGA-EP-A3RK-01A	TCGA-EP-A3RK-01A	1.11247	-1.75278	-0.640312	0	363
TCGA-ES-A2HS-01A	TCGA-ES-A2HS-01A	-10.3528	-0.309379	-10.6622	1	688
TCGA-ES-A2HT-01A	TCGA-ES-A2HT-01A	-7.95435	-1.7156	-9.66995	1	438
TCGA-FV-A23B-01A	TCGA-FV-A23B-01A	5.73464	1.55385	7.28849	1	1852
TCGA-FV-A2QQ-01A	TCGA-FV-A2QQ-01A	0.212386	1.29257	1.50495	0	729
TCGA-FV-A2QR-01A	TCGA-FV-A2QR-01A	0.54626	-6.23093	-5.68467	1	581
TCGA-FV-A3I0-01A	TCGA-FV-A3I0-01A	2.39219	1.5716	3.96379	0	848
TCGA-FV-A3I1-01A	TCGA-FV-A3I1-01A	5.87439	0.452898	6.32728	1	247
TCGA-FV-A3R2-01A	TCGA-FV-A3R2-01A	5.35479	-3.25068	2.10411	1	194
TCGA-FV-A3R3-01A	TCGA-FV-A3R3-01A	0.179934	-3.72154	-3.5416	1	366
TCGA-FV-A495-01A	TCGA-FV-A495-01A	-7.95611	3.00523	-4.95088	0	1
TCGA-FV-A496-01A	TCGA-FV-A496-01A	0.894028	-2.26881	-1.37478	0	10
TCGA-FV-A4ZP-01A	TCGA-FV-A4ZP-01A	-5.62495	4.27119	-1.35376	1	2486
TCGA-FV-A4ZQ-01A	TCGA-FV-A4ZQ-01A	1.89717	-1.52288	0.374286	0	12
TCGA-G3-A25S-01A	TCGA-G3-A25S-01A	-1.85809	1.22804	-0.63005	1	416
TCGA-G3-A25T-01A	TCGA-G3-A25T-01A	-1.28082	0.0420923	-1.23873	0	1553
TCGA-G3-A25U-01A	TCGA-G3-A25U-01A	1.01246	-3.22526	-2.2128	0	1636
TCGA-G3-A25V-01A	TCGA-G3-A25V-01A	-0.289822	-2.04831	-2.33814	0	860
TCGA-G3-A25X-01A	TCGA-G3-A25X-01A	-5.13606	4.30171	-0.83435	0	1779
TCGA-G3-A25Y-01A	TCGA-G3-A25Y-01A	1.90651	-3.16442	-1.25791	1	452
TCGA-G3-A25Z-01A	TCGA-G3-A25Z-01A	-0.372532	-1.68758	-2.06012	0	655
TCGA-G3-A3CG-01A	TCGA-G3-A3CG-01A	-1.6381	1.0632	-0.574909	0	673
TCGA-G3-A3CH-01A	TCGA-G3-A3CH-01A	0.0935141	0.469206	0.56272	0	780
TCGA-G3-A3CI-01A	TCGA-G3-A3CI-01A	-1.17106	-2.39439	-3.56545	0	180
TCGA-G3-A3CJ-01A	TCGA-G3-A3CJ-01A	-8.83658	-1.76089	-10.5975	0	594
TCGA-G3-A3CK-01A	TCGA-G3-A3CK-01A	0.816478	-2.31967	-1.50319	0	585
TCGA-G3-A5SI-01A	TCGA-G3-A5SI-01A	-5.33668	-0.468122	-5.80481	1	768
TCGA-G3-A5SJ-01A	TCGA-G3-A5SJ-01A	4.01166	2.00986	6.02152	0	698
TCGA-G3-A5SK-01A	TCGA-G3-A5SK-01A	-3.25685	-0.274044	-3.53089	0	744
TCGA-G3-A5SL-01A	TCGA-G3-A5SL-01A	-0.260576	-4.21426	-4.47483	0	621
TCGA-G3-A5SM-01A	TCGA-G3-A5SM-01A	1.85498	-1.66658	0.188405	0	520
TCGA-G3-A6UC-01A	TCGA-G3-A6UC-01A	-1.0775	-0.848106	-1.9256	0	671
TCGA-G3-A7M5-01A	TCGA-G3-A7M5-01A	-3.6177	0.0858088	-3.53189	0	447
TCGA-G3-A7M6-01A	TCGA-G3-A7M6-01A	7.22013	2.91639	10.1365	0	632
TCGA-G3-A7M7-01A	TCGA-G3-A7M7-01A	-3.41971	-3.58526	-7.00497	0	361
TCGA-G3-A7M8-01A	TCGA-G3-A7M8-01A	-1.89867	-0.712668	-2.61133	0	430
TCGA-G3-A7M9-01A	TCGA-G3-A7M9-01A	8.43832	2.81842	11.2567	1	56
TCGA-G3-AAUZ-01A	TCGA-G3-AAUZ-01A	-9.5775	0.581718	-8.99578	0	480
TCGA-G3-AAV0-01A	TCGA-G3-AAV0-01A	-9.04383	1.48688	-7.55694	0	476
TCGA-G3-AAV1-01A	TCGA-G3-AAV1-01A	5.97736	-0.557948	5.41941	1	359
TCGA-G3-AAV2-01A	TCGA-G3-AAV2-01A	-2.45553	-2.40705	-4.86258	0	372
TCGA-G3-AAV3-01A	TCGA-G3-AAV3-01A	0.593204	-2.39076	-1.79755	0	412
TCGA-G3-AAV4-01A	TCGA-G3-AAV4-01A	-0.835758	-5.31463	-6.15039	1	27
TCGA-G3-AAV5-01A	TCGA-G3-AAV5-01A	-0.143843	-1.65151	-1.79535	0	354
TCGA-G3-AAV6-01A	TCGA-G3-AAV6-01A	-1.70376	5.11776	3.41401	1	65
TCGA-G3-AAV7-01A	TCGA-G3-AAV7-01A	7.15452	1.07914	8.23366	0	361
TCGA-GJ-A3OU-01A	TCGA-GJ-A3OU-01A	2.3447	-1.27431	1.07038	0	879
TCGA-GJ-A6C0-01A	TCGA-GJ-A6C0-01A	5.82685	-0.196916	5.62993	1	31
TCGA-GJ-A9DB-01A	TCGA-GJ-A9DB-01A	4.31268	-2.61535	1.69734	1	67
TCGA-HP-A5MZ-01A	TCGA-HP-A5MZ-01A	0.430692	-3.25041	-2.81972	1	91
TCGA-HP-A5N0-01A	TCGA-HP-A5N0-01A	-1.45451	-2.14381	-3.59832	1	752
TCGA-K7-A5RF-01A	TCGA-K7-A5RF-01A	-0.393766	-0.931224	-1.32499	0	631
TCGA-K7-A5RG-01A	TCGA-K7-A5RG-01A	3.9861	1.48655	5.47265	0	519
TCGA-K7-A6G5-01A	TCGA-K7-A6G5-01A	-3.87802	-4.0286	-7.90662	0	512
TCGA-K7-AAU7-01A	TCGA-K7-AAU7-01A	6.37584	0.810479	7.18632	0	359
TCGA-KR-A7K0-01A	TCGA-KR-A7K0-01A	0.177244	-1.31696	-1.13971	1	65
TCGA-KR-A7K2-01A	TCGA-KR-A7K2-01A	-7.24066	1.67205	-5.56861	0	829
TCGA-KR-A7K7-01A	TCGA-KR-A7K7-01A	-5.9637	1.63073	-4.33297	0	951
TCGA-KR-A7K8-01A	TCGA-KR-A7K8-01A	-2.06387	0.925977	-1.13789	0	906
TCGA-LG-A6GG-01A	TCGA-LG-A6GG-01A	5.66469	2.03573	7.70042	0	387
TCGA-LG-A9QC-01A	TCGA-LG-A9QC-01A	-1.01697	-4.78805	-5.80501	0	425
TCGA-LG-A9QD-01A	TCGA-LG-A9QD-01A	-4.62332	-3.15279	-7.77611	0	366
TCGA-MI-A75C-01A	TCGA-MI-A75C-01A	-1.57381	0.342082	-1.23173	0	291
TCGA-MI-A75E-01A	TCGA-MI-A75E-01A	-1.58188	-2.51794	-4.09982	0	507
TCGA-MI-A75G-01A	TCGA-MI-A75G-01A	-0.907048	-1.50061	-2.40766	0	698
TCGA-MI-A75H-01A	TCGA-MI-A75H-01A	-4.45583	-4.09226	-8.54809	0	747
TCGA-MI-A75I-01A	TCGA-MI-A75I-01A	2.1441	-4.30093	-2.15683	0	630
TCGA-MR-A520-01A	TCGA-MR-A520-01A	-0.623891	-2.4296	-3.05349	0	229
TCGA-MR-A8JO-01A	TCGA-MR-A8JO-01A	-0.181827	-0.911097	-1.09292	0	330
TCGA-NI-A4U2-01A	TCGA-NI-A4U2-01A	0.214419	-3.13265	-2.91823	1	1791
TCGA-NI-A8LF-01A	TCGA-NI-A8LF-01A	1.68007	1.04422	2.72428	0	799
TCGA-O8-A75V-01A	TCGA-O8-A75V-01A	0.153441	0.650582	0.804024	0	538
TCGA-PD-A5DF-01A	TCGA-PD-A5DF-01A	-1.03389	-2.39832	-3.43221	1	639
TCGA-QA-A7B7-01A	TCGA-QA-A7B7-01A	7.048	2.14443	9.19243	0	94
TCGA-RC-A6M4-01A	TCGA-RC-A6M4-01A	0.378757	-2.23	-1.85124	0	22
TCGA-RC-A6M5-01A	TCGA-RC-A6M5-01A	3.0823	1.28076	4.36305	0	15
TCGA-RC-A6M6-01A	TCGA-RC-A6M6-01A	7.57975	0.26767	7.84742	0	9
TCGA-RC-A7S9-01A	TCGA-RC-A7S9-01A	-3.38794	-0.290094	-3.67803	0	640
TCGA-RC-A7SB-01A	TCGA-RC-A7SB-01A	1.91681	-1.58341	0.333392	0	588
TCGA-RC-A7SF-01A	TCGA-RC-A7SF-01A	-0.455024	0.151568	-0.303456	0	579
TCGA-RC-A7SH-01A	TCGA-RC-A7SH-01A	-7.89557	0.791794	-7.10377	0	468
TCGA-RC-A7SK-01A	TCGA-RC-A7SK-01A	-0.0479665	-1.24917	-1.29714	0	472
TCGA-RG-A7D4-01A	TCGA-RG-A7D4-01A	-0.161054	2.89627	2.73522	0	1098
TCGA-T1-A6J8-01A	TCGA-T1-A6J8-01A	5.17635	-0.649879	4.52647	0	23
TCGA-UB-A7MA-01A	TCGA-UB-A7MA-01A	5.50887	1.07393	6.5828	0	848
TCGA-UB-A7MB-01A	TCGA-UB-A7MB-01A	6.82526	1.26614	8.0914	0	601
TCGA-UB-A7MC-01A	TCGA-UB-A7MC-01A	4.51312	-3.73943	0.773694	0	500
TCGA-UB-A7MD-01A	TCGA-UB-A7MD-01A	2.05061	-1.23074	0.819866	1	52
TCGA-UB-A7ME-01A	TCGA-UB-A7ME-01A	-0.562493	5.71573	5.15323	0	486
TCGA-UB-A7MF-01A	TCGA-UB-A7MF-01A	1.61627	3.58571	5.20198	1	214
TCGA-UB-AA0U-01A	TCGA-UB-AA0U-01A	2.67773	-2.34009	0.337642	0	327
TCGA-UB-AA0V-01A	TCGA-UB-AA0V-01A	-1.00573	-1.40969	-2.41542	0	314
TCGA-WJ-A86L-01A	TCGA-WJ-A86L-01A	1.88178	1.60749	3.48928	0	345
TCGA-WQ-A9G7-01A	TCGA-WQ-A9G7-01A	-4.09001	-2.18568	-6.27569	0	30
TCGA-WQ-AB4B-01A	TCGA-WQ-AB4B-01A	-9.45315	-0.413951	-9.8671	0	395
TCGA-WX-AA44-01A	TCGA-WX-AA44-01A	-1.10086	-1.91704	-3.0179	0	615
TCGA-WX-AA46-01A	TCGA-WX-AA46-01A	0.217467	-2.57708	-2.35961	0	756
TCGA-WX-AA47-01A	TCGA-WX-AA47-01A	-5.3453	2.49018	-2.85512	1	556
TCGA-XR-A8TC-01A	TCGA-XR-A8TC-01A	-0.0956295	-1.77096	-1.86659	0	1339
TCGA-XR-A8TD-01A	TCGA-XR-A8TD-01A	0.997428	-2.16457	-1.16714	0	1030
TCGA-XR-A8TE-01A	TCGA-XR-A8TE-01A	0.580441	-2.42823	-1.84779	0	925
TCGA-XR-A8TF-01A	TCGA-XR-A8TF-01A	1.00766	4.19676	5.20443	1	693
TCGA-XR-A8TG-01A	TCGA-XR-A8TG-01A	4.13366	2.16554	6.2992	0	898
TCGA-YA-A8S7-01A	TCGA-YA-A8S7-01A	5.37038	0.708627	6.07901	1	412
TCGA-ZP-A9CV-01A	TCGA-ZP-A9CV-01A	1.23527	-0.763612	0.471656	1	1088
TCGA-ZP-A9CY-01A	TCGA-ZP-A9CY-01A	0.102263	-3.26334	-3.16108	0	782
TCGA-ZP-A9CZ-01A	TCGA-ZP-A9CZ-01A	2.77634	1.74798	4.52432	0	706
TCGA-ZP-A9D0-01A	TCGA-ZP-A9D0-01A	0.100069	-2.03579	-1.93572	0	1091
TCGA-ZP-A9D1-01A	TCGA-ZP-A9D1-01A	2.43605	-0.350912	2.08514	0	21
TCGA-ZP-A9D2-01A	TCGA-ZP-A9D2-01A	9.34247	0.838862	10.1813	1	765
TCGA-ZP-A9D4-01A	TCGA-ZP-A9D4-01A	1.52047	-2.88983	-1.36936	0	395
TCGA-ZS-A9CD-01A	TCGA-ZS-A9CD-01A	-3.11461	-3.52551	-6.64013	1	1386
TCGA-ZS-A9CE-01A	TCGA-ZS-A9CE-01A	0.299872	-0.480032	-0.18016	0	1241
TCGA-ZS-A9CF-01A	TCGA-ZS-A9CF-01A	0.0649725	0.687995	0.752968	0	2412
TCGA-ZS-A9CG-01A	TCGA-ZS-A9CG-01A	-0.82611	-4.03261	-4.85873	0	341

## Sheet: Table S9_GDSC_P value
	p
ABT.263	5.09615e-20
ABT.888	8.29529e-23
AICAR	5.41605e-15
ATRA	1.25954e-21
Axitinib	2.98859e-05
AZD.2281	1.36604e-15
AZD8055	0.00154941
BI.2536	7.3891e-16
Bleomycin	2.72827e-14
Camptothecin	2.34509e-07
Cisplatin	0.000228916
Doxorubicin	1.44234e-07
Etoposide	1.05246e-08
FH535	0.025711
Gemcitabine	3.73226e-18
Lenalidomide	2.75144e-22
Methotrexate	1.98896e-16
Mitomycin.C	0.00606215
Nilotinib	7.79446e-31
Obatoclax.Mesylate	0.000176134
Rapamycin	1.63432e-13
SB590885	1.77635e-12
Shikonin	0.000154536
Vinblastine	4.43763e-05
Vinorelbine	2.9034e-08
Vorinostat	2.06463e-19
